# Supplementary material for: Formal modeling of a causal consistent distributed system and verification of its history via model checking using colored Petri net
Source: PeerJ Comput Sci. 2025 Jul 7;11:e2995. doi: 10.7717/peerj-cs.2995 (PMC12453694; doi:10.7717/peerj-cs.2995)
Supplement: Supplemental Information 1 — The model (code) is the proposed colored Petri net model of a causal consistent distributed system. We developed the proposed model using the CPN tool version 4.0.0. We developed codes using the ML language. [file peerj-cs-11-2995-s001.zip]

Archive with 8 entries (8 files):
- causalConcistency57-CaseStudy1.cpn
- causalConcistency57-CaseStudy1-report.txt
- causalConcistency57-CaseStudy2.cpn
- causalConcistency57-CaseStudy2-report.txt
- causalConcistency57-CaseStudy3.cpn
- causalConcistency57-CaseStudy3-report.txt
- causalConcistency57-CaseStudy4.cpn
- causalConcistency57-CaseStudy4-report.txt
