# Supplementary material for: Formal modeling of a causal consistent distributed system and verification of its history via model checking using colored Petri net
Source: PeerJ Comput Sci. 2025 Jul 7;11:e2995. doi: 10.7717/peerj-cs.2995 (PMC12453694; doi:10.7717/peerj-cs.2995)
Supplement: Supplemental Information 1 — The model (code) is the proposed colored Petri net model of a causal consistent distributed system. We developed the proposed model using the CPN tool version 4.0.0. We developed codes using the ML language. [file peerj-cs-11-2995-s001.zip › causalConcistency57-CaseStudy1-report.txt]

CPN Tools state space report for:
/cygdrive/C/Users/ASUS/Desktop/causalConcistency57-CaseStudy1.cpn
Report generated: Tue Apr 22 23:01:43 2025


 Statistics
------------------------------------------------------------------------

  State Space
     Nodes:  46
     Arcs:   72
     Secs:   0
     Status: Full

  Scc Graph
     Nodes:  46
     Arcs:   72
     Secs:   0


 Boundedness Properties
------------------------------------------------------------------------

  Best Integer Bounds
                             Upper      Lower
     CausalConsSys'Correction 1
                             1          0
     CausalConsSys'GlobalStep 1
                             1          1
     CausalConsSys'LocalMemoryP1 1
                             1          1
     CausalConsSys'LocalMemoryP2 1
                             1          1
     CausalConsSys'LocalMemoryP3 1
                             1          1
     CausalConsSys'OperationsP1 1
                             1          1
     CausalConsSys'OperationsP2 1
                             1          1
     CausalConsSys'OperationsP3 1
                             1          1
     CausalConsSys'Pr1 1     1          1
     CausalConsSys'Pr2 1     1          1
     CausalConsSys'Pr3 1     1          1
     CausalConsSys'inBox 1   1          1
     CausalConsSys'outBox 1  3          3
     Replica'Clocks 1        1          1
     Replica'Clocks 2        1          1
     Replica'Clocks 3        1          1

  Best Upper Multi-set Bounds
     CausalConsSys'Correction 1
                         1`{process="p2",opr=R,varName="x",value=0,gSeqNo=2}++
1`{process="p3",opr=R,varName="x",value=1,gSeqNo=5}++
1`{process="p3",opr=R,varName="y",value=0,gSeqNo=4}
     CausalConsSys'GlobalStep 1
                         1`(~5)++
1`(~4)++
1`(~2)++
1`1++
1`2++
1`3++
1`4++
1`5
     CausalConsSys'LocalMemoryP1 1
                         1`[{varName="x",value=0},{varName="y",value=0}]++
1`[{varName="x",value=1},{varName="y",value=0}]++
1`[{varName="x",value=1},{varName="y",value=2}]
     CausalConsSys'LocalMemoryP2 1
                         1`[{varName="x",value=0},{varName="y",value=0}]++
1`[{varName="x",value=1},{varName="y",value=0}]++
1`[{varName="x",value=1},{varName="y",value=2}]
     CausalConsSys'LocalMemoryP3 1
                         1`[{varName="x",value=0},{varName="y",value=0}]++
1`[{varName="x",value=1},{varName="y",value=0}]++
1`[{varName="x",value=1},{varName="y",value=2}]
     CausalConsSys'OperationsP1 1
                         1`[]++
1`[{process="p1",opr=W,varName="x",value=1,gSeqNo=1}]
     CausalConsSys'OperationsP2 1
                         1`[]++
1`[{process="p2",opr=R,varName="x",value=1,gSeqNo=2},{process="p2",opr=W,varName="y",value=2,gSeqNo=3}]++
1`[{process="p2",opr=W,varName="y",value=2,gSeqNo=3}]
     CausalConsSys'OperationsP3 1
                         1`[]++
1`[{process="p3",opr=R,varName="x",value=0,gSeqNo=5}]++
1`[{process="p3",opr=R,varName="y",value=2,gSeqNo=4},{process="p3",opr=R,varName="x",value=0,gSeqNo=5}]
     CausalConsSys'Pr1 1 1`proc(1)
     CausalConsSys'Pr2 1 1`proc(2)
     CausalConsSys'Pr3 1 1`proc(3)
     CausalConsSys'inBox 1
                         1`[{process=proc(1),msgs=[]},{process=proc(2),msgs=[]},{process=proc(3),msgs=[]}]++
1`[{process=proc(1),msgs=[]},{process=proc(2),msgs=[]},{process=proc(3),msgs=[{varName="x",value=1,vector=[1,0,0],sender=proc(1)}]}]++
1`[{process=proc(1),msgs=[]},{process=proc(2),msgs=[]},{process=proc(3),msgs=[{varName="x",value=1,vector=[1,0,0],sender=proc(1)},{varName="y",value=2,vector=[1,3,0],sender=proc(2)}]}]++
1`[{process=proc(1),msgs=[]},{process=proc(2),msgs=[]},{process=proc(3),msgs=[{varName="y",value=2,vector=[1,3,0],sender=proc(2)}]}]++
1`[{process=proc(1),msgs=[]},{process=proc(2),msgs=[{varName="x",value=1,vector=[1,0,0],sender=proc(1)}]},{process=proc(3),msgs=[]}]++
1`[{process=proc(1),msgs=[]},{process=proc(2),msgs=[{varName="x",value=1,vector=[1,0,0],sender=proc(1)}]},{process=proc(3),msgs=[{varName="x",value=1,vector=[1,0,0],sender=proc(1)}]}]++
1`[{process=proc(1),msgs=[{varName="y",value=2,vector=[1,3,0],sender=proc(2)}]},{process=proc(2),msgs=[]},{process=proc(3),msgs=[]}]++
1`[{process=proc(1),msgs=[{varName="y",value=2,vector=[1,3,0],sender=proc(2)}]},{process=proc(2),msgs=[]},{process=proc(3),msgs=[{varName="x",value=1,vector=[1,0,0],sender=proc(1)},{varName="y",value=2,vector=[1,3,0],sender=proc(2)}]}]++
1`[{process=proc(1),msgs=[{varName="y",value=2,vector=[1,3,0],sender=proc(2)}]},{process=proc(2),msgs=[]},{process=proc(3),msgs=[{varName="y",value=2,vector=[1,3,0],sender=proc(2)}]}]
     CausalConsSys'outBox 1
                         1`{process=proc(1),msgs=[]}++
1`{process=proc(1),msgs=[{varName="x",value=1,vector=[1,0,0],sender=proc(1)}]}++
1`{process=proc(2),msgs=[]}++
1`{process=proc(2),msgs=[{varName="y",value=2,vector=[1,3,0],sender=proc(2)}]}++
1`{process=proc(3),msgs=[]}
     Replica'Clocks 1    1`[0,0,0]++
1`[1,0,0]++
1`[2,3,0]
     Replica'Clocks 2    1`[0,0,0]++
1`[0,1,0]++
1`[1,1,0]++
1`[1,2,0]++
1`[1,3,0]
     Replica'Clocks 3    1`[0,0,0]++
1`[0,0,1]++
1`[1,0,1]++
1`[1,0,2]++
1`[1,3,2]++
1`[1,3,3]++
1`[1,3,4]

  Best Lower Multi-set Bounds
     CausalConsSys'Correction 1
                         empty
     CausalConsSys'GlobalStep 1
                         empty
     CausalConsSys'LocalMemoryP1 1
                         empty
     CausalConsSys'LocalMemoryP2 1
                         empty
     CausalConsSys'LocalMemoryP3 1
                         empty
     CausalConsSys'OperationsP1 1
                         empty
     CausalConsSys'OperationsP2 1
                         empty
     CausalConsSys'OperationsP3 1
                         empty
     CausalConsSys'Pr1 1 1`proc(1)
     CausalConsSys'Pr2 1 1`proc(2)
     CausalConsSys'Pr3 1 1`proc(3)
     CausalConsSys'inBox 1
                         empty
     CausalConsSys'outBox 1
                         1`{process=proc(3),msgs=[]}
     Replica'Clocks 1    empty
     Replica'Clocks 2    empty
     Replica'Clocks 3    empty


 Home Properties
------------------------------------------------------------------------

  Home Markings
     None


 Liveness Properties
------------------------------------------------------------------------

  Dead Markings
     8 [9,46,45,39,38,...]

  Dead Transition Instances
     None

  Live Transition Instances
     None


 Fairness Properties
------------------------------------------------------------------------
     No infinite occurrence sequences.
