# Supplementary material for: Formal modeling of a causal consistent distributed system and verification of its history via model checking using colored Petri net
Source: PeerJ Comput Sci. 2025 Jul 7;11:e2995. doi: 10.7717/peerj-cs.2995 (PMC12453694; doi:10.7717/peerj-cs.2995)
Supplement: Supplemental Information 1 — The model (code) is the proposed colored Petri net model of a causal consistent distributed system. We developed the proposed model using the CPN tool version 4.0.0. We developed codes using the ML language. [file peerj-cs-11-2995-s001.zip › causalConcistency57-CaseStudy2.cpn]

<?xml version="1.0" encoding="iso-8859-1"?>
<!DOCTYPE workspaceElements PUBLIC "-//CPN//DTD CPNXML 1.0//EN" "http://cpntools.org/DTD/6/cpn.dtd">

<workspaceElements>
  <generator tool="CPN Tools"
             version="4.0.0"
             format="6"/>
  <cpnet>
    <globbox>
      <block id="ID1412310166">
        <id>Standard priorities</id>
        <ml id="ID1412310255">val P_HIGH = 100;
          <layout>val P_HIGH = 100;</layout>
        </ml>
        <ml id="ID1412310292">val P_NORMAL = 1000;
          <layout>val P_NORMAL = 1000;</layout>
        </ml>
        <ml id="ID1412310322">val P_LOW = 10000;
          <layout>val P_LOW = 10000;</layout>
        </ml>
      </block>
      <block id="ID1">
        <id>Standard declarations</id>
        <color id="ID85042">
          <id>UNIT</id>
          <unit/>
          <layout>colset UNIT = unit;</layout>
        </color>
        <color id="ID3">
          <id>INT</id>
          <int/>
        </color>
        <color id="ID4">
          <id>BOOL</id>
          <bool/>
        </color>
        <color id="ID5">
          <id>STRING</id>
          <string/>
        </color>
      </block>
      <ml id="ID1425610175">val NoProcs = 3;
        <layout>val NoProcs = 3;</layout>
      </ml>
      <ml id="ID1427916438">val NoVars = 3;
        <layout>val NoVars = 3;</layout>
      </ml>
      <ml id="ID1594259087">val MaxStep = 40;
        <layout>val MaxStep = 40;</layout>
      </ml>
      <block id="ID1425611858">
        <id>Coloursets</id>
        <color id="ID1425610261">
          <id>PROCESS</id>
          <index>
            <ml>1</ml>
            <ml>NoProcs</ml>
            <id>proc</id>
          </index>
          <layout>colset PROCESS = index proc with 1..NoProcs;</layout>
        </color>
        <color id="ID1413670518">
          <id>CLOCKSVECTOR</id>
          <list>
            <id>INT</id>
          </list>
          <layout>colset CLOCKSVECTOR = list INT;</layout>
        </color>
        <color id="ID1413672174">
          <id>STATEVARIABLE</id>
          <record>
            <recordfield>
              <id>varName</id>
              <id>STRING</id>
            </recordfield>
            <recordfield>
              <id>value</id>
              <id>INT</id>
            </recordfield>
          </record>
          <layout>colset STATEVARIABLE = record  varName:STRING * value:INT;</layout>
        </color>
        <color id="ID1415470450">
          <id>LOCALSTATE</id>
          <list>
            <id>STATEVARIABLE</id>
          </list>
          <layout>colset LOCALSTATE = list STATEVARIABLE;</layout>
        </color>
        <color id="ID1425613751">
          <id>OPERATIONTYPE</id>
          <enum>
            <id>R</id>
            <id>W</id>
          </enum>
          <layout>colset OPERATIONTYPE = with R | W;</layout>
        </color>
        <color id="ID1413670593">
          <id>OPERATION</id>
          <record>
            <recordfield>
              <id>process</id>
              <id>STRING</id>
            </recordfield>
            <recordfield>
              <id>opr</id>
              <id>OPERATIONTYPE</id>
            </recordfield>
            <recordfield>
              <id>varName</id>
              <id>STRING</id>
            </recordfield>
            <recordfield>
              <id>value</id>
              <id>INT</id>
            </recordfield>
            <recordfield>
              <id>gSeqNo</id>
              <id>INT</id>
            </recordfield>
          </record>
          <layout>colset OPERATION =record  process:STRING * opr:OPERATIONTYPE * varName : STRING * value:INT  * gSeqNo:INT;</layout>
        </color>
        <color id="ID1413731139">
          <id>OPERATIONS</id>
          <list>
            <id>OPERATION</id>
          </list>
          <layout>colset OPERATIONS =list OPERATION;</layout>
        </color>
        <color id="ID1427293615">
          <id>MESSAGE</id>
          <record>
            <recordfield>
              <id>varName</id>
              <id>STRING</id>
            </recordfield>
            <recordfield>
              <id>value</id>
              <id>INT</id>
            </recordfield>
            <recordfield>
              <id>vector</id>
              <id>CLOCKSVECTOR</id>
            </recordfield>
            <recordfield>
              <id>sender</id>
              <id>PROCESS</id>
            </recordfield>
          </record>
          <layout>colset MESSAGE = record varName:STRING * value:INT * vector: CLOCKSVECTOR * sender:PROCESS;</layout>
        </color>
        <color id="ID1427294467">
          <id>MESSAGELIST</id>
          <list>
            <id>MESSAGE</id>
          </list>
          <layout>colset MESSAGELIST = list MESSAGE;</layout>
        </color>
        <color id="ID1427294284">
          <id>SENDMESSAGE</id>
          <record>
            <recordfield>
              <id>process</id>
              <id>PROCESS</id>
            </recordfield>
            <recordfield>
              <id>msgs</id>
              <id>MESSAGELIST</id>
            </recordfield>
          </record>
          <layout>colset SENDMESSAGE = record process: PROCESS * msgs : MESSAGELIST;</layout>
        </color>
        <color id="ID1427445138">
          <id>INCOMEMESSAGES</id>
          <list>
            <id>SENDMESSAGE</id>
          </list>
          <layout>colset INCOMEMESSAGES = list SENDMESSAGE;</layout>
        </color>
      </block>
      <block id="ID1425610884">
        <id>Values</id>
        <ml id="ID1413719772">val P1Operations=[
 {process=&quot;p1&quot;, opr=W, varName =&quot;x&quot;, value=4, gSeqNo=1}
,{process=&quot;p1&quot;, opr=R, varName =&quot;x&quot;, value=1, gSeqNo=2}
,{process=&quot;p1&quot;, opr=W, varName =&quot;y&quot;, value=3, gSeqNo=3}
,{process=&quot;p1&quot;, opr=R, varName =&quot;z&quot;, value=5, gSeqNo=4}
,{process=&quot;p1&quot;, opr=R, varName =&quot;x&quot;, value=6, gSeqNo=5}]
          <layout>val P1Operations=[
 {process=&quot;p1&quot;, opr=W, varName =&quot;x&quot;, value=4, gSeqNo=1}
,{process=&quot;p1&quot;, opr=R, varName =&quot;x&quot;, value=1, gSeqNo=2}
,{process=&quot;p1&quot;, opr=W, varName =&quot;y&quot;, value=3, gSeqNo=3}
,{process=&quot;p1&quot;, opr=R, varName =&quot;z&quot;, value=5, gSeqNo=4}
,{process=&quot;p1&quot;, opr=R, varName =&quot;x&quot;, value=6, gSeqNo=5}]</layout>
        </ml>
        <ml id="ID1413725293">val P2Operations=[
 {process=&quot;p2&quot;, opr=W, varName =&quot;x&quot;, value=6, gSeqNo=1}
,{process=&quot;p2&quot;, opr=R, varName =&quot;y&quot;, value=3, gSeqNo=4}
,{process=&quot;p2&quot;, opr=R, varName =&quot;x&quot;, value=1, gSeqNo=5}]
          <layout>val P2Operations=[
 {process=&quot;p2&quot;, opr=W, varName =&quot;x&quot;, value=6, gSeqNo=1}
,{process=&quot;p2&quot;, opr=R, varName =&quot;y&quot;, value=3, gSeqNo=4}
,{process=&quot;p2&quot;, opr=R, varName =&quot;x&quot;, value=1, gSeqNo=5}]</layout>
        </ml>
        <ml id="ID1413767323">val P3Operations=[
{process=&quot;p3&quot;, opr=W, varName =&quot;x&quot;, value=1, gSeqNo=1}
,{process=&quot;p3&quot;, opr=R, varName =&quot;x&quot;, value=4, gSeqNo=2}
,{process=&quot;p3&quot;, opr=W, varName =&quot;z&quot;, value=5, gSeqNo=3}
]
          <layout>val P3Operations=[
{process=&quot;p3&quot;, opr=W, varName =&quot;x&quot;, value=1, gSeqNo=1}
,{process=&quot;p3&quot;, opr=R, varName =&quot;x&quot;, value=4, gSeqNo=2}
,{process=&quot;p3&quot;, opr=W, varName =&quot;z&quot;, value=5, gSeqNo=3}
]</layout>
        </ml>
        <ml id="ID1413769422">val InitialState= [{varName=&quot;x&quot;, value =0},
{varName=&quot;y&quot;, value =0},
{varName=&quot;z&quot;, value =0}]
          <layout>val InitialState= [{varName=&quot;x&quot;, value =0},
{varName=&quot;y&quot;, value =0},
{varName=&quot;z&quot;, value =0}]</layout>
        </ml>
      </block>
      <block id="ID1425639378">
        <id>Vars</id>
        <var id="ID1427457198">
          <type>
            <id>INCOMEMESSAGES</id>
          </type>
          <id>InMsgs</id>
          <layout>var InMsgs: INCOMEMESSAGES;</layout>
        </var>
        <var id="ID1428898465">
          <type>
            <id>BOOL</id>
          </type>
          <id>en</id>
          <layout>var en : BOOL;</layout>
        </var>
        <var id="ID1427823824">
          <type>
            <id>MESSAGELIST</id>
          </type>
          <id>MsL</id>
          <id>mgs</id>
          <layout>var MsL, mgs : MESSAGELIST;</layout>
        </var>
        <var id="ID1426378796">
          <type>
            <id>INT</id>
          </type>
          <id>idx</id>
          <id>S</id>
          <id>iS</id>
          <layout>var idx, S, iS: INT;</layout>
        </var>
        <var id="ID1427440507">
          <type>
            <id>PROCESS</id>
          </type>
          <id>P</id>
          <layout>var P : PROCESS;</layout>
        </var>
        <var id="ID1427301114">
          <type>
            <id>SENDMESSAGE</id>
          </type>
          <id>OutMsg</id>
          <layout>var OutMsg  : SENDMESSAGE;</layout>
        </var>
        <var id="ID1427291640">
          <type>
            <id>MESSAGE</id>
          </type>
          <id>M</id>
          <layout>var M:MESSAGE;</layout>
        </var>
        <var id="ID1427014920">
          <type>
            <id>CLOCKSVECTOR</id>
          </type>
          <id>CV</id>
          <layout>var CV: CLOCKSVECTOR;</layout>
        </var>
        <var id="ID1413795286">
          <type>
            <id>OPERATIONS</id>
          </type>
          <id>OPL</id>
          <id>OPL1</id>
          <id>OPL2</id>
          <id>OPL3</id>
          <layout>var OPL,OPL1,OPL2,OPL3:OPERATIONS;</layout>
        </var>
        <var id="ID1427918456">
          <type>
            <id>OPERATION</id>
          </type>
          <id>OP</id>
          <layout>var OP:OPERATION;</layout>
        </var>
        <var id="ID1413785297">
          <type>
            <id>LOCALSTATE</id>
          </type>
          <id>LS</id>
          <layout>var LS: LOCALSTATE;</layout>
        </var>
        <var id="ID1413793843">
          <type>
            <id>STATEVARIABLE</id>
          </type>
          <id>SV</id>
          <layout>var SV:STATEVARIABLE;</layout>
        </var>
      </block>
      <block id="ID1425644626">
        <id>Functions</id>
        <ml id="ID1594031496">fun initializeClocks( ) : CLOCKSVECTOR =
 let
    val   v = ref ( [] : CLOCKSVECTOR )
    val  idx = ref 0
 in 
     while !idx &lt; NoProcs do (
                      v := !v ^^ [0];
                      idx := !idx +1
      );
     !v
 end
          <layout>fun initializeClocks( ) : CLOCKSVECTOR =
 let
    val   v = ref ( [] : CLOCKSVECTOR )
    val  idx = ref 0
 in 
     while !idx &lt; NoProcs do (
                      v := !v ^^ [0];
                      idx := !idx +1
      );
     !v
 end</layout>
        </ml>
        <ml id="ID1594031695">fun initializeInOutBoxes() : INCOMEMESSAGES =
let
    val   v = ref ( [] : INCOMEMESSAGES )
    val  idx = ref 0
 in 
     while !idx &lt; NoProcs do (
                      v := !v ^^ [ {process = PROCESS.col ( !idx)  , msgs = [] }];
                      idx := !idx +1
      );
     !v
 end
          <layout>fun initializeInOutBoxes() : INCOMEMESSAGES =
let
    val   v = ref ( [] : INCOMEMESSAGES )
    val  idx = ref 0
 in 
     while !idx &lt; NoProcs do (
                      v := !v ^^ [ {process = PROCESS.col ( !idx)  , msgs = [] }];
                      idx := !idx +1
      );
     !v
 end</layout>
        </ml>
        <ml id="ID1429875382">fun shortestAnswer(): INT*INT =  
   let   
         val    pLen = ref ~1
         val    node = ref ~1
         val    L = ListDeadMarkings()
         val    len = List.length( L )
         val    i = ref  0
         val    shortPLen = ref 100000
         val    shortNIndex = ref ~1
    in
       if L = [] then (~1,~1)
       else (
                  while !i &lt; len do (
                         node := List.nth( L, !i);
                         pLen :=  List.length( NodesInPath(1,!node));
                         if List.hd ( Mark.CausalConsSys&apos;GlobalStep 1 ( !node  ) ) &gt; 0 then
                                  if  !pLen &lt; !shortPLen then (
                                              shortPLen := !pLen;
                                              shortNIndex := !node
                                          ) 
                                  else ()
                         else  ();
                         i := !i + 1
                    );
                  (!shortNIndex, !shortPLen)
        )
    end
          <layout>fun shortestAnswer(): INT*INT =  
   let   
         val    pLen = ref ~1
         val    node = ref ~1
         val    L = ListDeadMarkings()
         val    len = List.length( L )
         val    i = ref  0
         val    shortPLen = ref 100000
         val    shortNIndex = ref ~1
    in
       if L = [] then (~1,~1)
       else (
                  while !i &lt; len do (
                         node := List.nth( L, !i);
                         pLen :=  List.length( NodesInPath(1,!node));
                         if List.hd ( Mark.CausalConsSys&apos;GlobalStep 1 ( !node  ) ) &gt; 0 then
                                  if  !pLen &lt; !shortPLen then (
                                              shortPLen := !pLen;
                                              shortNIndex := !node
                                          ) 
                                  else ()
                         else  ();
                         i := !i + 1
                    );
                  (!shortNIndex, !shortPLen)
        )
    end</layout>
        </ml>
        <ml id="ID1429873962">fun answerIndex(L) : BOOL = 
   let 
       val  n = List.length( L )
       val  i = ref 0
       val  result = ref  false
       val  mk = ref  ~1
       val  node = ref 1
    in
        i := 0;
        while  !i &lt; n andalso !result = true do (
                  node := List.nth( L , !i );
                  let
                       val     mrk =  List.hd ( Mark.CausalConsSys&apos;GlobalStep 1 ( !node  ) )
                  in 
                       if  mrk = 0 then
                                      ()
                       else
                                     result := true
                  end;
                  i := !i + 1
       );
       !result
    end
| answerIndex ( [] ) = false
          <layout>fun answerIndex(L) : BOOL = 
   let 
       val  n = List.length( L )
       val  i = ref 0
       val  result = ref  false
       val  mk = ref  ~1
       val  node = ref 1
    in
        i := 0;
        while  !i &lt; n andalso !result = true do (
                  node := List.nth( L , !i );
                  let
                       val     mrk =  List.hd ( Mark.CausalConsSys&apos;GlobalStep 1 ( !node  ) )
                  in 
                       if  mrk = 0 then
                                      ()
                       else
                                     result := true
                  end;
                  i := !i + 1
       );
       !result
    end
| answerIndex ( [] ) = false</layout>
        </ml>
        <ml id="ID1429861684">fun hasAnswer() : BOOL =             
   let        
       val  L = ListDeadMarkings()
       val  n = List.length( L )
       val  i = ref 0
       val  result = ref  false
       val  node = ref 1
    in
        i := 0;
        while  !i &lt; n andalso !result = false do (
                  node := List.nth( L , !i );
                  if  List.hd ( Mark.CausalConsSys&apos;GlobalStep 1 ( !node  ) ) &lt;= 0 then
                                      ()
                       else
                                     result := true;
              
                  i := !i + 1
       );
       !result
    end
          <layout>fun hasAnswer() : BOOL =             
   let        
       val  L = ListDeadMarkings()
       val  n = List.length( L )
       val  i = ref 0
       val  result = ref  false
       val  node = ref 1
    in
        i := 0;
        while  !i &lt; n andalso !result = false do (
                  node := List.nth( L , !i );
                  if  List.hd ( Mark.CausalConsSys&apos;GlobalStep 1 ( !node  ) ) &lt;= 0 then
                                      ()
                       else
                                     result := true;
              
                  i := !i + 1
       );
       !result
    end</layout>
        </ml>
        <ml id="ID1594041214">fun getErrorStep() : INT =     
   let       
       val  L = ListDeadMarkings()
       val  n = List.length( L )
       val  i = ref 0
       val  current = ref  ( 1 : INT )
       val  node = ref 1
       val  minValue = ref ( 1: INT )
    in
        i := 0;
        while  !i &lt; n do (
                  node := List.nth( L , !i );
                  current := List.hd ( Mark.CausalConsSys&apos;GlobalStep 1 ( !node  ) ) ;
                  if  !current &lt; !minValue then
                                      minValue := !current
                       else
                                     ();
              
                  i := !i + 1
       );
      ~1 * (!minValue )
    end
          <layout>fun getErrorStep() : INT =     
   let       
       val  L = ListDeadMarkings()
       val  n = List.length( L )
       val  i = ref 0
       val  current = ref  ( 1 : INT )
       val  node = ref 1
       val  minValue = ref ( 1: INT )
    in
        i := 0;
        while  !i &lt; n do (
                  node := List.nth( L , !i );
                  current := List.hd ( Mark.CausalConsSys&apos;GlobalStep 1 ( !node  ) ) ;
                  if  !current &lt; !minValue then
                                      minValue := !current
                       else
                                     ();
              
                  i := !i + 1
       );
      ~1 * (!minValue )
    end</layout>
        </ml>
        <ml id="ID1594256754">fun proposeCorrection() : OPERATION =     
   let       
       val  L = ListDeadMarkings()
       val  n = List.length( L )
       val  i = ref 0
       val  current = ref  ( 1 : INT )
       val  node = ref 1
       val  minValue = ref ( 1: INT )
       val  errorNode = ref 1
    in
        i := 0;
        while  !i &lt; n do (
                  node := List.nth( L , !i );
                  current := List.hd ( Mark.CausalConsSys&apos;GlobalStep 1 ( !node  ) ) ;
                  if  !current &lt; !minValue then (
                                      minValue := !current;
                                       errorNode := ! node )
                       else
                                     ();
              
                  i := !i + 1
       );
     List.hd ( Mark.CausalConsSys&apos;Correction 1 ( !errorNode  ) )
    end
          <layout>fun proposeCorrection() : OPERATION =     
   let       
       val  L = ListDeadMarkings()
       val  n = List.length( L )
       val  i = ref 0
       val  current = ref  ( 1 : INT )
       val  node = ref 1
       val  minValue = ref ( 1: INT )
       val  errorNode = ref 1
    in
        i := 0;
        while  !i &lt; n do (
                  node := List.nth( L , !i );
                  current := List.hd ( Mark.CausalConsSys&apos;GlobalStep 1 ( !node  ) ) ;
                  if  !current &lt; !minValue then (
                                      minValue := !current;
                                       errorNode := ! node )
                       else
                                     ();
              
                  i := !i + 1
       );
     List.hd ( Mark.CausalConsSys&apos;Correction 1 ( !errorNode  ) )
    end</layout>
        </ml>
        <ml id="ID1427927550">fun findVariableIndex( [], _ ) = ~1
|  findVariableIndex(LS: LOCALSTATE, vName:STRING): INT =
    if  List.length(LS) &lt;&gt; NoVars then  ~1
    else
            let
                val  n = List.length(LS)
                val  idx = ref ~1
                val  j = ref 0
                val  find = ref false
            in
                while !j &lt; n andalso !find = false do
                      let
                          val   v = List.nth(LS, !j)
                      in
                            if #varName v = vName  then (
                                   find := true;
                                   idx := !j        )
                         else  j := !j + 1
                     end;
                 !idx
           end
          <layout>fun findVariableIndex( [], _ ) = ~1
|  findVariableIndex(LS: LOCALSTATE, vName:STRING): INT =
    if  List.length(LS) &lt;&gt; NoVars then  ~1
    else
            let
                val  n = List.length(LS)
                val  idx = ref ~1
                val  j = ref 0
                val  find = ref false
            in
                while !j &lt; n andalso !find = false do
                      let
                          val   v = List.nth(LS, !j)
                      in
                            if #varName v = vName  then (
                                   find := true;
                                   idx := !j        )
                         else  j := !j + 1
                     end;
                 !idx
           end</layout>
        </ml>
        <ml id="ID1429124648">fun  checkRead(_, []) = false
|      checkRead(OP:OPERATION, LS:LOCALSTATE) : BOOL = 
if   List.length(LS) &lt;&gt; NoVars  then false
else
    let
         val    varV = #value OP
         val    varN = #varName OP
         val    varIdx = findVariableIndex( LS, varN)
    in
        if varIdx = ~1 then false
        else 
           if #opr OP = R then
                      if #value (List.nth(LS, varIdx)) = #value OP then
                             true
                      else 
                             false
           else 
               true
    end
          <layout>fun  checkRead(_, []) = false
|      checkRead(OP:OPERATION, LS:LOCALSTATE) : BOOL = 
if   List.length(LS) &lt;&gt; NoVars  then false
else
    let
         val    varV = #value OP
         val    varN = #varName OP
         val    varIdx = findVariableIndex( LS, varN)
    in
        if varIdx = ~1 then false
        else 
           if #opr OP = R then
                      if #value (List.nth(LS, varIdx)) = #value OP then
                             true
                      else 
                             false
           else 
               true
    end</layout>
        </ml>
        <ml id="ID1594170226">fun propose(_, []) = empty
|      propose(OP:OPERATION, LS:LOCALSTATE) = 
if   List.length(LS) &lt;&gt; NoVars  then empty
else
    let
         val    varV = #value OP
         val    varN = #varName OP
         val    varIdx = findVariableIndex( LS, varN)
         val    correction = ref OP
         val    find = ref false    (* find any issue to propose correct value of read operation *)
 
    in
        if varIdx = ~1 then find := false
        else 
           if #opr OP = R then
                      if #value (List.nth(LS, varIdx)) = #value OP then
                             find := false
                      else ( find := true;
                               correction := { process = #process OP, opr = #opr OP, 
                                                     varName = #varName OP, 
                                                     value = #value (List.nth(LS, varIdx)), 
                                                      gSeqNo = #gSeqNo OP }
                               )
           else 
               find := false;
         if  !find then 1` !correction else empty
    end
          <layout>fun propose(_, []) = empty
|      propose(OP:OPERATION, LS:LOCALSTATE) = 
if   List.length(LS) &lt;&gt; NoVars  then empty
else
    let
         val    varV = #value OP
         val    varN = #varName OP
         val    varIdx = findVariableIndex( LS, varN)
         val    correction = ref OP
         val    find = ref false    (* find any issue to propose correct value of read operation *)
 
    in
        if varIdx = ~1 then find := false
        else 
           if #opr OP = R then
                      if #value (List.nth(LS, varIdx)) = #value OP then
                             find := false
                      else ( find := true;
                               correction := { process = #process OP, opr = #opr OP, 
                                                     varName = #varName OP, 
                                                     value = #value (List.nth(LS, varIdx)), 
                                                      gSeqNo = #gSeqNo OP }
                               )
           else 
               find := false;
         if  !find then 1` !correction else empty
    end</layout>
        </ml>
        <ml id="ID1427757565">fun  updateLocalState(_, []) = []
|      updateLocalState(OP:OPERATION, LS:LOCALSTATE) : LOCALSTATE = 
if   List.length(LS) &lt;&gt; NoVars  then []
else
    let
         val    varV = #value OP
         val    varN = #varName OP
         val    varIdx = findVariableIndex( LS, varN)
    in
        if varIdx = ~1 then []
        else 
           if #opr OP = R then
                 LS
           else 
                 let
                      val  preL = List.take(LS, varIdx)
                      val  posL = List.drop(LS, varIdx+1)
                 in
                      preL ^^ [{varName= varN, value = varV}] ^^ posL
                end
    end
          <layout>fun  updateLocalState(_, []) = []
|      updateLocalState(OP:OPERATION, LS:LOCALSTATE) : LOCALSTATE = 
if   List.length(LS) &lt;&gt; NoVars  then []
else
    let
         val    varV = #value OP
         val    varN = #varName OP
         val    varIdx = findVariableIndex( LS, varN)
    in
        if varIdx = ~1 then []
        else 
           if #opr OP = R then
                 LS
           else 
                 let
                      val  preL = List.take(LS, varIdx)
                      val  posL = List.drop(LS, varIdx+1)
                 in
                      preL ^^ [{varName= varN, value = varV}] ^^ posL
                end
    end</layout>
        </ml>
        <ml id="ID1427697475">fun  applyIncomeMsg( [], _) = []
|   applyIncomeMsg( LS:LOCALSTATE, M:MESSAGE ): LOCALSTATE =
        let  
           val   OP : OPERATION = {process =&quot;&quot;, opr = W, varName = #varName M, value = #value M, gSeqNo = ~1}
        in
            updateLocalState(OP, LS)
       end

 (*   val   idx = PROCESS.ord(P)    *)
          <layout>fun  applyIncomeMsg( [], _) = []
|   applyIncomeMsg( LS:LOCALSTATE, M:MESSAGE ): LOCALSTATE =
        let  
           val   OP : OPERATION = {process =&quot;&quot;, opr = W, varName = #varName M, value = #value M, gSeqNo = ~1}
        in
            updateLocalState(OP, LS)
       end

 (*   val   idx = PROCESS.ord(P)    *)</layout>
        </ml>
        <ml id="ID1427332927">fun isNetEnabled(m: SENDMESSAGE) :  BOOL =
let 
     val  Lst = #msgs  m  
     val  n = List.length Lst
in 
   if  n &gt; 0 then  true  else  false
end
          <layout>fun isNetEnabled(m: SENDMESSAGE) :  BOOL =
let 
     val  Lst = #msgs  m  
     val  n = List.length Lst
in 
   if  n &gt; 0 then  true  else  false
end</layout>
        </ml>
        <ml id="ID1427309137">fun removeAMessage(m: SENDMESSAGE) :  SENDMESSAGE =
let 
     val  Lst = #msgs  m  
     val n = List.length Lst
in 
   if  n &gt; 1 then
       { process = #process m,  msgs = List.tl Lst }
   else 
       { process = #process m , msgs= [] }
end
          <layout>fun removeAMessage(m: SENDMESSAGE) :  SENDMESSAGE =
let 
     val  Lst = #msgs  m  
     val n = List.length Lst
in 
   if  n &gt; 1 then
       { process = #process m,  msgs = List.tl Lst }
   else 
       { process = #process m , msgs= [] }
end</layout>
        </ml>
        <ml id="ID1427469907">fun appendMessage(L : INCOMEMESSAGES, m: SENDMESSAGE) :  INCOMEMESSAGES =
    if  #msgs m = []  orelse  List.length(L) &lt; NoProcs then 
     L
else
    let 
         val  idx = ref 0
        val   message = List.hd(#msgs  m)   
        val   sendingProc = #process m
        val   inMsgs = ref ( [] : INCOMEMESSAGES )
    in 
            while !idx &lt; NoProcs do (
                      if !idx = PROCESS.ord( sendingProc ) then (
                          inMsgs := !inMsgs ^^ [List.nth( L  , !idx )]
                       ) else  ( let
                                           val  m = List.nth( L , !idx )
                                           val  mgsNew = ref  ( #msgs  m : MESSAGELIST )
                                           val  mNew = ref (   {process =  #process m , msgs = [] } : SENDMESSAGE )
                                        in
                                              mgsNew := !mgsNew ^^ [message];
                                              mNew := { process = #process m, msgs =  !mgsNew};
                                             inMsgs := !inMsgs ^^ [ !mNew ]
                                        end
                       );
                      idx := !idx +1
            );
            !inMsgs
    end
          <layout>fun appendMessage(L : INCOMEMESSAGES, m: SENDMESSAGE) :  INCOMEMESSAGES =
    if  #msgs m = []  orelse  List.length(L) &lt; NoProcs then 
     L
else
    let 
         val  idx = ref 0
        val   message = List.hd(#msgs  m)   
        val   sendingProc = #process m
        val   inMsgs = ref ( [] : INCOMEMESSAGES )
    in 
            while !idx &lt; NoProcs do (
                      if !idx = PROCESS.ord( sendingProc ) then (
                          inMsgs := !inMsgs ^^ [List.nth( L  , !idx )]
                       ) else  ( let
                                           val  m = List.nth( L , !idx )
                                           val  mgsNew = ref  ( #msgs  m : MESSAGELIST )
                                           val  mNew = ref (   {process =  #process m , msgs = [] } : SENDMESSAGE )
                                        in
                                              mgsNew := !mgsNew ^^ [message];
                                              mNew := { process = #process m, msgs =  !mgsNew};
                                             inMsgs := !inMsgs ^^ [ !mNew ]
                                        end
                       );
                      idx := !idx +1
            );
            !inMsgs
    end</layout>
        </ml>
        <ml id="ID1429079063">fun  isGreatherVector([],_,_) = false
|   isGreatherVector(_, [],_) = false
|   isGreatherVector( CV1: CLOCKSVECTOR, CV2:CLOCKSVECTOR , Ix : INT) : BOOL =
 let
    val   n = List.length(CV1)
    val   res = ref true
    val  idx = ref 0
 in 
     while !idx &lt; n andalso !res = true do
             if List.nth(CV1, !idx) &lt; List.nth(CV2, !idx) andalso Ix &lt;&gt; !idx then
                       res := false
             else 
                      idx := !idx +1;
     !res
 end
          <layout>fun  isGreatherVector([],_,_) = false
|   isGreatherVector(_, [],_) = false
|   isGreatherVector( CV1: CLOCKSVECTOR, CV2:CLOCKSVECTOR , Ix : INT) : BOOL =
 let
    val   n = List.length(CV1)
    val   res = ref true
    val  idx = ref 0
 in 
     while !idx &lt; n andalso !res = true do
             if List.nth(CV1, !idx) &lt; List.nth(CV2, !idx) andalso Ix &lt;&gt; !idx then
                       res := false
             else 
                      idx := !idx +1;
     !res
 end</layout>
        </ml>
        <ml id="ID1428827646">fun  isPickupEnabled( [], _, _) = (false, ~1, {varName=&quot;&quot;, value = ~1, vector=[], sender = proc(1) })
|  isPickupEnabled( inM : INCOMEMESSAGES, P:PROCESS, CV:CLOCKSVECTOR) : BOOL * INT * MESSAGE =
   if List.length (inM) &lt;&gt; PROCESS.size() then
        (false, ~1, {varName=&quot;&quot;, value = ~1, vector=[], sender = proc(1) } )
   else
       let  
            val   idx = PROCESS.ord(P)
            val   item = List.nth( inM , idx)
            val   L = #msgs item
       in
            if L = [] then
                 (false, ~1, {varName=&quot;&quot;, value = ~1, vector=[], sender = proc(1)})
            else
                 let
                     val  n = List.length(L)
                     val  idx = ref 0
                     val  find = ref false 
                 in
                      while !idx &lt; n andalso !find = false do
                            if  isGreatherVector(CV,  #vector (List.nth(L, !idx)), PROCESS.ord( #sender (List.nth(L, !idx))) ) then
                                         find := true
                            else 
                                         idx := !idx +1;
                      if !find = true then 
                                   (true, !idx, List.nth(L, !idx))
                      else
                                   (false, ~1, {varName=&quot;&quot;, value = ~1, vector=[], sender = proc(1)} )        
               end
       end
          <layout>fun  isPickupEnabled( [], _, _) = (false, ~1, {varName=&quot;&quot;, value = ~1, vector=[], sender = proc(1) })
|  isPickupEnabled( inM : INCOMEMESSAGES, P:PROCESS, CV:CLOCKSVECTOR) : BOOL * INT * MESSAGE =
   if List.length (inM) &lt;&gt; PROCESS.size() then
        (false, ~1, {varName=&quot;&quot;, value = ~1, vector=[], sender = proc(1) } )
   else
       let  
            val   idx = PROCESS.ord(P)
            val   item = List.nth( inM , idx)
            val   L = #msgs item
       in
            if L = [] then
                 (false, ~1, {varName=&quot;&quot;, value = ~1, vector=[], sender = proc(1)})
            else
                 let
                     val  n = List.length(L)
                     val  idx = ref 0
                     val  find = ref false 
                 in
                      while !idx &lt; n andalso !find = false do
                            if  isGreatherVector(CV,  #vector (List.nth(L, !idx)), PROCESS.ord( #sender (List.nth(L, !idx))) ) then
                                         find := true
                            else 
                                         idx := !idx +1;
                      if !find = true then 
                                   (true, !idx, List.nth(L, !idx))
                      else
                                   (false, ~1, {varName=&quot;&quot;, value = ~1, vector=[], sender = proc(1)} )        
               end
       end</layout>
        </ml>
        <ml id="ID1427711815">fun  pickupMsg([], _, _) = []
|   pickupMsg(IM: INCOMEMESSAGES, P: PROCESS, Idx: INT): INCOMEMESSAGES =
        let  
            val   pIdx = PROCESS.ord(P)
            val   item = List.nth( IM , pIdx)
            val   ms   = #msgs item
            val   premL = List.take( ms , Idx)
            val   posmL = List.drop( ms , Idx+1)
            val   preL = List.take( IM, pIdx)
            val   posL = List.drop( IM, pIdx+1)
        in
             preL ^^ [{process = P, msgs = premL^^posmL}] ^^ posL
       end
          <layout>fun  pickupMsg([], _, _) = []
|   pickupMsg(IM: INCOMEMESSAGES, P: PROCESS, Idx: INT): INCOMEMESSAGES =
        let  
            val   pIdx = PROCESS.ord(P)
            val   item = List.nth( IM , pIdx)
            val   ms   = #msgs item
            val   premL = List.take( ms , Idx)
            val   posmL = List.drop( ms , Idx+1)
            val   preL = List.take( IM, pIdx)
            val   posL = List.drop( IM, pIdx+1)
        in
             preL ^^ [{process = P, msgs = premL^^posmL}] ^^ posL
       end</layout>
        </ml>
        <ml id="ID1427901513">fun  updateClock( _, []) = []
|      updateClock( P : PROCESS, CV: CLOCKSVECTOR) : CLOCKSVECTOR =
if  List.length(CV) &lt; PROCESS.size() then []
else   
   let
      val  index = PROCESS.ord(P) 
      val  C = List.nth(CV, index) 
      val  CSize = PROCESS.size()
      val  PreL = ref []
      val  PosL = ref []
   in
        if index &gt; 0 then
                PreL := List.take( CV, index )
        else  ();
        if index &lt; (CSize-1) then
                PosL := List.drop( CV, index + 1)
        else  ();
       !PreL ^^ [C+1]^^ !PosL
   end
          <layout>fun  updateClock( _, []) = []
|      updateClock( P : PROCESS, CV: CLOCKSVECTOR) : CLOCKSVECTOR =
if  List.length(CV) &lt; PROCESS.size() then []
else   
   let
      val  index = PROCESS.ord(P) 
      val  C = List.nth(CV, index) 
      val  CSize = PROCESS.size()
      val  PreL = ref []
      val  PosL = ref []
   in
        if index &gt; 0 then
                PreL := List.take( CV, index )
        else  ();
        if index &lt; (CSize-1) then
                PosL := List.drop( CV, index + 1)
        else  ();
       !PreL ^^ [C+1]^^ !PosL
   end</layout>
        </ml>
        <ml id="ID1427739625">fun sendMessage( MsL:MESSAGELIST, OP:OPERATION, P:PROCESS,  CV:CLOCKSVECTOR) : SENDMESSAGE =
   let
         val  UCV = updateClock(P, CV)
   in
            if  #opr  OP = W  then
                    { process = P , msgs = MsL^^ [ {varName= #varName OP , value= #value OP, vector=UCV, sender = P}] }
            else
                    { process = P , msgs = MsL }
   end
          <layout>fun sendMessage( MsL:MESSAGELIST, OP:OPERATION, P:PROCESS,  CV:CLOCKSVECTOR) : SENDMESSAGE =
   let
         val  UCV = updateClock(P, CV)
   in
            if  #opr  OP = W  then
                    { process = P , msgs = MsL^^ [ {varName= #varName OP , value= #value OP, vector=UCV, sender = P}] }
            else
                    { process = P , msgs = MsL }
   end</layout>
        </ml>
        <ml id="ID1429107809">fun  updateClockByMsg([], _, _) = []
|   updateClockByMsg( _, _, []) = []
|   updateClockByMsg( MCV: CLOCKSVECTOR, RP:PROCESS, RCV:CLOCKSVECTOR) : CLOCKSVECTOR =
if  List.length(MCV) &lt; PROCESS.size() orelse  List.length(RCV) &lt; PROCESS.size()  then []
else   
   let
      val  index = PROCESS.ord(RP) 
      val  PC = List.nth(RCV, index) 
      val  CSize = PROCESS.size()
      val  L = ref ([] : CLOCKSVECTOR)
      val  j = ref 0
      val  temp = ref (0 : INT )
   in
      while  !j &lt;CSize do(
            if List.nth(MCV, !j) &lt; List.nth(RCV,!j) then
                       temp := List.nth(RCV, !j)
            else
                       temp := List.nth(MCV, !j);
            if !j = index then  temp := !temp+1  else ();
            L := !L ^^ [!temp];
            j := !j +1
         );
    !L
   end
          <layout>fun  updateClockByMsg([], _, _) = []
|   updateClockByMsg( _, _, []) = []
|   updateClockByMsg( MCV: CLOCKSVECTOR, RP:PROCESS, RCV:CLOCKSVECTOR) : CLOCKSVECTOR =
if  List.length(MCV) &lt; PROCESS.size() orelse  List.length(RCV) &lt; PROCESS.size()  then []
else   
   let
      val  index = PROCESS.ord(RP) 
      val  PC = List.nth(RCV, index) 
      val  CSize = PROCESS.size()
      val  L = ref ([] : CLOCKSVECTOR)
      val  j = ref 0
      val  temp = ref (0 : INT )
   in
      while  !j &lt;CSize do(
            if List.nth(MCV, !j) &lt; List.nth(RCV,!j) then
                       temp := List.nth(RCV, !j)
            else
                       temp := List.nth(MCV, !j);
            if !j = index then  temp := !temp+1  else ();
            L := !L ^^ [!temp];
            j := !j +1
         );
    !L
   end</layout>
        </ml>
        <ml id="ID1415952420">fun  check(OP:OPERATION, sequenceNo:INT) : BOOL =
      if  #gSeqNo OP &lt;= sequenceNo  then 
           true 
      else 
           false
          <layout>fun  check(OP:OPERATION, sequenceNo:INT) : BOOL =
      if  #gSeqNo OP &lt;= sequenceNo  then 
           true 
      else 
           false</layout>
        </ml>
        <ml id="ID1594044986">fun  $ (a , f ) = f a;
          <layout>fun  $ (a , f ) = f a;</layout>
        </ml>
        <ml id="ID1594045022">structure Fold =
  struct
   fun   fold ( a , f ) g = g ( a , f )
   fun  step0  h  (a , f ) = fold  ( h  a , f )
 end
          <layout>structure Fold =
  struct
   fun   fold ( a , f ) g = g ( a , f )
   fun  step0  h  (a , f ) = fold  ( h  a , f )
 end</layout>
        </ml>
        <ml id="ID1594045070">fun minHdStep Z =  Fold.fold ( MaxStep , fn s =&gt;  s ) Z;
          <layout>fun minHdStep Z =  Fold.fold ( MaxStep , fn s =&gt;  s ) Z;</layout>
        </ml>
        <ml id="ID1594045130">fun a  ( i : OPERATIONS )  = Fold.step0 ( fn  s =&gt; if i = [] then s
                                                else Int.min ( #gSeqNo (List.hd i) , s) );
          <layout>fun a  ( i : OPERATIONS )  = Fold.step0 ( fn  s =&gt; if i = [] then s
                                                else Int.min ( #gSeqNo (List.hd i) , s) );</layout>
        </ml>
      </block>
    </globbox>
    <page id="ID6">
      <pageattr name="CausalConsSys"/>
      <place id="ID1414461080">
        <posattr x="-210.000000"
                 y="599.000000"/>
        <fillattr colour="White"
                  pattern=""
                  filled="false"/>
        <lineattr colour="Black"
                  thick="1"
                  type="Solid"/>
        <textattr colour="Black"
                  bold="false"/>
        <text>OperationsP1</text>
        <ellipse w="132.000000"
                 h="48.000000"/>
        <token x="-129.000000"
               y="19.000000"/>
        <marking x="102.000000"
                 y="31.000000"
                 hidden="false">
          <snap snap_id="0"
                anchor.horizontal="1"
                anchor.vertical="2"/>
        </marking>
        <type id="ID1414461081">
          <posattr x="-119.500000"
                   y="572.000000"/>
          <fillattr colour="White"
                    pattern="Solid"
                    filled="false"/>
          <lineattr colour="Black"
                    thick="0"
                    type="Solid"/>
          <textattr colour="Black"
                    bold="false"/>
          <text tool="CPN Tools"
                version="4.0.0">OPERATIONS</text>
        </type>
        <initmark id="ID1414461082">
          <posattr x="-117.000000"
                   y="625.000000"/>
          <fillattr colour="White"
                    pattern="Solid"
                    filled="false"/>
          <lineattr colour="Black"
                    thick="0"
                    type="Solid"/>
          <textattr colour="Black"
                    bold="false"/>
          <text tool="CPN Tools"
                version="4.0.0">P1Operations</text>
        </initmark>
      </place>
      <place id="ID1414461106">
        <posattr x="-210.000000"
                 y="252.000000"/>
        <fillattr colour="White"
                  pattern=""
                  filled="false"/>
        <lineattr colour="Black"
                  thick="1"
                  type="Solid"/>
        <textattr colour="Black"
                  bold="false"/>
        <text>OperationsP2</text>
        <ellipse w="142.000000"
                 h="44.000000"/>
        <token x="-85.000000"
               y="26.000000"/>
        <marking x="16.000000"
                 y="4.000000"
                 hidden="false">
          <snap snap_id="0"
                anchor.horizontal="3"
                anchor.vertical="2"/>
        </marking>
        <type id="ID1414461107">
          <posattr x="-127.500000"
                   y="220.000000"/>
          <fillattr colour="White"
                    pattern="Solid"
                    filled="false"/>
          <lineattr colour="Black"
                    thick="0"
                    type="Solid"/>
          <textattr colour="Black"
                    bold="false"/>
          <text tool="CPN Tools"
                version="4.0.0">OPERATIONS</text>
        </type>
        <initmark id="ID1414461108">
          <posattr x="-113.000000"
                   y="277.000000"/>
          <fillattr colour="White"
                    pattern="Solid"
                    filled="false"/>
          <lineattr colour="Black"
                    thick="0"
                    type="Solid"/>
          <textattr colour="Black"
                    bold="false"/>
          <text tool="CPN Tools"
                version="4.0.0">P2Operations</text>
        </initmark>
      </place>
      <place id="ID1414461167">
        <posattr x="210.000000"
                 y="156.000000"/>
        <fillattr colour="White"
                  pattern=""
                  filled="false"/>
        <lineattr colour="Black"
                  thick="1"
                  type="Solid"/>
        <textattr colour="Black"
                  bold="false"/>
        <text>outBox</text>
        <ellipse w="108.000000"
                 h="46.000000"/>
        <token x="-92.000000"
               y="20.000000"/>
        <marking x="73.500000"
                 y="22.000000"
                 hidden="false">
          <snap snap_id="0"
                anchor.horizontal="3"
                anchor.vertical="2"/>
        </marking>
        <type id="ID1414461168">
          <posattr x="309.500000"
                   y="128.000000"/>
          <fillattr colour="White"
                    pattern="Solid"
                    filled="false"/>
          <lineattr colour="Black"
                    thick="0"
                    type="Solid"/>
          <textattr colour="Black"
                    bold="false"/>
          <text tool="CPN Tools"
                version="4.0.0">SENDMESSAGE</text>
        </type>
        <initmark id="ID1414461169">
          <posattr x="328.500000"
                   y="185.000000"/>
          <fillattr colour="White"
                    pattern="Solid"
                    filled="false"/>
          <lineattr colour="Black"
                    thick="0"
                    type="Solid"/>
          <textattr colour="Black"
                    bold="false"/>
          <text tool="CPN Tools"
                version="4.0.0">initializeInOutBoxes()</text>
        </initmark>
      </place>
      <place id="ID1414491449">
        <posattr x="-672.000000"
                 y="156.000000"/>
        <fillattr colour="White"
                  pattern=""
                  filled="false"/>
        <lineattr colour="Black"
                  thick="1"
                  type="Solid"/>
        <textattr colour="Black"
                  bold="false"/>
        <text>inBox</text>
        <ellipse w="114.000000"
                 h="50.000000"/>
        <token x="-87.000000"
               y="24.000000"/>
        <marking x="8.000000"
                 y="29.000000"
                 hidden="false">
          <snap snap_id="0"
                anchor.horizontal="3"
                anchor.vertical="2"/>
        </marking>
        <type id="ID1414491450">
          <posattr x="-586.000000"
                   y="107.000000"/>
          <fillattr colour="White"
                    pattern="Solid"
                    filled="false"/>
          <lineattr colour="Black"
                    thick="0"
                    type="Solid"/>
          <textattr colour="Black"
                    bold="false"/>
          <text tool="CPN Tools"
                version="4.0.0">INCOMEMESSAGES</text>
        </type>
        <initmark id="ID1427453176">
          <posattr x="-560.500000"
                   y="183.000000"/>
          <fillattr colour="White"
                    pattern="Solid"
                    filled="false"/>
          <lineattr colour="Black"
                    thick="0"
                    type="Solid"/>
          <textattr colour="Black"
                    bold="false"/>
          <text tool="CPN Tools"
                version="4.0.0">initializeInOutBoxes()</text>
        </initmark>
      </place>
      <place id="ID1414656622">
        <posattr x="-210.000000"
                 y="-106.000000"/>
        <fillattr colour="White"
                  pattern=""
                  filled="false"/>
        <lineattr colour="Black"
                  thick="1"
                  type="Solid"/>
        <textattr colour="Black"
                  bold="false"/>
        <text>OperationsP3</text>
        <ellipse w="154.000000"
                 h="40.000000"/>
        <token x="-91.000000"
               y="24.000000"/>
        <marking x="33.000000"
                 y="17.000000"
                 hidden="false">
          <snap snap_id="0"
                anchor.horizontal="3"
                anchor.vertical="2"/>
        </marking>
        <type id="ID1414656623">
          <posattr x="-122.500000"
                   y="-141.000000"/>
          <fillattr colour="White"
                    pattern="Solid"
                    filled="false"/>
          <lineattr colour="Black"
                    thick="0"
                    type="Solid"/>
          <textattr colour="Black"
                    bold="false"/>
          <text tool="CPN Tools"
                version="4.0.0">OPERATIONS</text>
        </type>
        <initmark id="ID1414656624">
          <posattr x="-138.000000"
                   y="-78.000000"/>
          <fillattr colour="White"
                    pattern="Solid"
                    filled="false"/>
          <lineattr colour="Black"
                    thick="0"
                    type="Solid"/>
          <textattr colour="Black"
                    bold="false"/>
          <text tool="CPN Tools"
                version="4.0.0">P3Operations</text>
        </initmark>
      </place>
      <place id="ID1426176476">
        <posattr x="-447.000000"
                 y="588.000000"/>
        <fillattr colour="White"
                  pattern=""
                  filled="false"/>
        <lineattr colour="Black"
                  thick="1"
                  type="Solid"/>
        <textattr colour="Black"
                  bold="false"/>
        <text>LocalMemoryP1</text>
        <ellipse w="136.000000"
                 h="48.000000"/>
        <token x="-132.000000"
               y="19.000000"/>
        <marking x="45.000000"
                 y="27.000000"
                 hidden="false">
          <snap snap_id="0"
                anchor.horizontal="3"
                anchor.vertical="2"/>
        </marking>
        <type id="ID1426176477">
          <posattr x="-356.500000"
                   y="561.000000"/>
          <fillattr colour="White"
                    pattern="Solid"
                    filled="false"/>
          <lineattr colour="Black"
                    thick="0"
                    type="Solid"/>
          <textattr colour="Black"
                    bold="false"/>
          <text tool="CPN Tools"
                version="4.0.0">LOCALSTATE</text>
        </type>
        <initmark id="ID1426176478">
          <posattr x="-371.500000"
                   y="620.000000"/>
          <fillattr colour="White"
                    pattern="Solid"
                    filled="false"/>
          <lineattr colour="Black"
                    thick="0"
                    type="Solid"/>
          <textattr colour="Black"
                    bold="false"/>
          <text tool="CPN Tools"
                version="4.0.0">InitialState</text>
        </initmark>
      </place>
      <place id="ID1426196277">
        <posattr x="-462.000000"
                 y="252.000000"/>
        <fillattr colour="White"
                  pattern=""
                  filled="false"/>
        <lineattr colour="Black"
                  thick="1"
                  type="Solid"/>
        <textattr colour="Black"
                  bold="false"/>
        <text>LocalMemoryP2</text>
        <ellipse w="148.000000"
                 h="50.000000"/>
        <token x="-88.000000"
               y="29.000000"/>
        <marking x="-14.000000"
                 y="13.000000"
                 hidden="false">
          <snap snap_id="3"
                anchor.horizontal="3"
                anchor.vertical="2"/>
        </marking>
        <type id="ID1426196278">
          <posattr x="-366.500000"
                   y="224.000000"/>
          <fillattr colour="White"
                    pattern="Solid"
                    filled="false"/>
          <lineattr colour="Black"
                    thick="0"
                    type="Solid"/>
          <textattr colour="Black"
                    bold="false"/>
          <text tool="CPN Tools"
                version="4.0.0">LOCALSTATE</text>
        </type>
        <initmark id="ID1426196279">
          <posattr x="-371.500000"
                   y="279.000000"/>
          <fillattr colour="White"
                    pattern="Solid"
                    filled="false"/>
          <lineattr colour="Black"
                    thick="0"
                    type="Solid"/>
          <textattr colour="Black"
                    bold="false"/>
          <text tool="CPN Tools"
                version="4.0.0">InitialState</text>
        </initmark>
      </place>
      <place id="ID1426229596">
        <posattr x="-462.000000"
                 y="-106.000000"/>
        <fillattr colour="White"
                  pattern=""
                  filled="false"/>
        <lineattr colour="Black"
                  thick="1"
                  type="Solid"/>
        <textattr colour="Black"
                  bold="false"/>
        <text>LocalMemoryP3</text>
        <ellipse w="146.000000"
                 h="48.000000"/>
        <token x="-87.000000"
               y="28.000000"/>
        <marking x="26.000000"
                 y="20.000000"
                 hidden="false">
          <snap snap_id="0"
                anchor.horizontal="3"
                anchor.vertical="2"/>
        </marking>
        <type id="ID1426229597">
          <posattr x="-367.500000"
                   y="-132.000000"/>
          <fillattr colour="White"
                    pattern="Solid"
                    filled="false"/>
          <lineattr colour="Black"
                    thick="0"
                    type="Solid"/>
          <textattr colour="Black"
                    bold="false"/>
          <text tool="CPN Tools"
                version="4.0.0">LOCALSTATE</text>
        </type>
        <initmark id="ID1426229598">
          <posattr x="-372.500000"
                   y="-79.000000"/>
          <fillattr colour="White"
                    pattern="Solid"
                    filled="false"/>
          <lineattr colour="Black"
                    thick="0"
                    type="Solid"/>
          <textattr colour="Black"
                    bold="false"/>
          <text tool="CPN Tools"
                version="4.0.0">InitialState</text>
        </initmark>
      </place>
      <place id="ID1426532337">
        <posattr x="-210.000000"
                 y="412.000000"/>
        <fillattr colour="White"
                  pattern=""
                  filled="false"/>
        <lineattr colour="Black"
                  thick="1"
                  type="Solid"/>
        <textattr colour="Black"
                  bold="false"/>
        <text>Pr1</text>
        <ellipse w="60.000000"
                 h="40.000000"/>
        <token x="-10.000000"
               y="0.000000"/>
        <marking x="0.000000"
                 y="0.000000"
                 hidden="false">
          <snap snap_id="0"
                anchor.horizontal="0"
                anchor.vertical="0"/>
        </marking>
        <type id="ID1426532338">
          <posattr x="-155.500000"
                   y="388.000000"/>
          <fillattr colour="White"
                    pattern="Solid"
                    filled="false"/>
          <lineattr colour="Black"
                    thick="0"
                    type="Solid"/>
          <textattr colour="Black"
                    bold="false"/>
          <text tool="CPN Tools"
                version="4.0.0">PROCESS</text>
        </type>
        <initmark id="ID1426532339">
          <posattr x="-162.500000"
                   y="435.000000"/>
          <fillattr colour="White"
                    pattern="Solid"
                    filled="false"/>
          <lineattr colour="Black"
                    thick="0"
                    type="Solid"/>
          <textattr colour="Black"
                    bold="false"/>
          <text tool="CPN Tools"
                version="4.0.0">proc(1)</text>
        </initmark>
      </place>
      <place id="ID1426535419">
        <posattr x="-210.000000"
                 y="57.000000"/>
        <fillattr colour="White"
                  pattern=""
                  filled="false"/>
        <lineattr colour="Black"
                  thick="1"
                  type="Solid"/>
        <textattr colour="Black"
                  bold="false"/>
        <text>Pr2</text>
        <ellipse w="60.000000"
                 h="40.000000"/>
        <token x="-10.000000"
               y="0.000000"/>
        <marking x="0.000000"
                 y="0.000000"
                 hidden="false">
          <snap snap_id="0"
                anchor.horizontal="0"
                anchor.vertical="0"/>
        </marking>
        <type id="ID1426535420">
          <posattr x="-155.500000"
                   y="33.000000"/>
          <fillattr colour="White"
                    pattern="Solid"
                    filled="false"/>
          <lineattr colour="Black"
                    thick="0"
                    type="Solid"/>
          <textattr colour="Black"
                    bold="false"/>
          <text tool="CPN Tools"
                version="4.0.0">PROCESS</text>
        </type>
        <initmark id="ID1426535421">
          <posattr x="-162.500000"
                   y="80.000000"/>
          <fillattr colour="White"
                    pattern="Solid"
                    filled="false"/>
          <lineattr colour="Black"
                    thick="0"
                    type="Solid"/>
          <textattr colour="Black"
                    bold="false"/>
          <text tool="CPN Tools"
                version="4.0.0">proc(2)</text>
        </initmark>
      </place>
      <place id="ID1426537542">
        <posattr x="-210.000000"
                 y="-311.000000"/>
        <fillattr colour="White"
                  pattern=""
                  filled="false"/>
        <lineattr colour="Black"
                  thick="1"
                  type="Solid"/>
        <textattr colour="Black"
                  bold="false"/>
        <text>Pr3</text>
        <ellipse w="60.000000"
                 h="40.000000"/>
        <token x="-10.000000"
               y="0.000000"/>
        <marking x="0.000000"
                 y="0.000000"
                 hidden="false">
          <snap snap_id="0"
                anchor.horizontal="0"
                anchor.vertical="0"/>
        </marking>
        <type id="ID1426537543">
          <posattr x="-155.500000"
                   y="-334.000000"/>
          <fillattr colour="White"
                    pattern="Solid"
                    filled="false"/>
          <lineattr colour="Black"
                    thick="0"
                    type="Solid"/>
          <textattr colour="Black"
                    bold="false"/>
          <text tool="CPN Tools"
                version="4.0.0">PROCESS</text>
        </type>
        <initmark id="ID1426537544">
          <posattr x="-162.500000"
                   y="-287.000000"/>
          <fillattr colour="White"
                    pattern="Solid"
                    filled="false"/>
          <lineattr colour="Black"
                    thick="0"
                    type="Solid"/>
          <textattr colour="Black"
                    bold="false"/>
          <text tool="CPN Tools"
                version="4.0.0">proc(3)</text>
        </initmark>
      </place>
      <place id="ID1428077197">
        <posattr x="21.750000"
                 y="251.000000"/>
        <fillattr colour="White"
                  pattern=""
                  filled="false"/>
        <lineattr colour="Black"
                  thick="1"
                  type="Solid"/>
        <textattr colour="Black"
                  bold="false"/>
        <text>GlobalStep</text>
        <ellipse w="96.000000"
                 h="48.000000"/>
        <token x="-62.000000"
               y="28.000000"/>
        <marking x="-14.000000"
                 y="13.000000"
                 hidden="false">
          <snap snap_id="3"
                anchor.horizontal="3"
                anchor.vertical="2"/>
        </marking>
        <type id="ID1428077198">
          <posattr x="68.500000"
                   y="224.000000"/>
          <fillattr colour="White"
                    pattern="Solid"
                    filled="false"/>
          <lineattr colour="Black"
                    thick="0"
                    type="Solid"/>
          <textattr colour="Black"
                    bold="false"/>
          <text tool="CPN Tools"
                version="4.0.0">INT</text>
        </type>
        <initmark id="ID1428077199">
          <posattr x="51.750000"
                   y="286.000000"/>
          <fillattr colour="White"
                    pattern="Solid"
                    filled="false"/>
          <lineattr colour="Black"
                    thick="0"
                    type="Solid"/>
          <textattr colour="Black"
                    bold="false"/>
          <text tool="CPN Tools"
                version="4.0.0">1</text>
        </initmark>
      </place>
      <place id="ID1594065380">
        <posattr x="-563.000000"
                 y="420.000000"/>
        <fillattr colour="White"
                  pattern=""
                  filled="false"/>
        <lineattr colour="Black"
                  thick="1"
                  type="Solid"/>
        <textattr colour="Black"
                  bold="false"/>
        <text>Correction</text>
        <ellipse w="124.000000"
                 h="52.000000"/>
        <token x="-10.000000"
               y="0.000000"/>
        <marking x="0.000000"
                 y="0.000000"
                 hidden="false">
          <snap snap_id="0"
                anchor.horizontal="0"
                anchor.vertical="0"/>
        </marking>
        <type id="ID1594065381">
          <posattr x="-495.500000"
                   y="387.000000"/>
          <fillattr colour="White"
                    pattern="Solid"
                    filled="false"/>
          <lineattr colour="Black"
                    thick="0"
                    type="Solid"/>
          <textattr colour="Black"
                    bold="false"/>
          <text tool="CPN Tools"
                version="4.0.0">OPERATION</text>
        </type>
        <initmark id="ID1594065382">
          <posattr x="-484.000000"
                   y="448.000000"/>
          <fillattr colour="White"
                    pattern="Solid"
                    filled="false"/>
          <lineattr colour="Black"
                    thick="0"
                    type="Solid"/>
          <textattr colour="Black"
                    bold="false"/>
          <text tool="CPN Tools"
                version="4.0.0"/>
        </initmark>
      </place>
      <trans id="ID1426423000"
             explicit="false">
        <posattr x="-210.000000"
                 y="504.000000"/>
        <fillattr colour="White"
                  pattern=""
                  filled="false"/>
        <lineattr colour="Black"
                  thick="1"
                  type="solid"/>
        <textattr colour="Black"
                  bold="false"/>
        <text>R1</text>
        <box w="70.000000"
             h="82.000000"/>
        <subst subpage="ID1413875865"
               portsock="(ID1413875885,ID1426176476)(ID1413875894,ID1414461080)(ID1413875909,ID1414491449)(ID1414518606,ID1414461167)(ID1416364302,ID1428077197)(ID1426282322,ID1426532337)(ID1594135220,ID1594065380)">
          <subpageinfo id="ID1426670750"
                       name="Replica">
            <posattr x="-159.000000"
                     y="459.000000"/>
            <fillattr colour="White"
                      pattern="Solid"
                      filled="false"/>
            <lineattr colour="Black"
                      thick="0"
                      type="Solid"/>
            <textattr colour="Black"
                      bold="false"/>
          </subpageinfo>
        </subst>
        <binding x="7.200000"
                 y="-3.000000"/>
        <cond id="ID1426423001">
          <posattr x="-254.000000"
                   y="556.000000"/>
          <fillattr colour="White"
                    pattern="Solid"
                    filled="false"/>
          <lineattr colour="Black"
                    thick="0"
                    type="Solid"/>
          <textattr colour="Black"
                    bold="false"/>
          <text tool="CPN Tools"
                version="4.0.0"/>
        </cond>
        <time id="ID1426423002">
          <posattr x="-160.500000"
                   y="556.000000"/>
          <fillattr colour="White"
                    pattern="Solid"
                    filled="false"/>
          <lineattr colour="Black"
                    thick="0"
                    type="Solid"/>
          <textattr colour="Black"
                    bold="false"/>
          <text tool="CPN Tools"
                version="4.0.0"/>
        </time>
        <code id="ID1426423003">
          <posattr x="-140.500000"
                   y="431.000000"/>
          <fillattr colour="White"
                    pattern="Solid"
                    filled="false"/>
          <lineattr colour="Black"
                    thick="0"
                    type="Solid"/>
          <textattr colour="Black"
                    bold="false"/>
          <text tool="CPN Tools"
                version="4.0.0"/>
        </code>
        <priority id="ID1426423005">
          <posattr x="-283.000000"
                   y="452.000000"/>
          <fillattr colour="White"
                    pattern="Solid"
                    filled="false"/>
          <lineattr colour="Black"
                    thick="0"
                    type="Solid"/>
          <textattr colour="Black"
                    bold="false"/>
          <text tool="CPN Tools"
                version="4.0.0"/>
        </priority>
      </trans>
      <trans id="ID1426424163"
             explicit="false">
        <posattr x="-210.000000"
                 y="156.000000"/>
        <fillattr colour="White"
                  pattern=""
                  filled="false"/>
        <lineattr colour="Black"
                  thick="1"
                  type="solid"/>
        <textattr colour="Black"
                  bold="false"/>
        <text>R2</text>
        <box w="72.000000"
             h="74.000000"/>
        <subst subpage="ID1413875865"
               portsock="(ID1413875885,ID1426196277)(ID1413875894,ID1414461106)(ID1413875909,ID1414491449)(ID1414518606,ID1414461167)(ID1416364302,ID1428077197)(ID1426282322,ID1426535419)(ID1594135220,ID1594065380)">
          <subpageinfo id="ID1426672006"
                       name="Replica">
            <posattr x="-170.000000"
                     y="115.000000"/>
            <fillattr colour="White"
                      pattern="Solid"
                      filled="false"/>
            <lineattr colour="Black"
                      thick="0"
                      type="Solid"/>
            <textattr colour="Black"
                      bold="false"/>
          </subpageinfo>
        </subst>
        <binding x="7.200000"
                 y="-3.000000"/>
        <cond id="ID1426424164">
          <posattr x="-255.000000"
                   y="204.000000"/>
          <fillattr colour="White"
                    pattern="Solid"
                    filled="false"/>
          <lineattr colour="Black"
                    thick="0"
                    type="Solid"/>
          <textattr colour="Black"
                    bold="false"/>
          <text tool="CPN Tools"
                version="4.0.0"/>
        </cond>
        <time id="ID1426424165">
          <posattr x="-159.500000"
                   y="204.000000"/>
          <fillattr colour="White"
                    pattern="Solid"
                    filled="false"/>
          <lineattr colour="Black"
                    thick="0"
                    type="Solid"/>
          <textattr colour="Black"
                    bold="false"/>
          <text tool="CPN Tools"
                version="4.0.0"/>
        </time>
        <code id="ID1426424166">
          <posattr x="-139.500000"
                   y="87.000000"/>
          <fillattr colour="White"
                    pattern="Solid"
                    filled="false"/>
          <lineattr colour="Black"
                    thick="0"
                    type="Solid"/>
          <textattr colour="Black"
                    bold="false"/>
          <text tool="CPN Tools"
                version="4.0.0"/>
        </code>
        <priority id="ID1426424168">
          <posattr x="-284.000000"
                   y="108.000000"/>
          <fillattr colour="White"
                    pattern="Solid"
                    filled="false"/>
          <lineattr colour="Black"
                    thick="0"
                    type="Solid"/>
          <textattr colour="Black"
                    bold="false"/>
          <text tool="CPN Tools"
                version="4.0.0"/>
        </priority>
      </trans>
      <trans id="ID1426425089"
             explicit="false">
        <posattr x="-210.000000"
                 y="-210.000000"/>
        <fillattr colour="White"
                  pattern=""
                  filled="false"/>
        <lineattr colour="Black"
                  thick="1"
                  type="solid"/>
        <textattr colour="Black"
                  bold="false"/>
        <text>R3</text>
        <box w="68.000000"
             h="76.000000"/>
        <subst subpage="ID1413875865"
               portsock="(ID1413875885,ID1426229596)(ID1413875894,ID1414656622)(ID1413875909,ID1414491449)(ID1414518606,ID1414461167)(ID1416364302,ID1428077197)(ID1426282322,ID1426537542)(ID1594135220,ID1594065380)">
          <subpageinfo id="ID1426674545"
                       name="Replica">
            <posattr x="-172.000000"
                     y="-252.000000"/>
            <fillattr colour="White"
                      pattern="Solid"
                      filled="false"/>
            <lineattr colour="Black"
                      thick="0"
                      type="Solid"/>
            <textattr colour="Black"
                      bold="false"/>
          </subpageinfo>
        </subst>
        <binding x="7.200000"
                 y="-3.000000"/>
        <cond id="ID1426425090">
          <posattr x="-253.000000"
                   y="-161.000000"/>
          <fillattr colour="White"
                    pattern="Solid"
                    filled="false"/>
          <lineattr colour="Black"
                    thick="0"
                    type="Solid"/>
          <textattr colour="Black"
                    bold="false"/>
          <text tool="CPN Tools"
                version="4.0.0"/>
        </cond>
        <time id="ID1426425091">
          <posattr x="-161.500000"
                   y="-161.000000"/>
          <fillattr colour="White"
                    pattern="Solid"
                    filled="false"/>
          <lineattr colour="Black"
                    thick="0"
                    type="Solid"/>
          <textattr colour="Black"
                    bold="false"/>
          <text tool="CPN Tools"
                version="4.0.0"/>
        </time>
        <code id="ID1426425092">
          <posattr x="-141.500000"
                   y="-280.000000"/>
          <fillattr colour="White"
                    pattern="Solid"
                    filled="false"/>
          <lineattr colour="Black"
                    thick="0"
                    type="Solid"/>
          <textattr colour="Black"
                    bold="false"/>
          <text tool="CPN Tools"
                version="4.0.0"/>
        </code>
        <priority id="ID1426425094">
          <posattr x="-282.000000"
                   y="-259.000000"/>
          <fillattr colour="White"
                    pattern="Solid"
                    filled="false"/>
          <lineattr colour="Black"
                    thick="0"
                    type="Solid"/>
          <textattr colour="Black"
                    bold="false"/>
          <text tool="CPN Tools"
                version="4.0.0"/>
        </priority>
      </trans>
      <trans id="ID1427176255"
             explicit="false">
        <posattr x="-447.000000"
                 y="-378.000000"/>
        <fillattr colour="White"
                  pattern=""
                  filled="false"/>
        <lineattr colour="Black"
                  thick="1"
                  type="solid"/>
        <textattr colour="Black"
                  bold="false"/>
        <text>network</text>
        <box w="86.000000"
             h="50.000000"/>
        <binding x="-169.800000"
                 y="21.000000"/>
        <cond id="ID1427176256">
          <posattr x="-459.000000"
                   y="-333.000000"/>
          <fillattr colour="White"
                    pattern="Solid"
                    filled="false"/>
          <lineattr colour="Black"
                    thick="0"
                    type="Solid"/>
          <textattr colour="Black"
                    bold="false"/>
          <text tool="CPN Tools"
                version="4.0.0">[isNetEnabled(OutMsg) ]</text>
        </cond>
        <time id="ID1427176257">
          <posattr x="-389.500000"
                   y="-342.000000"/>
          <fillattr colour="White"
                    pattern="Solid"
                    filled="false"/>
          <lineattr colour="Black"
                    thick="0"
                    type="Solid"/>
          <textattr colour="Black"
                    bold="false"/>
          <text tool="CPN Tools"
                version="4.0.0"/>
        </time>
        <code id="ID1427176258">
          <posattr x="-369.500000"
                   y="-435.000000"/>
          <fillattr colour="White"
                    pattern="Solid"
                    filled="false"/>
          <lineattr colour="Black"
                    thick="0"
                    type="Solid"/>
          <textattr colour="Black"
                    bold="false"/>
          <text tool="CPN Tools"
                version="4.0.0"/>
        </code>
        <priority id="ID1427176260">
          <posattr x="-528.000000"
                   y="-414.000000"/>
          <fillattr colour="White"
                    pattern="Solid"
                    filled="false"/>
          <lineattr colour="Black"
                    thick="0"
                    type="Solid"/>
          <textattr colour="Black"
                    bold="false"/>
          <text tool="CPN Tools"
                version="4.0.0"/>
        </priority>
      </trans>
      <trans id="ID1428442449"
             explicit="false">
        <posattr x="126.000000"
                 y="487.000000"/>
        <fillattr colour="White"
                  pattern=""
                  filled="false"/>
        <lineattr colour="Navy"
                  thick="1"
                  type="solid"/>
        <textattr colour="Navy"
                  bold="false"/>
        <text>StepUpdate</text>
        <box w="98.000000"
             h="42.000000"/>
        <binding x="66.200000"
                 y="9.000000"/>
        <cond id="ID1428442450">
          <posattr x="194.000000"
                   y="563.000000"/>
          <fillattr colour="White"
                    pattern="Solid"
                    filled="false"/>
          <lineattr colour="Navy"
                    thick="0"
                    type="Solid"/>
          <textattr colour="Navy"
                    bold="false"/>
          <text tool="CPN Tools"
                version="4.0.0">[S&gt;0, iS = minHdStep ( a OPL1) 
( a OPL2) (a OPL3) $ , iS &gt; S
 andalso iS &lt;&gt; MaxStep ]</text>
        </cond>
        <time id="ID1428442451">
          <posattr x="189.500000"
                   y="519.000000"/>
          <fillattr colour="White"
                    pattern="Solid"
                    filled="false"/>
          <lineattr colour="Navy"
                    thick="0"
                    type="Solid"/>
          <textattr colour="Navy"
                    bold="false"/>
          <text tool="CPN Tools"
                version="4.0.0"/>
        </time>
        <code id="ID1428442452">
          <posattr x="209.500000"
                   y="434.000000"/>
          <fillattr colour="White"
                    pattern="Solid"
                    filled="false"/>
          <lineattr colour="Navy"
                    thick="0"
                    type="Solid"/>
          <textattr colour="Navy"
                    bold="false"/>
          <text tool="CPN Tools"
                version="4.0.0"/>
        </code>
        <priority id="ID1428442454">
          <posattr x="39.000000"
                   y="455.000000"/>
          <fillattr colour="White"
                    pattern="Solid"
                    filled="false"/>
          <lineattr colour="Navy"
                    thick="0"
                    type="Solid"/>
          <textattr colour="Navy"
                    bold="false"/>
          <text tool="CPN Tools"
                version="4.0.0"/>
        </priority>
      </trans>
      <arc id="ID1426431025"
           orientation="PtoT"
           order="1">
        <posattr x="0.000000"
                 y="0.000000"/>
        <fillattr colour="White"
                  pattern=""
                  filled="false"/>
        <lineattr colour="Black"
                  thick="1"
                  type="Solid"/>
        <textattr colour="Black"
                  bold="false"/>
        <arrowattr headsize="1.200000"
                   currentcyckle="2"/>
        <transend idref="ID1426423000"/>
        <placeend idref="ID1426176476"/>
        <bendpoint id="ID1428312440"
                   serial="1">
          <posattr x="-463.000000"
                   y="516.000000"/>
          <fillattr colour="White"
                    pattern="Solid"
                    filled="false"/>
          <lineattr colour="Black"
                    thick="0"
                    type="Solid"/>
          <textattr colour="Black"
                    bold="false"/>
        </bendpoint>
        <annot id="ID1426431026">
          <posattr x="-285.000000"
                   y="432.000000"/>
          <fillattr colour="White"
                    pattern="Solid"
                    filled="false"/>
          <lineattr colour="Black"
                    thick="0"
                    type="Solid"/>
          <textattr colour="Black"
                    bold="false"/>
          <text tool="CPN Tools"
                version="4.0.0"/>
        </annot>
      </arc>
      <arc id="ID1426437989"
           orientation="TtoP"
           order="1">
        <posattr x="0.000000"
                 y="0.000000"/>
        <fillattr colour="White"
                  pattern=""
                  filled="false"/>
        <lineattr colour="Black"
                  thick="1"
                  type="Solid"/>
        <textattr colour="Black"
                  bold="false"/>
        <arrowattr headsize="1.200000"
                   currentcyckle="2"/>
        <transend idref="ID1426423000"/>
        <placeend idref="ID1426176476"/>
        <bendpoint id="ID1426600862"
                   serial="1">
          <posattr x="-447.000000"
                   y="533.000000"/>
          <fillattr colour="White"
                    pattern="Solid"
                    filled="false"/>
          <lineattr colour="Black"
                    thick="0"
                    type="Solid"/>
          <textattr colour="Black"
                    bold="false"/>
        </bendpoint>
        <annot id="ID1426437990">
          <posattr x="-298.000000"
                   y="446.000000"/>
          <fillattr colour="White"
                    pattern="Solid"
                    filled="false"/>
          <lineattr colour="Black"
                    thick="0"
                    type="Solid"/>
          <textattr colour="Black"
                    bold="false"/>
          <text tool="CPN Tools"
                version="4.0.0"/>
        </annot>
      </arc>
      <arc id="ID1426444267"
           orientation="TtoP"
           order="1">
        <posattr x="0.000000"
                 y="0.000000"/>
        <fillattr colour="White"
                  pattern=""
                  filled="false"/>
        <lineattr colour="Black"
                  thick="1"
                  type="Solid"/>
        <textattr colour="Black"
                  bold="false"/>
        <arrowattr headsize="1.200000"
                   currentcyckle="2"/>
        <transend idref="ID1426423000"/>
        <placeend idref="ID1414461080"/>
        <annot id="ID1426444268">
          <posattr x="-192.000000"
                   y="551.000000"/>
          <fillattr colour="White"
                    pattern="Solid"
                    filled="false"/>
          <lineattr colour="Black"
                    thick="0"
                    type="Solid"/>
          <textattr colour="Black"
                    bold="false"/>
          <text tool="CPN Tools"
                version="4.0.0"/>
        </annot>
      </arc>
      <arc id="ID1426447080"
           orientation="PtoT"
           order="1">
        <posattr x="0.000000"
                 y="0.000000"/>
        <fillattr colour="White"
                  pattern=""
                  filled="false"/>
        <lineattr colour="Black"
                  thick="1"
                  type="Solid"/>
        <textattr colour="Black"
                  bold="false"/>
        <arrowattr headsize="1.200000"
                   currentcyckle="2"/>
        <transend idref="ID1426423000"/>
        <placeend idref="ID1414461080"/>
        <bendpoint id="ID1428307377"
                   serial="1">
          <posattr x="-198.000000"
                   y="546.000000"/>
          <fillattr colour="White"
                    pattern="Solid"
                    filled="false"/>
          <lineattr colour="Black"
                    thick="0"
                    type="Solid"/>
          <textattr colour="Black"
                    bold="false"/>
        </bendpoint>
        <annot id="ID1426447081">
          <posattr x="-228.000000"
                   y="462.000000"/>
          <fillattr colour="White"
                    pattern="Solid"
                    filled="false"/>
          <lineattr colour="Black"
                    thick="0"
                    type="Solid"/>
          <textattr colour="Black"
                    bold="false"/>
          <text tool="CPN Tools"
                version="4.0.0"/>
        </annot>
      </arc>
      <arc id="ID1426470434"
           orientation="TtoP"
           order="1">
        <posattr x="0.000000"
                 y="0.000000"/>
        <fillattr colour="White"
                  pattern=""
                  filled="false"/>
        <lineattr colour="Black"
                  thick="1"
                  type="Solid"/>
        <textattr colour="Black"
                  bold="false"/>
        <arrowattr headsize="1.200000"
                   currentcyckle="2"/>
        <transend idref="ID1426424163"/>
        <placeend idref="ID1426196277"/>
        <bendpoint id="ID1427076140"
                   serial="1">
          <posattr x="-447.000000"
                   y="184.000000"/>
          <fillattr colour="White"
                    pattern="Solid"
                    filled="false"/>
          <lineattr colour="Black"
                    thick="0"
                    type="Solid"/>
          <textattr colour="Black"
                    bold="false"/>
        </bendpoint>
        <annot id="ID1426470435">
          <posattr x="-305.000000"
                   y="179.000000"/>
          <fillattr colour="White"
                    pattern="Solid"
                    filled="false"/>
          <lineattr colour="Black"
                    thick="0"
                    type="Solid"/>
          <textattr colour="Black"
                    bold="false"/>
          <text tool="CPN Tools"
                version="4.0.0"/>
        </annot>
      </arc>
      <arc id="ID1426471453"
           orientation="TtoP"
           order="1">
        <posattr x="0.000000"
                 y="0.000000"/>
        <fillattr colour="White"
                  pattern=""
                  filled="false"/>
        <lineattr colour="Black"
                  thick="1"
                  type="Solid"/>
        <textattr colour="Black"
                  bold="false"/>
        <arrowattr headsize="1.200000"
                   currentcyckle="2"/>
        <transend idref="ID1426424163"/>
        <placeend idref="ID1414461106"/>
        <annot id="ID1426471454">
          <posattr x="-228.000000"
                   y="209.000000"/>
          <fillattr colour="White"
                    pattern="Solid"
                    filled="false"/>
          <lineattr colour="Black"
                    thick="0"
                    type="Solid"/>
          <textattr colour="Black"
                    bold="false"/>
          <text tool="CPN Tools"
                version="4.0.0"/>
        </annot>
      </arc>
      <arc id="ID1426472555"
           orientation="PtoT"
           order="1">
        <posattr x="0.000000"
                 y="0.000000"/>
        <fillattr colour="White"
                  pattern=""
                  filled="false"/>
        <lineattr colour="Black"
                  thick="1"
                  type="Solid"/>
        <textattr colour="Black"
                  bold="false"/>
        <arrowattr headsize="1.200000"
                   currentcyckle="2"/>
        <transend idref="ID1426424163"/>
        <placeend idref="ID1414461106"/>
        <bendpoint id="ID1427087608"
                   serial="1">
          <posattr x="-198.000000"
                   y="222.000000"/>
          <fillattr colour="White"
                    pattern="Solid"
                    filled="false"/>
          <lineattr colour="Black"
                    thick="0"
                    type="Solid"/>
          <textattr colour="Black"
                    bold="false"/>
        </bendpoint>
        <annot id="ID1426472556">
          <posattr x="-216.000000"
                   y="190.000000"/>
          <fillattr colour="White"
                    pattern="Solid"
                    filled="false"/>
          <lineattr colour="Black"
                    thick="0"
                    type="Solid"/>
          <textattr colour="Black"
                    bold="false"/>
          <text tool="CPN Tools"
                version="4.0.0"/>
        </annot>
      </arc>
      <arc id="ID1426473660"
           orientation="PtoT"
           order="1">
        <posattr x="0.000000"
                 y="0.000000"/>
        <fillattr colour="White"
                  pattern=""
                  filled="false"/>
        <lineattr colour="Black"
                  thick="1"
                  type="Solid"/>
        <textattr colour="Black"
                  bold="false"/>
        <arrowattr headsize="1.200000"
                   currentcyckle="2"/>
        <transend idref="ID1426424163"/>
        <placeend idref="ID1426196277"/>
        <bendpoint id="ID1427075234"
                   serial="1">
          <posattr x="-463.000000"
                   y="168.000000"/>
          <fillattr colour="White"
                    pattern="Solid"
                    filled="false"/>
          <lineattr colour="Black"
                    thick="0"
                    type="Solid"/>
          <textattr colour="Black"
                    bold="false"/>
        </bendpoint>
        <annot id="ID1426473661">
          <posattr x="-299.000000"
                   y="167.000000"/>
          <fillattr colour="White"
                    pattern="Solid"
                    filled="false"/>
          <lineattr colour="Black"
                    thick="0"
                    type="Solid"/>
          <textattr colour="Black"
                    bold="false"/>
          <text tool="CPN Tools"
                version="4.0.0"/>
        </annot>
      </arc>
      <arc id="ID1426519073"
           orientation="TtoP"
           order="1">
        <posattr x="0.000000"
                 y="0.000000"/>
        <fillattr colour="White"
                  pattern=""
                  filled="false"/>
        <lineattr colour="Black"
                  thick="1"
                  type="Solid"/>
        <textattr colour="Black"
                  bold="false"/>
        <arrowattr headsize="1.200000"
                   currentcyckle="2"/>
        <transend idref="ID1426425089"/>
        <placeend idref="ID1426229596"/>
        <bendpoint id="ID1428418836"
                   serial="1">
          <posattr x="-447.000000"
                   y="-183.000000"/>
          <fillattr colour="White"
                    pattern="Solid"
                    filled="false"/>
          <lineattr colour="Black"
                    thick="0"
                    type="Solid"/>
          <textattr colour="Black"
                    bold="false"/>
        </bendpoint>
        <annot id="ID1426519074">
          <posattr x="-267.000000"
                   y="-89.000000"/>
          <fillattr colour="White"
                    pattern="Solid"
                    filled="false"/>
          <lineattr colour="Black"
                    thick="0"
                    type="Solid"/>
          <textattr colour="Black"
                    bold="false"/>
          <text tool="CPN Tools"
                version="4.0.0"/>
        </annot>
      </arc>
      <arc id="ID1426521020"
           orientation="PtoT"
           order="1">
        <posattr x="0.000000"
                 y="0.000000"/>
        <fillattr colour="White"
                  pattern=""
                  filled="false"/>
        <lineattr colour="Black"
                  thick="1"
                  type="Solid"/>
        <textattr colour="Black"
                  bold="false"/>
        <arrowattr headsize="1.200000"
                   currentcyckle="2"/>
        <transend idref="ID1426425089"/>
        <placeend idref="ID1426229596"/>
        <bendpoint id="ID1427079906"
                   serial="1">
          <posattr x="-463.000000"
                   y="-196.000000"/>
          <fillattr colour="White"
                    pattern="Solid"
                    filled="false"/>
          <lineattr colour="Black"
                    thick="0"
                    type="Solid"/>
          <textattr colour="Black"
                    bold="false"/>
        </bendpoint>
        <annot id="ID1426521021">
          <posattr x="-305.000000"
                   y="-73.000000"/>
          <fillattr colour="White"
                    pattern="Solid"
                    filled="false"/>
          <lineattr colour="Black"
                    thick="0"
                    type="Solid"/>
          <textattr colour="Black"
                    bold="false"/>
          <text tool="CPN Tools"
                version="4.0.0"/>
        </annot>
      </arc>
      <arc id="ID1426522529"
           orientation="TtoP"
           order="2">
        <posattr x="0.000000"
                 y="0.000000"/>
        <fillattr colour="White"
                  pattern=""
                  filled="false"/>
        <lineattr colour="Black"
                  thick="1"
                  type="Solid"/>
        <textattr colour="Black"
                  bold="false"/>
        <arrowattr headsize="1.200000"
                   currentcyckle="2"/>
        <transend idref="ID1426425089"/>
        <placeend idref="ID1414656622"/>
        <annot id="ID1426522530">
          <posattr x="-228.000000"
                   y="-42.000000"/>
          <fillattr colour="White"
                    pattern="Solid"
                    filled="false"/>
          <lineattr colour="Black"
                    thick="0"
                    type="Solid"/>
          <textattr colour="Black"
                    bold="false"/>
          <text tool="CPN Tools"
                version="4.0.0"/>
        </annot>
      </arc>
      <arc id="ID1426525529"
           orientation="PtoT"
           order="1">
        <posattr x="0.000000"
                 y="0.000000"/>
        <fillattr colour="White"
                  pattern=""
                  filled="false"/>
        <lineattr colour="Black"
                  thick="1"
                  type="Solid"/>
        <textattr colour="Black"
                  bold="false"/>
        <arrowattr headsize="1.200000"
                   currentcyckle="2"/>
        <transend idref="ID1426425089"/>
        <placeend idref="ID1414656622"/>
        <bendpoint id="ID1594110778"
                   serial="1">
          <posattr x="-183.000000"
                   y="-126.000000"/>
          <fillattr colour="White"
                    pattern="Solid"
                    filled="false"/>
          <lineattr colour="Black"
                    thick="0"
                    type="Solid"/>
          <textattr colour="Black"
                    bold="false"/>
        </bendpoint>
        <annot id="ID1426525530">
          <posattr x="-180.000000"
                   y="-38.000000"/>
          <fillattr colour="White"
                    pattern="Solid"
                    filled="false"/>
          <lineattr colour="Black"
                    thick="0"
                    type="Solid"/>
          <textattr colour="Black"
                    bold="false"/>
          <text tool="CPN Tools"
                version="4.0.0"/>
        </annot>
      </arc>
      <arc id="ID1426549858"
           orientation="BOTHDIR"
           order="1">
        <posattr x="0.000000"
                 y="0.000000"/>
        <fillattr colour="White"
                  pattern=""
                  filled="false"/>
        <lineattr colour="Black"
                  thick="1"
                  type="Solid"/>
        <textattr colour="Black"
                  bold="false"/>
        <arrowattr headsize="1.200000"
                   currentcyckle="2"/>
        <transend idref="ID1426423000"/>
        <placeend idref="ID1426532337"/>
        <annot id="ID1426549859">
          <posattr x="-192.000000"
                   y="456.000000"/>
          <fillattr colour="White"
                    pattern="Solid"
                    filled="false"/>
          <lineattr colour="Black"
                    thick="0"
                    type="Solid"/>
          <textattr colour="Black"
                    bold="false"/>
          <text tool="CPN Tools"
                version="4.0.0"/>
        </annot>
      </arc>
      <arc id="ID1426551383"
           orientation="BOTHDIR"
           order="1">
        <posattr x="0.000000"
                 y="0.000000"/>
        <fillattr colour="White"
                  pattern=""
                  filled="false"/>
        <lineattr colour="Black"
                  thick="1"
                  type="Solid"/>
        <textattr colour="Black"
                  bold="false"/>
        <arrowattr headsize="1.200000"
                   currentcyckle="2"/>
        <transend idref="ID1426424163"/>
        <placeend idref="ID1426535419"/>
        <bendpoint id="ID1428129276"
                   serial="1">
          <posattr x="-210.000000"
                   y="84.000000"/>
          <fillattr colour="White"
                    pattern="Solid"
                    filled="false"/>
          <lineattr colour="Black"
                    thick="0"
                    type="Solid"/>
          <textattr colour="Black"
                    bold="false"/>
        </bendpoint>
        <annot id="ID1426551384">
          <posattr x="-192.000000"
                   y="131.000000"/>
          <fillattr colour="White"
                    pattern="Solid"
                    filled="false"/>
          <lineattr colour="Black"
                    thick="0"
                    type="Solid"/>
          <textattr colour="Black"
                    bold="false"/>
          <text tool="CPN Tools"
                version="4.0.0"/>
        </annot>
      </arc>
      <arc id="ID1426552911"
           orientation="BOTHDIR"
           order="1">
        <posattr x="0.000000"
                 y="0.000000"/>
        <fillattr colour="White"
                  pattern=""
                  filled="false"/>
        <lineattr colour="Black"
                  thick="1"
                  type="Solid"/>
        <textattr colour="Black"
                  bold="false"/>
        <arrowattr headsize="1.200000"
                   currentcyckle="2"/>
        <transend idref="ID1426425089"/>
        <placeend idref="ID1426537542"/>
        <annot id="ID1426552912">
          <posattr x="-228.000000"
                   y="-126.000000"/>
          <fillattr colour="White"
                    pattern="Solid"
                    filled="false"/>
          <lineattr colour="Black"
                    thick="0"
                    type="Solid"/>
          <textattr colour="Black"
                    bold="false"/>
          <text tool="CPN Tools"
                version="4.0.0"/>
        </annot>
      </arc>
      <arc id="ID1426653734"
           orientation="TtoP"
           order="1">
        <posattr x="0.000000"
                 y="0.000000"/>
        <fillattr colour="White"
                  pattern=""
                  filled="false"/>
        <lineattr colour="Black"
                  thick="1"
                  type="Solid"/>
        <textattr colour="Black"
                  bold="false"/>
        <arrowattr headsize="1.200000"
                   currentcyckle="2"/>
        <transend idref="ID1426425089"/>
        <placeend idref="ID1414461167"/>
        <bendpoint id="ID1426653736"
                   serial="1">
          <posattr x="168.000000"
                   y="-196.000000"/>
          <fillattr colour="White"
                    pattern="Solid"
                    filled="false"/>
          <lineattr colour="Black"
                    thick="0"
                    type="Solid"/>
          <textattr colour="Black"
                    bold="false"/>
        </bendpoint>
        <annot id="ID1426653735">
          <posattr x="8.000000"
                   y="-73.000000"/>
          <fillattr colour="White"
                    pattern="Solid"
                    filled="false"/>
          <lineattr colour="Black"
                    thick="0"
                    type="Solid"/>
          <textattr colour="Black"
                    bold="false"/>
          <text tool="CPN Tools"
                version="4.0.0"/>
        </annot>
      </arc>
      <arc id="ID1426662696"
           orientation="PtoT"
           order="1">
        <posattr x="0.000000"
                 y="0.000000"/>
        <fillattr colour="White"
                  pattern=""
                  filled="false"/>
        <lineattr colour="Black"
                  thick="1"
                  type="Solid"/>
        <textattr colour="Black"
                  bold="false"/>
        <arrowattr headsize="1.200000"
                   currentcyckle="2"/>
        <transend idref="ID1426425089"/>
        <placeend idref="ID1414461167"/>
        <bendpoint id="ID1426662698"
                   serial="1">
          <posattr x="210.000000"
                   y="-210.000000"/>
          <fillattr colour="White"
                    pattern="Solid"
                    filled="false"/>
          <lineattr colour="Black"
                    thick="0"
                    type="Solid"/>
          <textattr colour="Black"
                    bold="false"/>
        </bendpoint>
        <annot id="ID1426662697">
          <posattr x="192.000000"
                   y="18.000000"/>
          <fillattr colour="White"
                    pattern="Solid"
                    filled="false"/>
          <lineattr colour="Black"
                    thick="0"
                    type="Solid"/>
          <textattr colour="Black"
                    bold="false"/>
          <text tool="CPN Tools"
                version="4.0.0"/>
        </annot>
      </arc>
      <arc id="ID1426706547"
           orientation="TtoP"
           order="1">
        <posattr x="0.000000"
                 y="0.000000"/>
        <fillattr colour="White"
                  pattern=""
                  filled="false"/>
        <lineattr colour="Black"
                  thick="1"
                  type="Solid"/>
        <textattr colour="Black"
                  bold="false"/>
        <arrowattr headsize="1.200000"
                   currentcyckle="2"/>
        <transend idref="ID1426424163"/>
        <placeend idref="ID1414461167"/>
        <bendpoint id="ID1426710890"
                   serial="1">
          <posattr x="106.000000"
                   y="168.000000"/>
          <fillattr colour="White"
                    pattern="Solid"
                    filled="false"/>
          <lineattr colour="Black"
                    thick="0"
                    type="Solid"/>
          <textattr colour="Black"
                    bold="false"/>
        </bendpoint>
        <annot id="ID1426706548">
          <posattr x="-34.000000"
                   y="179.000000"/>
          <fillattr colour="White"
                    pattern="Solid"
                    filled="false"/>
          <lineattr colour="Black"
                    thick="0"
                    type="Solid"/>
          <textattr colour="Black"
                    bold="false"/>
          <text tool="CPN Tools"
                version="4.0.0"/>
        </annot>
      </arc>
      <arc id="ID1426709469"
           orientation="PtoT"
           order="1">
        <posattr x="0.000000"
                 y="0.000000"/>
        <fillattr colour="White"
                  pattern=""
                  filled="false"/>
        <lineattr colour="Black"
                  thick="1"
                  type="Solid"/>
        <textattr colour="Black"
                  bold="false"/>
        <arrowattr headsize="1.200000"
                   currentcyckle="2"/>
        <transend idref="ID1426424163"/>
        <placeend idref="ID1414461167"/>
        <bendpoint id="ID1426713928"
                   serial="1">
          <posattr x="-22.000000"
                   y="156.000000"/>
          <fillattr colour="White"
                    pattern="Solid"
                    filled="false"/>
          <lineattr colour="Black"
                    thick="0"
                    type="Solid"/>
          <textattr colour="Black"
                    bold="false"/>
        </bendpoint>
        <annot id="ID1426709470">
          <posattr x="-101.000000"
                   y="167.000000"/>
          <fillattr colour="White"
                    pattern="Solid"
                    filled="false"/>
          <lineattr colour="Black"
                    thick="0"
                    type="Solid"/>
          <textattr colour="Black"
                    bold="false"/>
          <text tool="CPN Tools"
                version="4.0.0"/>
        </annot>
      </arc>
      <arc id="ID1427095853"
           orientation="PtoT"
           order="1">
        <posattr x="0.000000"
                 y="0.000000"/>
        <fillattr colour="White"
                  pattern=""
                  filled="false"/>
        <lineattr colour="Black"
                  thick="1"
                  type="Solid"/>
        <textattr colour="Black"
                  bold="false"/>
        <arrowattr headsize="1.200000"
                   currentcyckle="2"/>
        <transend idref="ID1426424163"/>
        <placeend idref="ID1414491449"/>
        <bendpoint id="ID1427099594"
                   serial="1">
          <posattr x="-420.000000"
                   y="156.000000"/>
          <fillattr colour="White"
                    pattern="Solid"
                    filled="false"/>
          <lineattr colour="Black"
                    thick="0"
                    type="Solid"/>
          <textattr colour="Black"
                    bold="false"/>
        </bendpoint>
        <annot id="ID1427095854">
          <posattr x="-333.000000"
                   y="167.000000"/>
          <fillattr colour="White"
                    pattern="Solid"
                    filled="false"/>
          <lineattr colour="Black"
                    thick="0"
                    type="Solid"/>
          <textattr colour="Black"
                    bold="false"/>
          <text tool="CPN Tools"
                version="4.0.0"/>
        </annot>
      </arc>
      <arc id="ID1427099176"
           orientation="TtoP"
           order="1">
        <posattr x="0.000000"
                 y="0.000000"/>
        <fillattr colour="White"
                  pattern=""
                  filled="false"/>
        <lineattr colour="Black"
                  thick="1"
                  type="Solid"/>
        <textattr colour="Black"
                  bold="false"/>
        <arrowattr headsize="1.200000"
                   currentcyckle="2"/>
        <transend idref="ID1426424163"/>
        <placeend idref="ID1414491449"/>
        <bendpoint id="ID1427099178"
                   serial="1">
          <posattr x="-563.000000"
                   y="143.000000"/>
          <fillattr colour="White"
                    pattern="Solid"
                    filled="false"/>
          <lineattr colour="Black"
                    thick="0"
                    type="Solid"/>
          <textattr colour="Black"
                    bold="false"/>
        </bendpoint>
        <annot id="ID1427099177">
          <posattr x="-408.000000"
                   y="154.000000"/>
          <fillattr colour="White"
                    pattern="Solid"
                    filled="false"/>
          <lineattr colour="Black"
                    thick="0"
                    type="Solid"/>
          <textattr colour="Black"
                    bold="false"/>
          <text tool="CPN Tools"
                version="4.0.0"/>
        </annot>
      </arc>
      <arc id="ID1427109766"
           orientation="PtoT"
           order="1">
        <posattr x="0.000000"
                 y="0.000000"/>
        <fillattr colour="White"
                  pattern=""
                  filled="false"/>
        <lineattr colour="Black"
                  thick="1"
                  type="Solid"/>
        <textattr colour="Black"
                  bold="false"/>
        <arrowattr headsize="1.200000"
                   currentcyckle="2"/>
        <transend idref="ID1426425089"/>
        <placeend idref="ID1414491449"/>
        <bendpoint id="ID1427109768"
                   serial="1">
          <posattr x="-650.000000"
                   y="-210.000000"/>
          <fillattr colour="White"
                    pattern="Solid"
                    filled="false"/>
          <lineattr colour="Black"
                    thick="0"
                    type="Solid"/>
          <textattr colour="Black"
                    bold="false"/>
        </bendpoint>
        <annot id="ID1427109767">
          <posattr x="-447.000000"
                   y="-89.000000"/>
          <fillattr colour="White"
                    pattern="Solid"
                    filled="false"/>
          <lineattr colour="Black"
                    thick="0"
                    type="Solid"/>
          <textattr colour="Black"
                    bold="false"/>
          <text tool="CPN Tools"
                version="4.0.0"/>
        </annot>
      </arc>
      <arc id="ID1427116686"
           orientation="TtoP"
           order="1">
        <posattr x="0.000000"
                 y="0.000000"/>
        <fillattr colour="White"
                  pattern=""
                  filled="false"/>
        <lineattr colour="Black"
                  thick="1"
                  type="Solid"/>
        <textattr colour="Black"
                  bold="false"/>
        <arrowattr headsize="1.200000"
                   currentcyckle="2"/>
        <transend idref="ID1426425089"/>
        <placeend idref="ID1414491449"/>
        <bendpoint id="ID1427116688"
                   serial="1">
          <posattr x="-672.000000"
                   y="-225.000000"/>
          <fillattr colour="White"
                    pattern="Solid"
                    filled="false"/>
          <lineattr colour="Black"
                    thick="0"
                    type="Solid"/>
          <textattr colour="Black"
                    bold="false"/>
        </bendpoint>
        <annot id="ID1427116687">
          <posattr x="-458.000000"
                   y="-102.000000"/>
          <fillattr colour="White"
                    pattern="Solid"
                    filled="false"/>
          <lineattr colour="Black"
                    thick="0"
                    type="Solid"/>
          <textattr colour="Black"
                    bold="false"/>
          <text tool="CPN Tools"
                version="4.0.0"/>
        </annot>
      </arc>
      <arc id="ID1427144236"
           orientation="PtoT"
           order="1">
        <posattr x="0.000000"
                 y="0.000000"/>
        <fillattr colour="White"
                  pattern=""
                  filled="false"/>
        <lineattr colour="Black"
                  thick="1"
                  type="Solid"/>
        <textattr colour="Black"
                  bold="false"/>
        <arrowattr headsize="1.200000"
                   currentcyckle="2"/>
        <transend idref="ID1426423000"/>
        <placeend idref="ID1414491449"/>
        <bendpoint id="ID1427144238"
                   serial="1">
          <posattr x="-672.000000"
                   y="504.000000"/>
          <fillattr colour="White"
                    pattern="Solid"
                    filled="false"/>
          <lineattr colour="Black"
                    thick="0"
                    type="Solid"/>
          <textattr colour="Black"
                    bold="false"/>
        </bendpoint>
        <annot id="ID1427144237">
          <posattr x="-459.000000"
                   y="421.000000"/>
          <fillattr colour="White"
                    pattern="Solid"
                    filled="false"/>
          <lineattr colour="Black"
                    thick="0"
                    type="Solid"/>
          <textattr colour="Black"
                    bold="false"/>
          <text tool="CPN Tools"
                version="4.0.0"/>
        </annot>
      </arc>
      <arc id="ID1427150192"
           orientation="TtoP"
           order="1">
        <posattr x="0.000000"
                 y="0.000000"/>
        <fillattr colour="White"
                  pattern=""
                  filled="false"/>
        <lineattr colour="Black"
                  thick="1"
                  type="Solid"/>
        <textattr colour="Black"
                  bold="false"/>
        <arrowattr headsize="1.200000"
                   currentcyckle="2"/>
        <transend idref="ID1426423000"/>
        <placeend idref="ID1414491449"/>
        <bendpoint id="ID1427150194"
                   serial="1">
          <posattr x="-650.000000"
                   y="487.000000"/>
          <fillattr colour="White"
                    pattern="Solid"
                    filled="false"/>
          <lineattr colour="Black"
                    thick="0"
                    type="Solid"/>
          <textattr colour="Black"
                    bold="false"/>
        </bendpoint>
        <annot id="ID1427150193">
          <posattr x="-448.000000"
                   y="408.000000"/>
          <fillattr colour="White"
                    pattern="Solid"
                    filled="false"/>
          <lineattr colour="Black"
                    thick="0"
                    type="Solid"/>
          <textattr colour="Black"
                    bold="false"/>
          <text tool="CPN Tools"
                version="4.0.0"/>
        </annot>
      </arc>
      <arc id="ID1427196251"
           orientation="PtoT"
           order="1">
        <posattr x="0.000000"
                 y="0.000000"/>
        <fillattr colour="White"
                  pattern=""
                  filled="false"/>
        <lineattr colour="Black"
                  thick="1"
                  type="Solid"/>
        <textattr colour="Black"
                  bold="false"/>
        <arrowattr headsize="1.200000"
                   currentcyckle="2"/>
        <transend idref="ID1427176255"/>
        <placeend idref="ID1414491449"/>
        <bendpoint id="ID1427196253"
                   serial="1">
          <posattr x="-692.000000"
                   y="-363.000000"/>
          <fillattr colour="White"
                    pattern="Solid"
                    filled="false"/>
          <lineattr colour="Black"
                    thick="0"
                    type="Solid"/>
          <textattr colour="Black"
                    bold="false"/>
        </bendpoint>
        <annot id="ID1427196252">
          <posattr x="-591.000000"
                   y="-352.000000"/>
          <fillattr colour="White"
                    pattern="Solid"
                    filled="false"/>
          <lineattr colour="Black"
                    thick="0"
                    type="Solid"/>
          <textattr colour="Black"
                    bold="false"/>
          <text tool="CPN Tools"
                version="4.0.0">InMsgs</text>
        </annot>
      </arc>
      <arc id="ID1427203503"
           orientation="TtoP"
           order="1">
        <posattr x="0.000000"
                 y="0.000000"/>
        <fillattr colour="White"
                  pattern=""
                  filled="false"/>
        <lineattr colour="Black"
                  thick="1"
                  type="Solid"/>
        <textattr colour="Black"
                  bold="false"/>
        <arrowattr headsize="1.200000"
                   currentcyckle="2"/>
        <transend idref="ID1427176255"/>
        <placeend idref="ID1414491449"/>
        <bendpoint id="ID1427203505"
                   serial="1">
          <posattr x="-714.000000"
                   y="-378.000000"/>
          <fillattr colour="White"
                    pattern="Solid"
                    filled="false"/>
          <lineattr colour="Black"
                    thick="0"
                    type="Solid"/>
          <textattr colour="Black"
                    bold="false"/>
        </bendpoint>
        <annot id="ID1427203504">
          <posattr x="-612.000000"
                   y="-389.000000"/>
          <fillattr colour="White"
                    pattern="Solid"
                    filled="false"/>
          <lineattr colour="Black"
                    thick="0"
                    type="Solid"/>
          <textattr colour="Black"
                    bold="false"/>
          <text tool="CPN Tools"
                version="4.0.0">appendMessage(InMsgs , OutMsg)</text>
        </annot>
      </arc>
      <arc id="ID1427210049"
           orientation="TtoP"
           order="1">
        <posattr x="0.000000"
                 y="0.000000"/>
        <fillattr colour="White"
                  pattern=""
                  filled="false"/>
        <lineattr colour="Black"
                  thick="1"
                  type="Solid"/>
        <textattr colour="Black"
                  bold="false"/>
        <arrowattr headsize="1.200000"
                   currentcyckle="2"/>
        <transend idref="ID1427176255"/>
        <placeend idref="ID1414461167"/>
        <bendpoint id="ID1427210051"
                   serial="1">
          <posattr x="232.000000"
                   y="-363.000000"/>
          <fillattr colour="White"
                    pattern="Solid"
                    filled="false"/>
          <lineattr colour="Black"
                    thick="0"
                    type="Solid"/>
          <textattr colour="Black"
                    bold="false"/>
        </bendpoint>
        <annot id="ID1427210050">
          <posattr x="0.000000"
                   y="-352.000000"/>
          <fillattr colour="White"
                    pattern="Solid"
                    filled="false"/>
          <lineattr colour="Black"
                    thick="0"
                    type="Solid"/>
          <textattr colour="Black"
                    bold="false"/>
          <text tool="CPN Tools"
                version="4.0.0">removeAMessage(OutMsg)</text>
        </annot>
      </arc>
      <arc id="ID1427218021"
           orientation="PtoT"
           order="1">
        <posattr x="0.000000"
                 y="0.000000"/>
        <fillattr colour="White"
                  pattern=""
                  filled="false"/>
        <lineattr colour="Black"
                  thick="1"
                  type="Solid"/>
        <textattr colour="Black"
                  bold="false"/>
        <arrowattr headsize="1.200000"
                   currentcyckle="2"/>
        <transend idref="ID1427176255"/>
        <placeend idref="ID1414461167"/>
        <bendpoint id="ID1427218023"
                   serial="1">
          <posattr x="252.000000"
                   y="-378.000000"/>
          <fillattr colour="White"
                    pattern="Solid"
                    filled="false"/>
          <lineattr colour="Black"
                    thick="0"
                    type="Solid"/>
          <textattr colour="Black"
                    bold="false"/>
        </bendpoint>
        <annot id="ID1427218022">
          <posattr x="-10.000000"
                   y="-389.000000"/>
          <fillattr colour="White"
                    pattern="Solid"
                    filled="false"/>
          <lineattr colour="Black"
                    thick="0"
                    type="Solid"/>
          <textattr colour="Black"
                    bold="false"/>
          <text tool="CPN Tools"
                version="4.0.0">OutMsg</text>
        </annot>
      </arc>
      <arc id="ID1427431014"
           orientation="PtoT"
           order="1">
        <posattr x="0.000000"
                 y="0.000000"/>
        <fillattr colour="White"
                  pattern=""
                  filled="false"/>
        <lineattr colour="Black"
                  thick="1"
                  type="Solid"/>
        <textattr colour="Black"
                  bold="false"/>
        <arrowattr headsize="1.200000"
                   currentcyckle="2"/>
        <transend idref="ID1426423000"/>
        <placeend idref="ID1414461167"/>
        <bendpoint id="ID1427431016"
                   serial="1">
          <posattr x="252.000000"
                   y="533.000000"/>
          <fillattr colour="White"
                    pattern="Solid"
                    filled="false"/>
          <lineattr colour="Black"
                    thick="0"
                    type="Solid"/>
          <textattr colour="Black"
                    bold="false"/>
        </bendpoint>
        <annot id="ID1427431015">
          <posattr x="18.000000"
                   y="432.000000"/>
          <fillattr colour="White"
                    pattern="Solid"
                    filled="false"/>
          <lineattr colour="Black"
                    thick="0"
                    type="Solid"/>
          <textattr colour="Black"
                    bold="false"/>
          <text tool="CPN Tools"
                version="4.0.0"/>
        </annot>
      </arc>
      <arc id="ID1427435736"
           orientation="TtoP"
           order="1">
        <posattr x="0.000000"
                 y="0.000000"/>
        <fillattr colour="White"
                  pattern=""
                  filled="false"/>
        <lineattr colour="Black"
                  thick="1"
                  type="Solid"/>
        <textattr colour="Black"
                  bold="false"/>
        <arrowattr headsize="1.200000"
                   currentcyckle="2"/>
        <transend idref="ID1426423000"/>
        <placeend idref="ID1414461167"/>
        <bendpoint id="ID1428323976"
                   serial="1">
          <posattr x="232.000000"
                   y="516.000000"/>
          <fillattr colour="White"
                    pattern="Solid"
                    filled="false"/>
          <lineattr colour="Black"
                    thick="0"
                    type="Solid"/>
          <textattr colour="Black"
                    bold="false"/>
        </bendpoint>
        <annot id="ID1427435737">
          <posattr x="7.000000"
                   y="421.000000"/>
          <fillattr colour="White"
                    pattern="Solid"
                    filled="false"/>
          <lineattr colour="Black"
                    thick="0"
                    type="Solid"/>
          <textattr colour="Black"
                    bold="false"/>
          <text tool="CPN Tools"
                version="4.0.0"/>
        </annot>
      </arc>
      <arc id="ID1428151685"
           orientation="BOTHDIR"
           order="1">
        <posattr x="0.000000"
                 y="0.000000"/>
        <fillattr colour="White"
                  pattern=""
                  filled="false"/>
        <lineattr colour="Maroon"
                  thick="2"
                  type="Solid"/>
        <textattr colour="Maroon"
                  bold="false"/>
        <arrowattr headsize="1.200000"
                   currentcyckle="2"/>
        <transend idref="ID1426423000"/>
        <placeend idref="ID1428077197"/>
        <bendpoint id="ID1428151687"
                   serial="1">
          <posattr x="0.000000"
                   y="487.000000"/>
          <fillattr colour="White"
                    pattern="Solid"
                    filled="false"/>
          <lineattr colour="Black"
                    thick="0"
                    type="Solid"/>
          <textattr colour="Black"
                    bold="false"/>
        </bendpoint>
        <annot id="ID1428151686">
          <posattr x="-78.000000"
                   y="498.000000"/>
          <fillattr colour="White"
                    pattern="Solid"
                    filled="false"/>
          <lineattr colour="Maroon"
                    thick="0"
                    type="Solid"/>
          <textattr colour="Maroon"
                    bold="false"/>
          <text tool="CPN Tools"
                version="4.0.0"/>
        </annot>
      </arc>
      <arc id="ID1428160380"
           orientation="BOTHDIR"
           order="1">
        <posattr x="0.000000"
                 y="0.000000"/>
        <fillattr colour="White"
                  pattern=""
                  filled="false"/>
        <lineattr colour="Maroon"
                  thick="2"
                  type="Solid"/>
        <textattr colour="Maroon"
                  bold="false"/>
        <arrowattr headsize="1.200000"
                   currentcyckle="2"/>
        <transend idref="ID1426424163"/>
        <placeend idref="ID1428077197"/>
        <bendpoint id="ID1428160382"
                   serial="1">
          <posattr x="0.000000"
                   y="184.000000"/>
          <fillattr colour="White"
                    pattern="Solid"
                    filled="false"/>
          <lineattr colour="Black"
                    thick="0"
                    type="Solid"/>
          <textattr colour="Black"
                    bold="false"/>
        </bendpoint>
        <annot id="ID1428160381">
          <posattr x="-87.000000"
                   y="195.000000"/>
          <fillattr colour="White"
                    pattern="Solid"
                    filled="false"/>
          <lineattr colour="Maroon"
                    thick="0"
                    type="Solid"/>
          <textattr colour="Maroon"
                    bold="false"/>
          <text tool="CPN Tools"
                version="4.0.0"/>
        </annot>
      </arc>
      <arc id="ID1428172055"
           orientation="BOTHDIR"
           order="1">
        <posattr x="0.000000"
                 y="0.000000"/>
        <fillattr colour="White"
                  pattern=""
                  filled="false"/>
        <lineattr colour="Maroon"
                  thick="2"
                  type="Solid"/>
        <textattr colour="Maroon"
                  bold="false"/>
        <arrowattr headsize="1.200000"
                   currentcyckle="2"/>
        <transend idref="ID1426425089"/>
        <placeend idref="ID1428077197"/>
        <bendpoint id="ID1428408758"
                   serial="1">
          <posattr x="21.000000"
                   y="-183.000000"/>
          <fillattr colour="White"
                    pattern="Solid"
                    filled="false"/>
          <lineattr colour="Black"
                    thick="0"
                    type="Solid"/>
          <textattr colour="Black"
                    bold="false"/>
        </bendpoint>
        <annot id="ID1428172056">
          <posattr x="-78.000000"
                   y="-194.000000"/>
          <fillattr colour="White"
                    pattern="Solid"
                    filled="false"/>
          <lineattr colour="Maroon"
                    thick="0"
                    type="Solid"/>
          <textattr colour="Maroon"
                    bold="false"/>
          <text tool="CPN Tools"
                version="4.0.0"/>
        </annot>
      </arc>
      <arc id="ID1428450078"
           orientation="PtoT"
           order="1">
        <posattr x="0.000000"
                 y="0.000000"/>
        <fillattr colour="White"
                  pattern=""
                  filled="false"/>
        <lineattr colour="Navy"
                  thick="2"
                  type="Solid"/>
        <textattr colour="Navy"
                  bold="false"/>
        <arrowattr headsize="1.200000"
                   currentcyckle="2"/>
        <transend idref="ID1428442449"/>
        <placeend idref="ID1428077197"/>
        <bendpoint id="ID1428450080"
                   serial="1">
          <posattr x="126.000000"
                   y="239.000000"/>
          <fillattr colour="White"
                    pattern="Solid"
                    filled="false"/>
          <lineattr colour="Black"
                    thick="0"
                    type="Solid"/>
          <textattr colour="Black"
                    bold="false"/>
        </bendpoint>
        <annot id="ID1428450079">
          <posattr x="134.000000"
                   y="353.000000"/>
          <fillattr colour="White"
                    pattern="Solid"
                    filled="false"/>
          <lineattr colour="Navy"
                    thick="0"
                    type="Solid"/>
          <textattr colour="Navy"
                    bold="false"/>
          <text tool="CPN Tools"
                version="4.0.0">S</text>
        </annot>
      </arc>
      <arc id="ID1428468377"
           orientation="BOTHDIR"
           order="1">
        <posattr x="0.000000"
                 y="0.000000"/>
        <fillattr colour="White"
                  pattern=""
                  filled="false"/>
        <lineattr colour="Navy"
                  thick="2"
                  type="Solid"/>
        <textattr colour="Navy"
                  bold="false"/>
        <arrowattr headsize="1.200000"
                   currentcyckle="2"/>
        <transend idref="ID1428442449"/>
        <placeend idref="ID1414461080"/>
        <bendpoint id="ID1594267596"
                   serial="1">
          <posattr x="84.000000"
                   y="599.000000"/>
          <fillattr colour="White"
                    pattern="Solid"
                    filled="false"/>
          <lineattr colour="Black"
                    thick="0"
                    type="Solid"/>
          <textattr colour="Black"
                    bold="false"/>
        </bendpoint>
        <annot id="ID1428468378">
          <posattr x="3.000000"
                   y="588.000000"/>
          <fillattr colour="White"
                    pattern="Solid"
                    filled="false"/>
          <lineattr colour="Navy"
                    thick="0"
                    type="Solid"/>
          <textattr colour="Navy"
                    bold="false"/>
          <text tool="CPN Tools"
                version="4.0.0">OPL1</text>
        </annot>
      </arc>
      <arc id="ID1428479054"
           orientation="BOTHDIR"
           order="1">
        <posattr x="0.000000"
                 y="0.000000"/>
        <fillattr colour="White"
                  pattern=""
                  filled="false"/>
        <lineattr colour="Navy"
                  thick="2"
                  type="Solid"/>
        <textattr colour="Navy"
                  bold="false"/>
        <arrowattr headsize="1.200000"
                   currentcyckle="2"/>
        <transend idref="ID1428442449"/>
        <placeend idref="ID1414656622"/>
        <bendpoint id="ID1428479056"
                   serial="1">
          <posattr x="145.000000"
                   y="-106.000000"/>
          <fillattr colour="White"
                    pattern="Solid"
                    filled="false"/>
          <lineattr colour="Black"
                    thick="0"
                    type="Solid"/>
          <textattr colour="Black"
                    bold="false"/>
        </bendpoint>
        <annot id="ID1428479055">
          <posattr x="89.000000"
                   y="-95.000000"/>
          <fillattr colour="White"
                    pattern="Solid"
                    filled="false"/>
          <lineattr colour="Navy"
                    thick="0"
                    type="Solid"/>
          <textattr colour="Navy"
                    bold="false"/>
          <text tool="CPN Tools"
                version="4.0.0">OPL3</text>
        </annot>
      </arc>
      <arc id="ID1428542204"
           orientation="BOTHDIR"
           order="1">
        <posattr x="0.000000"
                 y="0.000000"/>
        <fillattr colour="White"
                  pattern=""
                  filled="false"/>
        <lineattr colour="Navy"
                  thick="2"
                  type="Solid"/>
        <textattr colour="Navy"
                  bold="false"/>
        <arrowattr headsize="1.200000"
                   currentcyckle="2"/>
        <transend idref="ID1428442449"/>
        <placeend idref="ID1414461106"/>
        <bendpoint id="ID1428542207"
                   serial="1">
          <posattr x="-42.000000"
                   y="471.000000"/>
          <fillattr colour="White"
                    pattern="Solid"
                    filled="false"/>
          <lineattr colour="Black"
                    thick="0"
                    type="Solid"/>
          <textattr colour="Black"
                    bold="false"/>
        </bendpoint>
        <bendpoint id="ID1428542206"
                   serial="2">
          <posattr x="-42.000000"
                   y="252.000000"/>
          <fillattr colour="White"
                    pattern="Solid"
                    filled="false"/>
          <lineattr colour="Black"
                    thick="0"
                    type="Solid"/>
          <textattr colour="Black"
                    bold="false"/>
        </bendpoint>
        <annot id="ID1428542205">
          <posattr x="37.000000"
                   y="482.000000"/>
          <fillattr colour="White"
                    pattern="Solid"
                    filled="false"/>
          <lineattr colour="Navy"
                    thick="0"
                    type="Solid"/>
          <textattr colour="Navy"
                    bold="false"/>
          <text tool="CPN Tools"
                version="4.0.0">OPL2</text>
        </annot>
      </arc>
      <arc id="ID1428574802"
           orientation="TtoP"
           order="1">
        <posattr x="0.000000"
                 y="0.000000"/>
        <fillattr colour="White"
                  pattern=""
                  filled="false"/>
        <lineattr colour="Navy"
                  thick="2"
                  type="Solid"/>
        <textattr colour="Navy"
                  bold="false"/>
        <arrowattr headsize="1.200000"
                   currentcyckle="2"/>
        <transend idref="ID1428442449"/>
        <placeend idref="ID1428077197"/>
        <bendpoint id="ID1428574804"
                   serial="1">
          <posattr x="106.000000"
                   y="251.000000"/>
          <fillattr colour="White"
                    pattern="Solid"
                    filled="false"/>
          <lineattr colour="Black"
                    thick="0"
                    type="Solid"/>
          <textattr colour="Black"
                    bold="false"/>
        </bendpoint>
        <annot id="ID1428574803">
          <posattr x="89.500000"
                   y="383.000000"/>
          <fillattr colour="White"
                    pattern="Solid"
                    filled="false"/>
          <lineattr colour="Navy"
                    thick="0"
                    type="Solid"/>
          <textattr colour="Navy"
                    bold="false"/>
          <text tool="CPN Tools"
                version="4.0.0">S+1</text>
        </annot>
      </arc>
      <arc id="ID1594082554"
           orientation="TtoP"
           order="1">
        <posattr x="0.000000"
                 y="0.000000"/>
        <fillattr colour="White"
                  pattern=""
                  filled="false"/>
        <lineattr colour="Black"
                  thick="1"
                  type="Solid"/>
        <textattr colour="Black"
                  bold="false"/>
        <arrowattr headsize="1.200000"
                   currentcyckle="2"/>
        <transend idref="ID1426423000"/>
        <placeend idref="ID1594065380"/>
        <bendpoint id="ID1594087220"
                   serial="1">
          <posattr x="-563.000000"
                   y="471.000000"/>
          <fillattr colour="White"
                    pattern="Solid"
                    filled="false"/>
          <lineattr colour="Black"
                    thick="0"
                    type="Solid"/>
          <textattr colour="Black"
                    bold="false"/>
        </bendpoint>
        <annot id="ID1594082555">
          <posattr x="-404.000000"
                   y="482.000000"/>
          <fillattr colour="White"
                    pattern="Solid"
                    filled="false"/>
          <lineattr colour="Black"
                    thick="0"
                    type="Solid"/>
          <textattr colour="Black"
                    bold="false"/>
          <text tool="CPN Tools"
                version="4.0.0"/>
        </annot>
      </arc>
      <arc id="ID1594124541"
           orientation="TtoP"
           order="1">
        <posattr x="0.000000"
                 y="0.000000"/>
        <fillattr colour="White"
                  pattern=""
                  filled="false"/>
        <lineattr colour="Black"
                  thick="1"
                  type="Solid"/>
        <textattr colour="Black"
                  bold="false"/>
        <arrowattr headsize="1.200000"
                   currentcyckle="2"/>
        <transend idref="ID1426425089"/>
        <placeend idref="ID1594065380"/>
        <bendpoint id="ID1594124543"
                   serial="1">
          <posattr x="-563.000000"
                   y="-238.000000"/>
          <fillattr colour="White"
                    pattern="Solid"
                    filled="false"/>
          <lineattr colour="Black"
                    thick="0"
                    type="Solid"/>
          <textattr colour="Black"
                    bold="false"/>
        </bendpoint>
        <annot id="ID1594124542">
          <posattr x="-404.000000"
                   y="-227.000000"/>
          <fillattr colour="White"
                    pattern="Solid"
                    filled="false"/>
          <lineattr colour="Black"
                    thick="0"
                    type="Solid"/>
          <textattr colour="Black"
                    bold="false"/>
          <text tool="CPN Tools"
                version="4.0.0"/>
        </annot>
      </arc>
      <arc id="ID1594129371"
           orientation="TtoP"
           order="1">
        <posattr x="0.000000"
                 y="0.000000"/>
        <fillattr colour="White"
                  pattern=""
                  filled="false"/>
        <lineattr colour="Black"
                  thick="1"
                  type="Solid"/>
        <textattr colour="Black"
                  bold="false"/>
        <arrowattr headsize="1.200000"
                   currentcyckle="2"/>
        <transend idref="ID1426424163"/>
        <placeend idref="ID1594065380"/>
        <bendpoint id="ID1594129373"
                   serial="1">
          <posattr x="-546.000000"
                   y="126.000000"/>
          <fillattr colour="White"
                    pattern="Solid"
                    filled="false"/>
          <lineattr colour="Black"
                    thick="0"
                    type="Solid"/>
          <textattr colour="Black"
                    bold="false"/>
        </bendpoint>
        <annot id="ID1594129372">
          <posattr x="-396.000000"
                   y="137.000000"/>
          <fillattr colour="White"
                    pattern="Solid"
                    filled="false"/>
          <lineattr colour="Black"
                    thick="0"
                    type="Solid"/>
          <textattr colour="Black"
                    bold="false"/>
          <text tool="CPN Tools"
                version="4.0.0"/>
        </annot>
      </arc>
      <constraints/>
      <hguideline id="ID1426438720"
                  y="-533.000000"/>
      <hguideline id="ID1426439488"
                  y="-412.000000">
        <guideline_elm idref="ID1426532337"/>
      </hguideline>
      <hguideline id="ID1426483733"
                  y="-156.000000">
        <guideline_elm idref="ID1414491449"/>
        <guideline_elm idref="ID1414461167"/>
        <guideline_elm idref="ID1426424163"/>
      </hguideline>
      <hguideline id="ID1426502463"
                  y="-251.000000">
        <guideline_elm idref="ID1428077197"/>
      </hguideline>
      <hguideline id="ID1426515010"
                  y="-1.000000"/>
      <hguideline id="ID1426516145"
                  y="196.000000"/>
      <hguideline id="ID1427091517"
                  y="-184.000000"/>
      <hguideline id="ID1427091806"
                  y="-143.000000"/>
      <hguideline id="ID1427100209"
                  y="183.000000"/>
      <hguideline id="ID1427100519"
                  y="225.000000"/>
      <hguideline id="ID1427132850"
                  y="-516.000000"/>
      <hguideline id="ID1427133661"
                  y="-487.000000">
        <guideline_elm idref="ID1428442449"/>
      </hguideline>
      <hguideline id="ID1427187756"
                  y="363.000000"/>
      <hguideline id="ID1428566263"
                  y="-239.000000"/>
      <hguideline id="ID1594085726"
                  y="-471.000000"/>
      <hguideline id="ID1594092340"
                  y="-599.000000">
        <guideline_elm idref="ID1414461080"/>
      </hguideline>
      <hguideline id="ID1594105051"
                  y="106.000000">
        <guideline_elm idref="ID1414656622"/>
        <guideline_elm idref="ID1426229596"/>
      </hguideline>
      <hguideline id="ID1594130365"
                  y="238.000000"/>
      <vguideline id="ID1414464279"
                  x="-798.250000"/>
      <vguideline id="ID1414464468"
                  x="21.750000">
        <guideline_elm idref="ID1428077197"/>
      </vguideline>
      <vguideline id="ID1426486820"
                  x="-447.000000">
        <guideline_elm idref="ID1426176476"/>
        <guideline_elm idref="ID1427176255"/>
      </vguideline>
      <vguideline id="ID1426564701"
                  x="-198.000000"/>
      <vguideline id="ID1426566291"
                  x="-210.000000">
        <guideline_elm idref="ID1414461080"/>
        <guideline_elm idref="ID1426424163"/>
        <guideline_elm idref="ID1426535419"/>
        <guideline_elm idref="ID1426532337"/>
        <guideline_elm idref="ID1426537542"/>
        <guideline_elm idref="ID1414656622"/>
      </vguideline>
      <vguideline id="ID1426622398"
                  x="189.000000"/>
      <vguideline id="ID1427071212"
                  x="-463.000000"/>
      <vguideline id="ID1427110228"
                  x="-650.000000"/>
      <vguideline id="ID1427186725"
                  x="-692.000000"/>
      <vguideline id="ID1427187239"
                  x="232.000000"/>
      <vguideline id="ID1428517487"
                  x="106.000000"/>
      <vguideline id="ID1428673352"
                  x="145.000000"/>
      <vguideline id="ID1594119731"
                  x="-563.000000">
        <guideline_elm idref="ID1594065380"/>
      </vguideline>
    </page>
    <page id="ID1413875865">
      <pageattr name="Replica"/>
      <place id="ID1413875885">
        <posattr x="-546.000000"
                 y="505.000000"/>
        <fillattr colour="White"
                  pattern=""
                  filled="false"/>
        <lineattr colour="Black"
                  thick="1"
                  type="Solid"/>
        <textattr colour="Black"
                  bold="false"/>
        <text>LocalMemory</text>
        <ellipse w="132.000000"
                 h="56.000000"/>
        <token x="-80.000000"
               y="28.000000"/>
        <marking x="-14.000000"
                 y="13.000000"
                 hidden="false">
          <snap snap_id="3"
                anchor.horizontal="3"
                anchor.vertical="2"/>
        </marking>
        <type id="ID1413875886">
          <posattr x="-485.500000"
                   y="470.000000"/>
          <fillattr colour="White"
                    pattern="Solid"
                    filled="false"/>
          <lineattr colour="Black"
                    thick="0"
                    type="Solid"/>
          <textattr colour="Black"
                    bold="false"/>
          <text tool="CPN Tools"
                version="4.0.0">LOCALSTATE</text>
        </type>
        <initmark id="ID1426187708">
          <posattr x="-464.000000"
                   y="534.000000"/>
          <fillattr colour="White"
                    pattern="Solid"
                    filled="false"/>
          <lineattr colour="Black"
                    thick="0"
                    type="Solid"/>
          <textattr colour="Black"
                    bold="false"/>
          <text tool="CPN Tools"
                version="4.0.0"/>
        </initmark>
        <port id="ID1426190053"
              type="I/O">
          <posattr x="-546.000000"
                   y="505.000000"/>
          <fillattr colour="White"
                    pattern="Solid"
                    filled="false"/>
          <lineattr colour="Black"
                    thick="0"
                    type="Solid"/>
          <textattr colour="Black"
                    bold="false"/>
        </port>
      </place>
      <place id="ID1413875894">
        <posattr x="-126.000000"
                 y="194.000000"/>
        <fillattr colour="White"
                  pattern=""
                  filled="false"/>
        <lineattr colour="Black"
                  thick="1"
                  type="Solid"/>
        <textattr colour="Black"
                  bold="false"/>
        <text>Operations</text>
        <ellipse w="118.000000"
                 h="58.000000"/>
        <token x="-47.000000"
               y="25.000000"/>
        <marking x="32.000000"
                 y="22.000000"
                 hidden="false">
          <snap snap_id="0"
                anchor.horizontal="3"
                anchor.vertical="2"/>
        </marking>
        <type id="ID1413875895">
          <posattr x="-63.500000"
                   y="155.000000"/>
          <fillattr colour="White"
                    pattern="Solid"
                    filled="false"/>
          <lineattr colour="Black"
                    thick="0"
                    type="Solid"/>
          <textattr colour="Black"
                    bold="false"/>
          <text tool="CPN Tools"
                version="4.0.0">OPERATIONS</text>
        </type>
        <initmark id="ID1426132968">
          <posattr x="-49.000000"
                   y="224.000000"/>
          <fillattr colour="White"
                    pattern="Solid"
                    filled="false"/>
          <lineattr colour="Black"
                    thick="0"
                    type="Solid"/>
          <textattr colour="Black"
                    bold="false"/>
          <text tool="CPN Tools"
                version="4.0.0"/>
        </initmark>
        <port id="ID1414130385"
              type="I/O">
          <posattr x="-126.000000"
                   y="194.000000"/>
          <fillattr colour="White"
                    pattern="Solid"
                    filled="false"/>
          <lineattr colour="Black"
                    thick="0"
                    type="Solid"/>
          <textattr colour="Black"
                    bold="false"/>
        </port>
      </place>
      <place id="ID1413875909">
        <posattr x="-904.000000"
                 y="194.000000"/>
        <fillattr colour="White"
                  pattern=""
                  filled="false"/>
        <lineattr colour="Black"
                  thick="1"
                  type="Solid"/>
        <textattr colour="Black"
                  bold="false"/>
        <text>InBox</text>
        <ellipse w="120.500000"
                 h="52.000000"/>
        <token x="-74.250000"
               y="28.000000"/>
        <marking x="-14.000000"
                 y="13.000000"
                 hidden="false">
          <snap snap_id="3"
                anchor.horizontal="2"
                anchor.vertical="2"/>
        </marking>
        <type id="ID1413875910">
          <posattr x="-928.000000"
                   y="147.000000"/>
          <fillattr colour="White"
                    pattern="Solid"
                    filled="false"/>
          <lineattr colour="Black"
                    thick="0"
                    type="Solid"/>
          <textattr colour="Black"
                    bold="false"/>
          <text tool="CPN Tools"
                version="4.0.0">INCOMEMESSAGES</text>
        </type>
        <initmark id="ID1427773040">
          <posattr x="-826.000000"
                   y="222.000000"/>
          <fillattr colour="White"
                    pattern="Solid"
                    filled="false"/>
          <lineattr colour="Black"
                    thick="0"
                    type="Solid"/>
          <textattr colour="Black"
                    bold="false"/>
          <text tool="CPN Tools"
                version="4.0.0"/>
        </initmark>
        <port id="ID1427043265"
              type="I/O">
          <posattr x="-904.000000"
                   y="194.000000"/>
          <fillattr colour="White"
                    pattern="Solid"
                    filled="false"/>
          <lineattr colour="Black"
                    thick="0"
                    type="Solid"/>
          <textattr colour="Black"
                    bold="false"/>
        </port>
      </place>
      <place id="ID1414518606">
        <posattr x="-127.000000"
                 y="487.000000"/>
        <fillattr colour="White"
                  pattern=""
                  filled="false"/>
        <lineattr colour="Black"
                  thick="1"
                  type="Solid"/>
        <textattr colour="Black"
                  bold="false"/>
        <text>OutBox</text>
        <ellipse w="146.000000"
                 h="56.000000"/>
        <token x="-87.000000"
               y="24.000000"/>
        <marking x="3.000000"
                 y="33.000000"
                 hidden="false">
          <snap snap_id="0"
                anchor.horizontal="3"
                anchor.vertical="2"/>
        </marking>
        <type id="ID1414518607">
          <posattr x="-76.500000"
                   y="438.000000"/>
          <fillattr colour="White"
                    pattern="Solid"
                    filled="false"/>
          <lineattr colour="Black"
                    thick="0"
                    type="Solid"/>
          <textattr colour="Black"
                    bold="false"/>
          <text tool="CPN Tools"
                version="4.0.0">SENDMESSAGE</text>
        </type>
        <initmark id="ID1427400657">
          <posattr x="-40.000000"
                   y="516.000000"/>
          <fillattr colour="White"
                    pattern="Solid"
                    filled="false"/>
          <lineattr colour="Black"
                    thick="0"
                    type="Solid"/>
          <textattr colour="Black"
                    bold="false"/>
          <text tool="CPN Tools"
                version="4.0.0"/>
        </initmark>
        <port id="ID1427043152"
              type="I/O">
          <posattr x="-127.000000"
                   y="487.000000"/>
          <fillattr colour="White"
                    pattern="Solid"
                    filled="false"/>
          <lineattr colour="Black"
                    thick="0"
                    type="Solid"/>
          <textattr colour="Black"
                    bold="false"/>
        </port>
      </place>
      <place id="ID1416364302">
        <posattr x="-546.000000"
                 y="194.000000"/>
        <fillattr colour="White"
                  pattern=""
                  filled="false"/>
        <lineattr colour="Black"
                  thick="1"
                  type="Solid"/>
        <textattr colour="Black"
                  bold="false"/>
        <text>StepNumber</text>
        <ellipse w="110.000000"
                 h="48.000000"/>
        <token x="-69.000000"
               y="28.000000"/>
        <marking x="-14.000000"
                 y="13.000000"
                 hidden="false">
          <snap snap_id="3"
                anchor.horizontal="3"
                anchor.vertical="2"/>
        </marking>
        <type id="ID1416364303">
          <posattr x="-493.500000"
                   y="167.000000"/>
          <fillattr colour="White"
                    pattern="Solid"
                    filled="false"/>
          <lineattr colour="Black"
                    thick="0"
                    type="Solid"/>
          <textattr colour="Black"
                    bold="false"/>
          <text tool="CPN Tools"
                version="4.0.0">INT</text>
        </type>
        <initmark id="ID1416364304">
          <posattr x="-517.000000"
                   y="226.000000"/>
          <fillattr colour="White"
                    pattern="Solid"
                    filled="false"/>
          <lineattr colour="Black"
                    thick="0"
                    type="Solid"/>
          <textattr colour="Black"
                    bold="false"/>
          <text tool="CPN Tools"
                version="4.0.0">1</text>
        </initmark>
        <port id="ID1428073238"
              type="I/O">
          <posattr x="-587.000000"
                   y="174.000000"/>
          <fillattr colour="White"
                    pattern="Solid"
                    filled="false"/>
          <lineattr colour="Black"
                    thick="0"
                    type="Solid"/>
          <textattr colour="Black"
                    bold="false"/>
        </port>
      </place>
      <place id="ID1426282322">
        <posattr x="-546.000000"
                 y="336.000000"/>
        <fillattr colour="White"
                  pattern=""
                  filled="false"/>
        <lineattr colour="Black"
                  thick="1"
                  type="Solid"/>
        <textattr colour="Black"
                  bold="false"/>
        <text>ProcessNumber</text>
        <ellipse w="120.000000"
                 h="58.000000"/>
        <token x="-74.000000"
               y="25.000000"/>
        <marking x="-14.000000"
                 y="13.000000"
                 hidden="false">
          <snap snap_id="3"
                anchor.horizontal="3"
                anchor.vertical="2"/>
        </marking>
        <type id="ID1426282323">
          <posattr x="-470.500000"
                   y="305.000000"/>
          <fillattr colour="White"
                    pattern="Solid"
                    filled="false"/>
          <lineattr colour="Black"
                    thick="0"
                    type="Solid"/>
          <textattr colour="Black"
                    bold="false"/>
          <text tool="CPN Tools"
                version="4.0.0">PROCESS</text>
        </type>
        <initmark id="ID1426282324">
          <posattr x="-468.000000"
                   y="366.000000"/>
          <fillattr colour="White"
                    pattern="Solid"
                    filled="false"/>
          <lineattr colour="Black"
                    thick="0"
                    type="Solid"/>
          <textattr colour="Black"
                    bold="false"/>
          <text tool="CPN Tools"
                version="4.0.0"/>
        </initmark>
        <port id="ID1426416940"
              type="I/O">
          <posattr x="-591.000000"
                   y="312.000000"/>
          <fillattr colour="White"
                    pattern="Solid"
                    filled="false"/>
          <lineattr colour="Black"
                    thick="0"
                    type="Solid"/>
          <textattr colour="Black"
                    bold="false"/>
        </port>
      </place>
      <place id="ID1426969320">
        <posattr x="-546.000000"
                 y="100.000000"/>
        <fillattr colour="White"
                  pattern=""
                  filled="false"/>
        <lineattr colour="Black"
                  thick="1"
                  type="Solid"/>
        <textattr colour="Black"
                  bold="false"/>
        <text>Clocks</text>
        <ellipse w="66.000000"
                 h="52.000000"/>
        <token x="-57.000000"
               y="32.000000"/>
        <marking x="-14.000000"
                 y="13.000000"
                 hidden="false">
          <snap snap_id="3"
                anchor.horizontal="3"
                anchor.vertical="2"/>
        </marking>
        <type id="ID1426969321">
          <posattr x="-530.000000"
                   y="57.000000"/>
          <fillattr colour="White"
                    pattern="Solid"
                    filled="false"/>
          <lineattr colour="Black"
                    thick="0"
                    type="Solid"/>
          <textattr colour="Black"
                    bold="false"/>
          <text tool="CPN Tools"
                version="4.0.0">CLOCKSVECTOR</text>
        </type>
        <initmark id="ID1426969322">
          <posattr x="-622.500000"
                   y="128.000000"/>
          <fillattr colour="White"
                    pattern="Solid"
                    filled="false"/>
          <lineattr colour="Black"
                    thick="0"
                    type="Solid"/>
          <textattr colour="Black"
                    bold="false"/>
          <text tool="CPN Tools"
                version="4.0.0">initializeClocks()</text>
        </initmark>
      </place>
      <place id="ID1594135220">
        <posattr x="-42.000000"
                 y="100.000000"/>
        <fillattr colour="White"
                  pattern=""
                  filled="false"/>
        <lineattr colour="Black"
                  thick="1"
                  type="Solid"/>
        <textattr colour="Black"
                  bold="false"/>
        <text>Correction</text>
        <ellipse w="112.000000"
                 h="46.000000"/>
        <token x="-10.000000"
               y="0.000000"/>
        <marking x="0.000000"
                 y="0.000000"
                 hidden="false">
          <snap snap_id="0"
                anchor.horizontal="0"
                anchor.vertical="0"/>
        </marking>
        <type id="ID1594135221">
          <posattr x="-5.500000"
                   y="66.000000"/>
          <fillattr colour="White"
                    pattern="Solid"
                    filled="false"/>
          <lineattr colour="Black"
                    thick="0"
                    type="Solid"/>
          <textattr colour="Black"
                    bold="false"/>
          <text tool="CPN Tools"
                version="4.0.0">OPERATION</text>
        </type>
        <initmark id="ID1594135222">
          <posattr x="32.000000"
                   y="126.000000"/>
          <fillattr colour="White"
                    pattern="Solid"
                    filled="false"/>
          <lineattr colour="Black"
                    thick="0"
                    type="Solid"/>
          <textattr colour="Black"
                    bold="false"/>
          <text tool="CPN Tools"
                version="4.0.0"/>
        </initmark>
        <port id="ID1594146707"
              type="Out">
          <posattr x="-84.000000"
                   y="80.000000"/>
          <fillattr colour="White"
                    pattern="Solid"
                    filled="false"/>
          <lineattr colour="Black"
                    thick="0"
                    type="Solid"/>
          <textattr colour="Black"
                    bold="false"/>
        </port>
      </place>
      <trans id="ID1413875867"
             explicit="false">
        <posattr x="-315.000000"
                 y="336.000000"/>
        <fillattr colour="White"
                  pattern=""
                  filled="false"/>
        <lineattr colour="Black"
                  thick="1"
                  type="solid"/>
        <textattr colour="Black"
                  bold="false"/>
        <text>ExecuteOperation</text>
        <box w="144.000000"
             h="58.000000"/>
        <binding x="-468.800000"
                 y="-260.000000"/>
        <cond id="ID1416540579">
          <posattr x="-401.500000"
                   y="385.000000"/>
          <fillattr colour="White"
                    pattern="Solid"
                    filled="false"/>
          <lineattr colour="Black"
                    thick="0"
                    type="Solid"/>
          <textattr colour="Black"
                    bold="false"/>
          <text tool="CPN Tools"
                version="4.0.0">[check(OP, S)]</text>
        </cond>
        <time id="ID1413875869">
          <posattr x="-228.500000"
                   y="376.000000"/>
          <fillattr colour="White"
                    pattern="Solid"
                    filled="false"/>
          <lineattr colour="Black"
                    thick="0"
                    type="Solid"/>
          <textattr colour="Black"
                    bold="false"/>
          <text tool="CPN Tools"
                version="4.0.0"/>
        </time>
        <code id="ID1413875870">
          <posattr x="-208.500000"
                   y="275.000000"/>
          <fillattr colour="White"
                    pattern="Solid"
                    filled="false"/>
          <lineattr colour="Black"
                    thick="0"
                    type="Solid"/>
          <textattr colour="Black"
                    bold="false"/>
          <text tool="CPN Tools"
                version="4.0.0"/>
        </code>
        <priority id="ID1413875872">
          <posattr x="-425.000000"
                   y="296.000000"/>
          <fillattr colour="White"
                    pattern="Solid"
                    filled="false"/>
          <lineattr colour="Black"
                    thick="0"
                    type="Solid"/>
          <textattr colour="Black"
                    bold="false"/>
          <text tool="CPN Tools"
                version="4.0.0"/>
        </priority>
      </trans>
      <trans id="ID1427498705"
             explicit="false">
        <posattr x="-756.000000"
                 y="336.000000"/>
        <fillattr colour="White"
                  pattern=""
                  filled="false"/>
        <lineattr colour="Black"
                  thick="1"
                  type="solid"/>
        <textattr colour="Black"
                  bold="false"/>
        <text>PickupMessage</text>
        <box w="146.000000"
             h="56.000000"/>
        <binding x="-131.800000"
                 y="50.000000"/>
        <cond id="ID1427498706">
          <posattr x="-863.000000"
                   y="385.000000"/>
          <fillattr colour="White"
                    pattern="Solid"
                    filled="false"/>
          <lineattr colour="Black"
                    thick="0"
                    type="Solid"/>
          <textattr colour="Black"
                    bold="false"/>
          <text tool="CPN Tools"
                version="4.0.0">[(en, idx, M) = isPickupEnabled(InMsgs, P,CV),
 en andalso S&gt;0]</text>
        </cond>
        <time id="ID1427498707">
          <posattr x="-668.500000"
                   y="375.000000"/>
          <fillattr colour="White"
                    pattern="Solid"
                    filled="false"/>
          <lineattr colour="Black"
                    thick="0"
                    type="Solid"/>
          <textattr colour="Black"
                    bold="false"/>
          <text tool="CPN Tools"
                version="4.0.0"/>
        </time>
        <code id="ID1427498708">
          <posattr x="-648.500000"
                   y="276.000000"/>
          <fillattr colour="White"
                    pattern="Solid"
                    filled="false"/>
          <lineattr colour="Black"
                    thick="0"
                    type="Solid"/>
          <textattr colour="Black"
                    bold="false"/>
          <text tool="CPN Tools"
                version="4.0.0"/>
        </code>
        <priority id="ID1427498710">
          <posattr x="-867.000000"
                   y="297.000000"/>
          <fillattr colour="White"
                    pattern="Solid"
                    filled="false"/>
          <lineattr colour="Black"
                    thick="0"
                    type="Solid"/>
          <textattr colour="Black"
                    bold="false"/>
          <text tool="CPN Tools"
                version="4.0.0"/>
        </priority>
      </trans>
      <arc id="ID1413875918"
           orientation="PtoT"
           order="1">
        <posattr x="0.000000"
                 y="0.000000"/>
        <fillattr colour="White"
                  pattern=""
                  filled="false"/>
        <lineattr colour="Black"
                  thick="1"
                  type="Solid"/>
        <textattr colour="Black"
                  bold="false"/>
        <arrowattr headsize="1.200000"
                   currentcyckle="2"/>
        <transend idref="ID1413875867"/>
        <placeend idref="ID1413875885"/>
        <bendpoint id="ID1427535742"
                   serial="1">
          <posattr x="-336.000000"
                   y="487.000000"/>
          <fillattr colour="White"
                    pattern="Solid"
                    filled="false"/>
          <lineattr colour="Black"
                    thick="0"
                    type="Solid"/>
          <textattr colour="Black"
                    bold="false"/>
        </bendpoint>
        <annot id="ID1413875919">
          <posattr x="-381.000000"
                   y="476.000000"/>
          <fillattr colour="White"
                    pattern="Solid"
                    filled="false"/>
          <lineattr colour="Black"
                    thick="0"
                    type="Solid"/>
          <textattr colour="Black"
                    bold="false"/>
          <text tool="CPN Tools"
                version="4.0.0">LS</text>
        </annot>
      </arc>
      <arc id="ID1413875926"
           orientation="TtoP"
           order="1">
        <posattr x="0.000000"
                 y="0.000000"/>
        <fillattr colour="White"
                  pattern=""
                  filled="false"/>
        <lineattr colour="Black"
                  thick="1"
                  type="Solid"/>
        <textattr colour="Black"
                  bold="false"/>
        <arrowattr headsize="1.200000"
                   currentcyckle="2"/>
        <transend idref="ID1413875867"/>
        <placeend idref="ID1413875885"/>
        <bendpoint id="ID1426345796"
                   serial="1">
          <posattr x="-315.000000"
                   y="505.000000"/>
          <fillattr colour="White"
                    pattern="Solid"
                    filled="false"/>
          <lineattr colour="Black"
                    thick="0"
                    type="Solid"/>
          <textattr colour="Black"
                    bold="false"/>
        </bendpoint>
        <annot id="ID1413875927">
          <posattr x="-405.000000"
                   y="532.000000"/>
          <fillattr colour="White"
                    pattern="Solid"
                    filled="false"/>
          <lineattr colour="Black"
                    thick="0"
                    type="Solid"/>
          <textattr colour="Black"
                    bold="false"/>
          <text tool="CPN Tools"
                version="4.0.0">updateLocalState(OP, LS)</text>
        </annot>
      </arc>
      <arc id="ID1413875932"
           orientation="PtoT"
           order="1">
        <posattr x="0.000000"
                 y="0.000000"/>
        <fillattr colour="White"
                  pattern=""
                  filled="false"/>
        <lineattr colour="Black"
                  thick="1"
                  type="Solid"/>
        <textattr colour="Black"
                  bold="false"/>
        <arrowattr headsize="1.200000"
                   currentcyckle="2"/>
        <transend idref="ID1413875867"/>
        <placeend idref="ID1413875894"/>
        <bendpoint id="ID1427286668"
                   serial="1">
          <posattr x="-274.000000"
                   y="194.000000"/>
          <fillattr colour="White"
                    pattern="Solid"
                    filled="false"/>
          <lineattr colour="Black"
                    thick="0"
                    type="Solid"/>
          <textattr colour="Black"
                    bold="false"/>
        </bendpoint>
        <annot id="ID1413875933">
          <posattr x="-232.000000"
                   y="183.000000"/>
          <fillattr colour="White"
                    pattern="Solid"
                    filled="false"/>
          <lineattr colour="Black"
                    thick="0"
                    type="Solid"/>
          <textattr colour="Black"
                    bold="false"/>
          <text tool="CPN Tools"
                version="4.0.0">OP::OPL</text>
        </annot>
      </arc>
      <arc id="ID1413875960"
           orientation="TtoP"
           order="1">
        <posattr x="0.000000"
                 y="0.000000"/>
        <fillattr colour="White"
                  pattern=""
                  filled="false"/>
        <lineattr colour="Black"
                  thick="1"
                  type="Solid"/>
        <textattr colour="Black"
                  bold="false"/>
        <arrowattr headsize="1.200000"
                   currentcyckle="2"/>
        <transend idref="ID1413875867"/>
        <placeend idref="ID1413875894"/>
        <bendpoint id="ID1429513115"
                   serial="1">
          <posattr x="-252.000000"
                   y="210.000000"/>
          <fillattr colour="White"
                    pattern="Solid"
                    filled="false"/>
          <lineattr colour="Black"
                    thick="0"
                    type="Solid"/>
          <textattr colour="Black"
                    bold="false"/>
        </bendpoint>
        <annot id="ID1413875961">
          <posattr x="-186.000000"
                   y="221.000000"/>
          <fillattr colour="White"
                    pattern="Solid"
                    filled="false"/>
          <lineattr colour="Black"
                    thick="0"
                    type="Solid"/>
          <textattr colour="Black"
                    bold="false"/>
          <text tool="CPN Tools"
                version="4.0.0">OPL</text>
        </annot>
      </arc>
      <arc id="ID1414519940"
           orientation="TtoP"
           order="1">
        <posattr x="0.000000"
                 y="0.000000"/>
        <fillattr colour="White"
                  pattern=""
                  filled="false"/>
        <lineattr colour="Black"
                  thick="1"
                  type="Solid"/>
        <textattr colour="Black"
                  bold="false"/>
        <arrowattr headsize="1.200000"
                   currentcyckle="2"/>
        <transend idref="ID1413875867"/>
        <placeend idref="ID1414518606"/>
        <bendpoint id="ID1416554434"
                   serial="1">
          <posattr x="-274.000000"
                   y="487.000000"/>
          <fillattr colour="White"
                    pattern="Solid"
                    filled="false"/>
          <lineattr colour="Black"
                    thick="0"
                    type="Solid"/>
          <textattr colour="Black"
                    bold="false"/>
        </bendpoint>
        <annot id="ID1414519941">
          <posattr x="-176.000000"
                   y="405.000000"/>
          <fillattr colour="White"
                    pattern="Solid"
                    filled="false"/>
          <lineattr colour="Black"
                    thick="0"
                    type="Solid"/>
          <textattr colour="Black"
                    bold="false"/>
          <text tool="CPN Tools"
                version="4.0.0">sendMessage(MsL, OP, P, CV)</text>
        </annot>
      </arc>
      <arc id="ID1415620746"
           orientation="PtoT"
           order="1">
        <posattr x="0.000000"
                 y="0.000000"/>
        <fillattr colour="White"
                  pattern=""
                  filled="false"/>
        <lineattr colour="Black"
                  thick="1"
                  type="Solid"/>
        <textattr colour="Black"
                  bold="false"/>
        <arrowattr headsize="1.200000"
                   currentcyckle="2"/>
        <transend idref="ID1413875867"/>
        <placeend idref="ID1414518606"/>
        <bendpoint id="ID1429927787"
                   serial="1">
          <posattr x="-294.000000"
                   y="504.000000"/>
          <fillattr colour="White"
                    pattern="Solid"
                    filled="false"/>
          <lineattr colour="Black"
                    thick="0"
                    type="Solid"/>
          <textattr colour="Black"
                    bold="false"/>
        </bendpoint>
        <annot id="ID1415620747">
          <posattr x="-229.000000"
                   y="531.000000"/>
          <fillattr colour="White"
                    pattern="Solid"
                    filled="false"/>
          <lineattr colour="Black"
                    thick="0"
                    type="Solid"/>
          <textattr colour="Black"
                    bold="false"/>
          <text tool="CPN Tools"
                version="4.0.0">{process = P, msgs = MsL}</text>
        </annot>
      </arc>
      <arc id="ID1416364822"
           orientation="PtoT"
           order="1">
        <posattr x="0.000000"
                 y="0.000000"/>
        <fillattr colour="White"
                  pattern=""
                  filled="false"/>
        <lineattr colour="Black"
                  thick="1"
                  type="Solid"/>
        <textattr colour="Black"
                  bold="false"/>
        <arrowattr headsize="1.200000"
                   currentcyckle="2"/>
        <transend idref="ID1413875867"/>
        <placeend idref="ID1416364302"/>
        <bendpoint id="ID1426291568"
                   serial="1">
          <posattr x="-357.000000"
                   y="194.000000"/>
          <fillattr colour="White"
                    pattern="Solid"
                    filled="false"/>
          <lineattr colour="Black"
                    thick="0"
                    type="Solid"/>
          <textattr colour="Black"
                    bold="false"/>
        </bendpoint>
        <annot id="ID1416364823">
          <posattr x="-417.000000"
                   y="183.000000"/>
          <fillattr colour="White"
                    pattern="Solid"
                    filled="false"/>
          <lineattr colour="Black"
                    thick="0"
                    type="Solid"/>
          <textattr colour="Black"
                    bold="false"/>
          <text tool="CPN Tools"
                version="4.0.0">S</text>
        </annot>
      </arc>
      <arc id="ID1426390384"
           orientation="BOTHDIR"
           order="1">
        <posattr x="0.000000"
                 y="0.000000"/>
        <fillattr colour="White"
                  pattern=""
                  filled="false"/>
        <lineattr colour="Black"
                  thick="1"
                  type="Solid"/>
        <textattr colour="Black"
                  bold="false"/>
        <arrowattr headsize="1.200000"
                   currentcyckle="2"/>
        <transend idref="ID1413875867"/>
        <placeend idref="ID1426282322"/>
        <annot id="ID1426390385">
          <posattr x="-438.000000"
                   y="347.000000"/>
          <fillattr colour="White"
                    pattern="Solid"
                    filled="false"/>
          <lineattr colour="Black"
                    thick="0"
                    type="Solid"/>
          <textattr colour="Black"
                    bold="false"/>
          <text tool="CPN Tools"
                version="4.0.0">P</text>
        </annot>
      </arc>
      <arc id="ID1427509805"
           orientation="PtoT"
           order="1">
        <posattr x="0.000000"
                 y="0.000000"/>
        <fillattr colour="White"
                  pattern=""
                  filled="false"/>
        <lineattr colour="Black"
                  thick="1"
                  type="Solid"/>
        <textattr colour="Black"
                  bold="false"/>
        <arrowattr headsize="1.200000"
                   currentcyckle="2"/>
        <transend idref="ID1427498705"/>
        <placeend idref="ID1413875909"/>
        <bendpoint id="ID1429932836"
                   serial="1">
          <posattr x="-756.000000"
                   y="194.000000"/>
          <fillattr colour="White"
                    pattern="Solid"
                    filled="false"/>
          <lineattr colour="Black"
                    thick="0"
                    type="Solid"/>
          <textattr colour="Black"
                    bold="false"/>
        </bendpoint>
        <annot id="ID1427509806">
          <posattr x="-785.000000"
                   y="183.000000"/>
          <fillattr colour="White"
                    pattern="Solid"
                    filled="false"/>
          <lineattr colour="Black"
                    thick="0"
                    type="Solid"/>
          <textattr colour="Black"
                    bold="false"/>
          <text tool="CPN Tools"
                version="4.0.0">InMsgs</text>
        </annot>
      </arc>
      <arc id="ID1427512964"
           orientation="TtoP"
           order="1">
        <posattr x="0.000000"
                 y="0.000000"/>
        <fillattr colour="White"
                  pattern=""
                  filled="false"/>
        <lineattr colour="Black"
                  thick="1"
                  type="Solid"/>
        <textattr colour="Black"
                  bold="false"/>
        <arrowattr headsize="1.200000"
                   currentcyckle="2"/>
        <transend idref="ID1427498705"/>
        <placeend idref="ID1413875909"/>
        <bendpoint id="ID1427512966"
                   serial="1">
          <posattr x="-777.000000"
                   y="210.000000"/>
          <fillattr colour="White"
                    pattern="Solid"
                    filled="false"/>
          <lineattr colour="Black"
                    thick="0"
                    type="Solid"/>
          <textattr colour="Black"
                    bold="false"/>
        </bendpoint>
        <annot id="ID1427512965">
          <posattr x="-862.000000"
                   y="291.000000"/>
          <fillattr colour="White"
                    pattern="Solid"
                    filled="false"/>
          <lineattr colour="Black"
                    thick="0"
                    type="Solid"/>
          <textattr colour="Black"
                    bold="false"/>
          <text tool="CPN Tools"
                version="4.0.0">pickupMsg(InMsgs, P, idx)</text>
        </annot>
      </arc>
      <arc id="ID1427530496"
           orientation="BOTHDIR"
           order="1">
        <posattr x="0.000000"
                 y="0.000000"/>
        <fillattr colour="White"
                  pattern=""
                  filled="false"/>
        <lineattr colour="Black"
                  thick="1"
                  type="Solid"/>
        <textattr colour="Black"
                  bold="false"/>
        <arrowattr headsize="1.200000"
                   currentcyckle="2"/>
        <transend idref="ID1427498705"/>
        <placeend idref="ID1426282322"/>
        <annot id="ID1427530497">
          <posattr x="-642.000000"
                   y="347.000000"/>
          <fillattr colour="White"
                    pattern="Solid"
                    filled="false"/>
          <lineattr colour="Black"
                    thick="0"
                    type="Solid"/>
          <textattr colour="Black"
                    bold="false"/>
          <text tool="CPN Tools"
                version="4.0.0">P</text>
        </annot>
      </arc>
      <arc id="ID1427546107"
           orientation="PtoT"
           order="1">
        <posattr x="0.000000"
                 y="0.000000"/>
        <fillattr colour="White"
                  pattern=""
                  filled="false"/>
        <lineattr colour="Black"
                  thick="1"
                  type="Solid"/>
        <textattr colour="Black"
                  bold="false"/>
        <arrowattr headsize="1.200000"
                   currentcyckle="2"/>
        <transend idref="ID1427498705"/>
        <placeend idref="ID1413875885"/>
        <bendpoint id="ID1427546109"
                   serial="1">
          <posattr x="-695.000000"
                   y="487.000000"/>
          <fillattr colour="White"
                    pattern="Solid"
                    filled="false"/>
          <lineattr colour="Black"
                    thick="0"
                    type="Solid"/>
          <textattr colour="Black"
                    bold="false"/>
        </bendpoint>
        <annot id="ID1427546108">
          <posattr x="-665.000000"
                   y="476.000000"/>
          <fillattr colour="White"
                    pattern="Solid"
                    filled="false"/>
          <lineattr colour="Black"
                    thick="0"
                    type="Solid"/>
          <textattr colour="Black"
                    bold="false"/>
          <text tool="CPN Tools"
                version="4.0.0">LS</text>
        </annot>
      </arc>
      <arc id="ID1427554231"
           orientation="TtoP"
           order="1">
        <posattr x="0.000000"
                 y="0.000000"/>
        <fillattr colour="White"
                  pattern=""
                  filled="false"/>
        <lineattr colour="Black"
                  thick="1"
                  type="Solid"/>
        <textattr colour="Black"
                  bold="false"/>
        <arrowattr headsize="1.200000"
                   currentcyckle="2"/>
        <transend idref="ID1427498705"/>
        <placeend idref="ID1413875885"/>
        <bendpoint id="ID1427554233"
                   serial="1">
          <posattr x="-714.000000"
                   y="505.000000"/>
          <fillattr colour="White"
                    pattern="Solid"
                    filled="false"/>
          <lineattr colour="Black"
                    thick="0"
                    type="Solid"/>
          <textattr colour="Black"
                    bold="false"/>
        </bendpoint>
        <annot id="ID1427554232">
          <posattr x="-691.000000"
                   y="516.000000"/>
          <fillattr colour="White"
                    pattern="Solid"
                    filled="false"/>
          <lineattr colour="Black"
                    thick="0"
                    type="Solid"/>
          <textattr colour="Black"
                    bold="false"/>
          <text tool="CPN Tools"
                version="4.0.0">applyIncomeMsg(LS, M)</text>
        </annot>
      </arc>
      <arc id="ID1427573091"
           orientation="PtoT"
           order="1">
        <posattr x="0.000000"
                 y="0.000000"/>
        <fillattr colour="White"
                  pattern=""
                  filled="false"/>
        <lineattr colour="Black"
                  thick="1"
                  type="Solid"/>
        <textattr colour="Black"
                  bold="false"/>
        <arrowattr headsize="1.200000"
                   currentcyckle="2"/>
        <transend idref="ID1427498705"/>
        <placeend idref="ID1426969320"/>
        <bendpoint id="ID1427573093"
                   serial="1">
          <posattr x="-714.000000"
                   y="100.000000"/>
          <fillattr colour="White"
                    pattern="Solid"
                    filled="false"/>
          <lineattr colour="Black"
                    thick="0"
                    type="Solid"/>
          <textattr colour="Black"
                    bold="false"/>
        </bendpoint>
        <annot id="ID1427573092">
          <posattr x="-669.000000"
                   y="111.000000"/>
          <fillattr colour="White"
                    pattern="Solid"
                    filled="false"/>
          <lineattr colour="Black"
                    thick="0"
                    type="Solid"/>
          <textattr colour="Black"
                    bold="false"/>
          <text tool="CPN Tools"
                version="4.0.0">CV</text>
        </annot>
      </arc>
      <arc id="ID1427894267"
           orientation="TtoP"
           order="1">
        <posattr x="0.000000"
                 y="0.000000"/>
        <fillattr colour="White"
                  pattern=""
                  filled="false"/>
        <lineattr colour="Black"
                  thick="1"
                  type="Solid"/>
        <textattr colour="Black"
                  bold="false"/>
        <arrowattr headsize="1.200000"
                   currentcyckle="2"/>
        <transend idref="ID1413875867"/>
        <placeend idref="ID1426969320"/>
        <bendpoint id="ID1429500581"
                   serial="1">
          <posattr x="-336.000000"
                   y="100.000000"/>
          <fillattr colour="White"
                    pattern="Solid"
                    filled="false"/>
          <lineattr colour="Black"
                    thick="0"
                    type="Solid"/>
          <textattr colour="Black"
                    bold="false"/>
        </bendpoint>
        <annot id="ID1427894268">
          <posattr x="-417.000000"
                   y="111.000000"/>
          <fillattr colour="White"
                    pattern="Solid"
                    filled="false"/>
          <lineattr colour="Black"
                    thick="0"
                    type="Solid"/>
          <textattr colour="Black"
                    bold="false"/>
          <text tool="CPN Tools"
                version="4.0.0">updateClock(P, CV)</text>
        </annot>
      </arc>
      <arc id="ID1427896936"
           orientation="PtoT"
           order="1">
        <posattr x="0.000000"
                 y="0.000000"/>
        <fillattr colour="White"
                  pattern=""
                  filled="false"/>
        <lineattr colour="Black"
                  thick="1"
                  type="Solid"/>
        <textattr colour="Black"
                  bold="false"/>
        <arrowattr headsize="1.200000"
                   currentcyckle="2"/>
        <transend idref="ID1413875867"/>
        <placeend idref="ID1426969320"/>
        <bendpoint id="ID1427896938"
                   serial="1">
          <posattr x="-315.000000"
                   y="85.000000"/>
          <fillattr colour="White"
                    pattern="Solid"
                    filled="false"/>
          <lineattr colour="Black"
                    thick="0"
                    type="Solid"/>
          <textattr colour="Black"
                    bold="false"/>
        </bendpoint>
        <annot id="ID1427896937">
          <posattr x="-392.000000"
                   y="74.000000"/>
          <fillattr colour="White"
                    pattern="Solid"
                    filled="false"/>
          <lineattr colour="Black"
                    thick="0"
                    type="Solid"/>
          <textattr colour="Black"
                    bold="false"/>
          <text tool="CPN Tools"
                version="4.0.0">CV</text>
        </annot>
      </arc>
      <arc id="ID1428984998"
           orientation="TtoP"
           order="1">
        <posattr x="0.000000"
                 y="0.000000"/>
        <fillattr colour="White"
                  pattern=""
                  filled="false"/>
        <lineattr colour="Black"
                  thick="1"
                  type="Solid"/>
        <textattr colour="Black"
                  bold="false"/>
        <arrowattr headsize="1.200000"
                   currentcyckle="2"/>
        <transend idref="ID1427498705"/>
        <placeend idref="ID1426969320"/>
        <bendpoint id="ID1428985000"
                   serial="1">
          <posattr x="-737.000000"
                   y="85.000000"/>
          <fillattr colour="White"
                    pattern="Solid"
                    filled="false"/>
          <lineattr colour="Black"
                    thick="0"
                    type="Solid"/>
          <textattr colour="Black"
                    bold="false"/>
        </bendpoint>
        <annot id="ID1428984999">
          <posattr x="-695.000000"
                   y="74.000000"/>
          <fillattr colour="White"
                    pattern="Solid"
                    filled="false"/>
          <lineattr colour="Black"
                    thick="0"
                    type="Solid"/>
          <textattr colour="Black"
                    bold="false"/>
          <text tool="CPN Tools"
                version="4.0.0">updateClockByMsg(#vector M, P, CV)</text>
        </annot>
      </arc>
      <arc id="ID1429138608"
           orientation="TtoP"
           order="1">
        <posattr x="0.000000"
                 y="0.000000"/>
        <fillattr colour="White"
                  pattern=""
                  filled="false"/>
        <lineattr colour="Black"
                  thick="1"
                  type="Solid"/>
        <textattr colour="Black"
                  bold="false"/>
        <arrowattr headsize="1.200000"
                   currentcyckle="2"/>
        <transend idref="ID1413875867"/>
        <placeend idref="ID1416364302"/>
        <bendpoint id="ID1429138610"
                   serial="1">
          <posattr x="-378.000000"
                   y="210.000000"/>
          <fillattr colour="White"
                    pattern="Solid"
                    filled="false"/>
          <lineattr colour="Black"
                    thick="0"
                    type="Solid"/>
          <textattr colour="Black"
                    bold="false"/>
        </bendpoint>
        <annot id="ID1429138609">
          <posattr x="-456.000000"
                   y="249.000000"/>
          <fillattr colour="White"
                    pattern="Solid"
                    filled="false"/>
          <lineattr colour="Black"
                    thick="0"
                    type="Solid"/>
          <textattr colour="Black"
                    bold="false"/>
          <text tool="CPN Tools"
                version="4.0.0">if checkRead(OP,LS) 
then S else ~S</text>
        </annot>
      </arc>
      <arc id="ID1429532883"
           orientation="BOTHDIR"
           order="1">
        <posattr x="0.000000"
                 y="0.000000"/>
        <fillattr colour="White"
                  pattern=""
                  filled="false"/>
        <lineattr colour="Black"
                  thick="1"
                  type="Solid"/>
        <textattr colour="Black"
                  bold="false"/>
        <arrowattr headsize="1.200000"
                   currentcyckle="2"/>
        <transend idref="ID1427498705"/>
        <placeend idref="ID1416364302"/>
        <bendpoint id="ID1429532885"
                   serial="1">
          <posattr x="-695.000000"
                   y="194.000000"/>
          <fillattr colour="White"
                    pattern="Solid"
                    filled="false"/>
          <lineattr colour="Black"
                    thick="0"
                    type="Solid"/>
          <textattr colour="Black"
                    bold="false"/>
        </bendpoint>
        <annot id="ID1429532884">
          <posattr x="-687.000000"
                   y="251.000000"/>
          <fillattr colour="White"
                    pattern="Solid"
                    filled="false"/>
          <lineattr colour="Black"
                    thick="0"
                    type="Solid"/>
          <textattr colour="Black"
                    bold="false"/>
          <text tool="CPN Tools"
                version="4.0.0">S</text>
        </annot>
      </arc>
      <arc id="ID1594139511"
           orientation="TtoP"
           order="1">
        <posattr x="0.000000"
                 y="0.000000"/>
        <fillattr colour="White"
                  pattern=""
                  filled="false"/>
        <lineattr colour="Black"
                  thick="1"
                  type="Solid"/>
        <textattr colour="Black"
                  bold="false"/>
        <arrowattr headsize="1.200000"
                   currentcyckle="2"/>
        <transend idref="ID1413875867"/>
        <placeend idref="ID1594135220"/>
        <bendpoint id="ID1594207896"
                   serial="1">
          <posattr x="-294.000000"
                   y="100.000000"/>
          <fillattr colour="White"
                    pattern="Solid"
                    filled="false"/>
          <lineattr colour="Black"
                    thick="0"
                    type="Solid"/>
          <textattr colour="Black"
                    bold="false"/>
        </bendpoint>
        <annot id="ID1594139512">
          <posattr x="-191.000000"
                   y="118.000000"/>
          <fillattr colour="White"
                    pattern="Solid"
                    filled="false"/>
          <lineattr colour="Black"
                    thick="0"
                    type="Solid"/>
          <textattr colour="Black"
                    bold="false"/>
          <text tool="CPN Tools"
                version="4.0.0">if checkRead(OP , LS ) then 
empty else propose(OP , LS )</text>
        </annot>
      </arc>
      <constraints/>
      <hguideline id="ID1426282442"
                  y="-321.000000"/>
      <hguideline id="ID1426282518"
                  y="-100.000000">
        <guideline_elm idref="ID1426969320"/>
        <guideline_elm idref="ID1594135220"/>
      </hguideline>
      <hguideline id="ID1426282611"
                  y="-463.000000"/>
      <hguideline id="ID1426287280"
                  y="-336.000000">
        <guideline_elm idref="ID1426282322"/>
        <guideline_elm idref="ID1413875867"/>
      </hguideline>
      <hguideline id="ID1426287809"
                  y="-364.000000"/>
      <hguideline id="ID1426288577"
                  y="-351.000000"/>
      <hguideline id="ID1426300015"
                  y="-85.000000"/>
      <hguideline id="ID1426361177"
                  y="-505.000000">
        <guideline_elm idref="ID1413875885"/>
      </hguideline>
      <hguideline id="ID1426362027"
                  y="-487.000000">
        <guideline_elm idref="ID1414518606"/>
      </hguideline>
      <hguideline id="ID1427679935"
                  y="-309.000000"/>
      <hguideline id="ID1427898020"
                  y="-194.000000">
        <guideline_elm idref="ID1416364302"/>
        <guideline_elm idref="ID1413875894"/>
        <guideline_elm idref="ID1413875909"/>
      </hguideline>
      <vguideline id="ID1426282672"
                  x="-143.000000"/>
      <vguideline id="ID1426282743"
                  x="41.000000"/>
      <vguideline id="ID1426283118"
                  x="-526.000000"/>
      <vguideline id="ID1426283170"
                  x="-315.000000">
        <guideline_elm idref="ID1413875867"/>
      </vguideline>
      <vguideline id="ID1426293966"
                  x="-546.000000">
        <guideline_elm idref="ID1426282322"/>
        <guideline_elm idref="ID1426969320"/>
        <guideline_elm idref="ID1416364302"/>
      </vguideline>
      <vguideline id="ID1426313482"
                  x="-127.000000">
        <guideline_elm idref="ID1414518606"/>
      </vguideline>
      <vguideline id="ID1426343305"
                  x="-294.000000"/>
      <vguideline id="ID1426402348"
                  x="126.000000"/>
      <vguideline id="ID1427897243"
                  x="-357.000000"/>
      <vguideline id="ID1428054036"
                  x="-274.000000"/>
      <vguideline id="ID1428996032"
                  x="-695.000000"/>
      <vguideline id="ID1429506012"
                  x="-396.000000"/>
      <vguideline id="ID1429524280"
                  x="-737.000000"/>
      <vguideline id="ID1429931516"
                  x="-777.000000"/>
    </page>
    <page id="ID1429407332">
      <pageattr name="StateSpace"/>
      <constraints/>
      <Aux id="ID1429868272">
        <posattr x="-462.000000"
                 y="279.000000"/>
        <fillattr colour="White"
                  pattern=""
                  filled="false"/>
        <lineattr colour="Black"
                  thick="1"
                  type="Solid"/>
        <textattr colour="Black"
                  bold="false"/>
        <label/>
        <text>val DeadMarkings = ListDeadMarkings()</text>
      </Aux>
      <Aux id="ID1429868675">
        <posattr x="-188.000000"
                 y="232.000000"/>
        <fillattr colour="White"
                  pattern=""
                  filled="false"/>
        <lineattr colour="Black"
                  thick="1"
                  type="Solid"/>
        <textattr colour="Black"
                  bold="false"/>
        <label/>
        <text>List.length( DeadMarkings )</text>
      </Aux>
      <Aux id="ID1429869518">
        <posattr x="-462.000000"
                 y="210.000000"/>
        <fillattr colour="White"
                  pattern=""
                  filled="false"/>
        <lineattr colour="Black"
                  thick="1"
                  type="Solid"/>
        <textattr colour="Black"
                  bold="false"/>
        <label/>
        <text>val IsCCDH = hasAnswer()</text>
      </Aux>
      <Aux id="ID1429910569">
        <posattr x="-462.000000"
                 y="-84.000000"/>
        <fillattr colour="White"
                  pattern=""
                  filled="false"/>
        <lineattr colour="Black"
                  thick="1"
                  type="Solid"/>
        <textattr colour="Black"
                  bold="false"/>
        <label/>
        <text>if IsCCDH = true then 
NodesInPath(1, #1 (ShortestPath) ) 
else []</text>
      </Aux>
      <Aux id="ID1429919010">
        <posattr x="-462.000000"
                 y="57.000000"/>
        <fillattr colour="White"
                  pattern=""
                  filled="false"/>
        <lineattr colour="Black"
                  thick="1"
                  type="Solid"/>
        <textattr colour="Black"
                  bold="false"/>
        <label/>
        <text>if IsCCDH = true then 
Mark.CausalConsSys&apos;GlobalStep 1( #1 (ShortestPath) ) 
else []</text>
      </Aux>
      <Aux id="ID1594041611">
        <posattr x="137.000000"
                 y="168.000000"/>
        <fillattr colour="White"
                  pattern=""
                  filled="false"/>
        <lineattr colour="Black"
                  thick="1"
                  type="Solid"/>
        <textattr colour="Black"
                  bold="false"/>
        <label/>
        <text>val ErrorStep = if IsCCDH = false then getErrorStep() else ~1</text>
      </Aux>
      <Aux id="ID1594041770">
        <posattr x="-462.000000"
                 y="126.000000"/>
        <fillattr colour="White"
                  pattern=""
                  filled="false"/>
        <lineattr colour="Black"
                  thick="1"
                  type="Solid"/>
        <textattr colour="Black"
                  bold="false"/>
        <label/>
        <text>val ShortestPath = if IsCCDH = true then  shortestAnswer() else (~1,~1)</text>
      </Aux>
      <Aux id="ID1594250755">
        <posattr x="144.000000"
                 y="95.000000"/>
        <fillattr colour="White"
                  pattern=""
                  filled="false"/>
        <lineattr colour="Black"
                  thick="1"
                  type="Solid"/>
        <textattr colour="Black"
                  bold="false"/>
        <label/>
        <text>val Correction = if IsCCDH = false then 1` proposeCorrection() else empty</text>
      </Aux>
    </page>
    <page id="ID1594269130">
      <pageattr name="StateSpace2"/>
      <constraints/>
      <Aux id="ID1594272477">
        <posattr x="-349.000000"
                 y="294.000000"/>
        <fillattr colour="White"
                  pattern=""
                  filled="false"/>
        <lineattr colour="Black"
                  thick="1"
                  type="Solid"/>
        <textattr colour="Black"
                  bold="false"/>
        <label/>
        <text>NodesInPath(1, 27434 )</text>
      </Aux>
      <Aux id="ID1594272577">
        <posattr x="-84.000000"
                 y="420.000000"/>
        <fillattr colour="White"
                  pattern=""
                  filled="false"/>
        <lineattr colour="Black"
                  thick="1"
                  type="Solid"/>
        <textattr colour="Black"
                  bold="false"/>
        <label/>
        <text>Mark.CausalConsSys&apos;GlobalStep 1( 27434 ) </text>
      </Aux>
      <ssarc id="ID1594273388"
             order="1"
             number="1">
        <posattr x="0.000000"
                 y="0.000000"/>
        <fillattr colour="White"
                  pattern="Solid"
                  filled="false"/>
        <lineattr colour="Black"
                  thick="0"
                  type="Solid"/>
        <textattr colour="Black"
                  bold="false"/>
        <arrowattr headsize="1.000000"
                   currentcyckle="2"/>
        <source idref="ID1594272668"/>
        <destination idref="ID1594272672"/>
        <descriptor x="9.000000"
                    y="-9.000000"
                    visible="true"
                    dead="false">
          <text>1:1-&gt;2 Replica&apos;ExecuteOperation 1: {CV=[0,0,0],LS=[{varName=&quot;x&quot;,value=0},{varName=&quot;y&quot;,value=0},{varName=&quot;z&quot;,value=0}],MsL=[],P=proc(1),OP={process=&quot;p1&quot;,opr=W,varName=&quot;x&quot;,value=4,gSeqNo=1},OPL=[{process=&quot;p1&quot;,opr=R,varName=&quot;x&quot;,value=1,gSeqNo=2},{process=&quot;p1&quot;,opr=W,varName=&quot;y&quot;,value=3,gSeqNo=3},{process=&quot;p1&quot;,opr=R,varName=&quot;z&quot;,value=5,gSeqNo=4},{process=&quot;p1&quot;,opr=R,varName=&quot;x&quot;,value=6,gSeqNo=5}],S=1}</text>
        </descriptor>
      </ssarc>
      <ssarc id="ID1594273476"
             order="1"
             number="6">
        <posattr x="0.000000"
                 y="0.000000"/>
        <fillattr colour="White"
                  pattern="Solid"
                  filled="false"/>
        <lineattr colour="Black"
                  thick="0"
                  type="Solid"/>
        <textattr colour="Black"
                  bold="false"/>
        <arrowattr headsize="1.000000"
                   currentcyckle="2"/>
        <source idref="ID1594272672"/>
        <destination idref="ID1594272676"/>
        <descriptor x="9.000000"
                    y="-8.000000"
                    visible="true"
                    dead="false">
          <text>6:2-&gt;7 CausalConsSys&apos;network 1: {InMsgs=[{process=proc(1),msgs=[]},{process=proc(2),msgs=[]},{process=proc(3),msgs=[]}],OutMsg={process=proc(1),msgs=[{varName=&quot;x&quot;,value=4,vector=[1,0,0],sender=proc(1)}]}}</text>
        </descriptor>
      </ssarc>
      <ssarc id="ID1594273588"
             order="1"
             number="21">
        <posattr x="0.000000"
                 y="0.000000"/>
        <fillattr colour="White"
                  pattern="Solid"
                  filled="false"/>
        <lineattr colour="Black"
                  thick="0"
                  type="Solid"/>
        <textattr colour="Black"
                  bold="false"/>
        <arrowattr headsize="1.000000"
                   currentcyckle="2"/>
        <source idref="ID1594272676"/>
        <destination idref="ID1594272680"/>
        <descriptor x="12.000000"
                    y="-8.000000"
                    visible="true"
                    dead="false">
          <text>21:7-&gt;16 Replica&apos;PickupMessage 2: {LS=[{varName=&quot;x&quot;,value=0},{varName=&quot;y&quot;,value=0},{varName=&quot;z&quot;,value=0}],M={varName=&quot;x&quot;,value=4,vector=[1,0,0],sender=proc(1)},idx=0,en=true,InMsgs=[{process=proc(1),msgs=[]},{process=proc(2),msgs=[{varName=&quot;x&quot;,value=4,vector=[1,0,0],sender=proc(1)}]},{process=proc(3),msgs=[{varName=&quot;x&quot;,value=4,vector=[1,0,0],sender=proc(1)}]}],P=proc(2),CV=[0,0,0],S=1}</text>
        </descriptor>
      </ssarc>
      <ssarc id="ID1594273702"
             order="1"
             number="54">
        <posattr x="0.000000"
                 y="0.000000"/>
        <fillattr colour="White"
                  pattern="Solid"
                  filled="false"/>
        <lineattr colour="Black"
                  thick="0"
                  type="Solid"/>
        <textattr colour="Black"
                  bold="false"/>
        <arrowattr headsize="1.000000"
                   currentcyckle="2"/>
        <source idref="ID1594272680"/>
        <destination idref="ID1594272684"/>
        <descriptor x="11.000000"
                    y="-8.000000"
                    visible="true"
                    dead="false">
          <text>54:16-&gt;40 Replica&apos;ExecuteOperation 2: {CV=[1,1,0],LS=[{varName=&quot;x&quot;,value=4},{varName=&quot;y&quot;,value=0},{varName=&quot;z&quot;,value=0}],MsL=[],P=proc(2),OP={process=&quot;p2&quot;,opr=W,varName=&quot;x&quot;,value=6,gSeqNo=1},OPL=[{process=&quot;p2&quot;,opr=R,varName=&quot;y&quot;,value=3,gSeqNo=4},{process=&quot;p2&quot;,opr=R,varName=&quot;x&quot;,value=1,gSeqNo=5}],S=1}</text>
        </descriptor>
      </ssarc>
      <ssarc id="ID1594273809"
             order="1"
             number="140">
        <posattr x="0.000000"
                 y="0.000000"/>
        <fillattr colour="White"
                  pattern="Solid"
                  filled="false"/>
        <lineattr colour="Black"
                  thick="0"
                  type="Solid"/>
        <textattr colour="Black"
                  bold="false"/>
        <arrowattr headsize="1.000000"
                   currentcyckle="2"/>
        <source idref="ID1594272684"/>
        <destination idref="ID1594272688"/>
        <descriptor x="12.000000"
                    y="-9.000000"
                    visible="true"
                    dead="false">
          <text>140:40-&gt;87 Replica&apos;ExecuteOperation 3: {CV=[0,0,0],LS=[{varName=&quot;x&quot;,value=0},{varName=&quot;y&quot;,value=0},{varName=&quot;z&quot;,value=0}],MsL=[],P=proc(3),OP={process=&quot;p3&quot;,opr=W,varName=&quot;x&quot;,value=1,gSeqNo=1},OPL=[{process=&quot;p3&quot;,opr=R,varName=&quot;x&quot;,value=4,gSeqNo=2},{process=&quot;p3&quot;,opr=W,varName=&quot;z&quot;,value=5,gSeqNo=3}],S=1}</text>
        </descriptor>
      </ssarc>
      <ssarc id="ID1594273930"
             order="1"
             number="310">
        <posattr x="0.000000"
                 y="0.000000"/>
        <fillattr colour="White"
                  pattern="Solid"
                  filled="false"/>
        <lineattr colour="Black"
                  thick="0"
                  type="Solid"/>
        <textattr colour="Black"
                  bold="false"/>
        <arrowattr headsize="1.000000"
                   currentcyckle="2"/>
        <source idref="ID1594272688"/>
        <destination idref="ID1594272692"/>
        <descriptor x="14.000000"
                    y="-9.000000"
                    visible="true"
                    dead="false">
          <text>310:87-&gt;183 Replica&apos;PickupMessage 3: {LS=[{varName=&quot;x&quot;,value=1},{varName=&quot;y&quot;,value=0},{varName=&quot;z&quot;,value=0}],M={varName=&quot;x&quot;,value=4,vector=[1,0,0],sender=proc(1)},idx=0,en=true,InMsgs=[{process=proc(1),msgs=[]},{process=proc(2),msgs=[]},{process=proc(3),msgs=[{varName=&quot;x&quot;,value=4,vector=[1,0,0],sender=proc(1)}]}],P=proc(3),CV=[0,0,1],S=1}</text>
        </descriptor>
      </ssarc>
      <ssarc id="ID1594274033"
             order="1"
             number="663">
        <posattr x="0.000000"
                 y="0.000000"/>
        <fillattr colour="White"
                  pattern="Solid"
                  filled="false"/>
        <lineattr colour="Black"
                  thick="0"
                  type="Solid"/>
        <textattr colour="Black"
                  bold="false"/>
        <arrowattr headsize="1.000000"
                   currentcyckle="2"/>
        <source idref="ID1594272692"/>
        <destination idref="ID1594272696"/>
        <descriptor x="12.000000"
                    y="-8.000000"
                    visible="true"
                    dead="false">
          <text>663:183-&gt;364 CausalConsSys&apos;StepUpdate 1: {iS=2,OPL1=[{process=&quot;p1&quot;,opr=R,varName=&quot;x&quot;,value=1,gSeqNo=2},{process=&quot;p1&quot;,opr=W,varName=&quot;y&quot;,value=3,gSeqNo=3},{process=&quot;p1&quot;,opr=R,varName=&quot;z&quot;,value=5,gSeqNo=4},{process=&quot;p1&quot;,opr=R,varName=&quot;x&quot;,value=6,gSeqNo=5}],OPL2=[{process=&quot;p2&quot;,opr=R,varName=&quot;y&quot;,value=3,gSeqNo=4},{process=&quot;p2&quot;,opr=R,varName=&quot;x&quot;,value=1,gSeqNo=5}],OPL3=[{process=&quot;p3&quot;,opr=R,varName=&quot;x&quot;,value=4,gSeqNo=2},{process=&quot;p3&quot;,opr=W,varName=&quot;z&quot;,value=5,gSeqNo=3}],S=1}</text>
        </descriptor>
      </ssarc>
      <ssarc id="ID1594274165"
             order="1"
             number="1297">
        <posattr x="0.000000"
                 y="0.000000"/>
        <fillattr colour="White"
                  pattern="Solid"
                  filled="false"/>
        <lineattr colour="Black"
                  thick="0"
                  type="Solid"/>
        <textattr colour="Black"
                  bold="false"/>
        <arrowattr headsize="1.000000"
                   currentcyckle="2"/>
        <source idref="ID1594272696"/>
        <destination idref="ID1594272700"/>
        <descriptor x="10.000000"
                    y="-10.000000"
                    visible="true"
                    dead="false">
          <text>1297:364-&gt;673 Replica&apos;ExecuteOperation 3: {CV=[1,0,2],LS=[{varName=&quot;x&quot;,value=4},{varName=&quot;y&quot;,value=0},{varName=&quot;z&quot;,value=0}],MsL=[{varName=&quot;x&quot;,value=1,vector=[0,0,1],sender=proc(3)}],P=proc(3),OP={process=&quot;p3&quot;,opr=R,varName=&quot;x&quot;,value=4,gSeqNo=2},OPL=[{process=&quot;p3&quot;,opr=W,varName=&quot;z&quot;,value=5,gSeqNo=3}],S=2}</text>
        </descriptor>
      </ssarc>
      <ssarc id="ID1594274284"
             order="1"
             number="2268">
        <posattr x="0.000000"
                 y="0.000000"/>
        <fillattr colour="White"
                  pattern="Solid"
                  filled="false"/>
        <lineattr colour="Black"
                  thick="0"
                  type="Solid"/>
        <textattr colour="Black"
                  bold="false"/>
        <arrowattr headsize="1.000000"
                   currentcyckle="2"/>
        <source idref="ID1594272700"/>
        <destination idref="ID1594272704"/>
        <descriptor x="13.000000"
                    y="-8.000000"
                    visible="true"
                    dead="false">
          <text>2268:673-&gt;1126 CausalConsSys&apos;network 1: {InMsgs=[{process=proc(1),msgs=[]},{process=proc(2),msgs=[]},{process=proc(3),msgs=[]}],OutMsg={process=proc(3),msgs=[{varName=&quot;x&quot;,value=1,vector=[0,0,1],sender=proc(3)}]}}</text>
        </descriptor>
      </ssarc>
      <ssarc id="ID1594274417"
             order="1"
             number="3521">
        <posattr x="0.000000"
                 y="0.000000"/>
        <fillattr colour="White"
                  pattern="Solid"
                  filled="false"/>
        <lineattr colour="Black"
                  thick="0"
                  type="Solid"/>
        <textattr colour="Black"
                  bold="false"/>
        <arrowattr headsize="1.000000"
                   currentcyckle="2"/>
        <source idref="ID1594272704"/>
        <destination idref="ID1594272708"/>
        <descriptor x="12.000000"
                    y="-7.000000"
                    visible="true"
                    dead="false">
          <text>3521:1126-&gt;1707 Replica&apos;PickupMessage 1: {LS=[{varName=&quot;x&quot;,value=4},{varName=&quot;y&quot;,value=0},{varName=&quot;z&quot;,value=0}],M={varName=&quot;x&quot;,value=1,vector=[0,0,1],sender=proc(3)},idx=0,en=true,InMsgs=[{process=proc(1),msgs=[{varName=&quot;x&quot;,value=1,vector=[0,0,1],sender=proc(3)}]},{process=proc(2),msgs=[{varName=&quot;x&quot;,value=1,vector=[0,0,1],sender=proc(3)}]},{process=proc(3),msgs=[]}],P=proc(1),CV=[1,0,0],S=2}</text>
        </descriptor>
      </ssarc>
      <ssarc id="ID1594280183"
             order="1"
             number="4869">
        <posattr x="0.000000"
                 y="0.000000"/>
        <fillattr colour="White"
                  pattern="Solid"
                  filled="false"/>
        <lineattr colour="Black"
                  thick="0"
                  type="Solid"/>
        <textattr colour="Black"
                  bold="false"/>
        <arrowattr headsize="1.000000"
                   currentcyckle="2"/>
        <source idref="ID1594272708"/>
        <destination idref="ID1594272712"/>
        <descriptor x="13.000000"
                    y="-8.000000"
                    visible="true"
                    dead="false">
          <text>4869:1707-&gt;2353 Replica&apos;ExecuteOperation 1: {CV=[2,0,1],LS=[{varName=&quot;x&quot;,value=1},{varName=&quot;y&quot;,value=0},{varName=&quot;z&quot;,value=0}],MsL=[],P=proc(1),OP={process=&quot;p1&quot;,opr=R,varName=&quot;x&quot;,value=1,gSeqNo=2},OPL=[{process=&quot;p1&quot;,opr=W,varName=&quot;y&quot;,value=3,gSeqNo=3},{process=&quot;p1&quot;,opr=R,varName=&quot;z&quot;,value=5,gSeqNo=4},{process=&quot;p1&quot;,opr=R,varName=&quot;x&quot;,value=6,gSeqNo=5}],S=2}</text>
        </descriptor>
      </ssarc>
      <ssarc id="ID1594280412"
             order="1"
             number="6109">
        <posattr x="0.000000"
                 y="0.000000"/>
        <fillattr colour="White"
                  pattern="Solid"
                  filled="false"/>
        <lineattr colour="Black"
                  thick="0"
                  type="Solid"/>
        <textattr colour="Black"
                  bold="false"/>
        <arrowattr headsize="1.000000"
                   currentcyckle="2"/>
        <source idref="ID1594272712"/>
        <destination idref="ID1594272716"/>
        <descriptor x="10.000000"
                    y="-8.000000"
                    visible="true"
                    dead="false">
          <text>6109:2353-&gt;2954 CausalConsSys&apos;StepUpdate 1: {iS=3,OPL1=[{process=&quot;p1&quot;,opr=W,varName=&quot;y&quot;,value=3,gSeqNo=3},{process=&quot;p1&quot;,opr=R,varName=&quot;z&quot;,value=5,gSeqNo=4},{process=&quot;p1&quot;,opr=R,varName=&quot;x&quot;,value=6,gSeqNo=5}],OPL2=[{process=&quot;p2&quot;,opr=R,varName=&quot;y&quot;,value=3,gSeqNo=4},{process=&quot;p2&quot;,opr=R,varName=&quot;x&quot;,value=1,gSeqNo=5}],OPL3=[{process=&quot;p3&quot;,opr=W,varName=&quot;z&quot;,value=5,gSeqNo=3}],S=2}</text>
        </descriptor>
      </ssarc>
      <ssarc id="ID1594280675"
             order="1"
             number="7027">
        <posattr x="0.000000"
                 y="0.000000"/>
        <fillattr colour="White"
                  pattern="Solid"
                  filled="false"/>
        <lineattr colour="Black"
                  thick="0"
                  type="Solid"/>
        <textattr colour="Black"
                  bold="false"/>
        <arrowattr headsize="1.000000"
                   currentcyckle="2"/>
        <source idref="ID1594272716"/>
        <destination idref="ID1594272720"/>
        <descriptor x="7.000000"
                    y="-10.000000"
                    visible="true"
                    dead="false">
          <text>7027:2954-&gt;3426 Replica&apos;ExecuteOperation 1: {CV=[3,0,1],LS=[{varName=&quot;x&quot;,value=1},{varName=&quot;y&quot;,value=0},{varName=&quot;z&quot;,value=0}],MsL=[],P=proc(1),OP={process=&quot;p1&quot;,opr=W,varName=&quot;y&quot;,value=3,gSeqNo=3},OPL=[{process=&quot;p1&quot;,opr=R,varName=&quot;z&quot;,value=5,gSeqNo=4},{process=&quot;p1&quot;,opr=R,varName=&quot;x&quot;,value=6,gSeqNo=5}],S=3}</text>
        </descriptor>
      </ssarc>
      <ssarc id="ID1594280921"
             order="1"
             number="7661">
        <posattr x="0.000000"
                 y="0.000000"/>
        <fillattr colour="White"
                  pattern="Solid"
                  filled="false"/>
        <lineattr colour="Black"
                  thick="0"
                  type="Solid"/>
        <textattr colour="Black"
                  bold="false"/>
        <arrowattr headsize="1.000000"
                   currentcyckle="2"/>
        <source idref="ID1594272720"/>
        <destination idref="ID1594272724"/>
        <descriptor x="9.000000"
                    y="-10.000000"
                    visible="true"
                    dead="false">
          <text>7661:3426-&gt;3776 CausalConsSys&apos;network 1: {InMsgs=[{process=proc(1),msgs=[]},{process=proc(2),msgs=[{varName=&quot;x&quot;,value=1,vector=[0,0,1],sender=proc(3)}]},{process=proc(3),msgs=[]}],OutMsg={process=proc(2),msgs=[{varName=&quot;x&quot;,value=6,vector=[1,2,0],sender=proc(2)}]}}</text>
        </descriptor>
      </ssarc>
      <ssarc id="ID1594281181"
             order="1"
             number="8217">
        <posattr x="0.000000"
                 y="0.000000"/>
        <fillattr colour="White"
                  pattern="Solid"
                  filled="false"/>
        <lineattr colour="Black"
                  thick="0"
                  type="Solid"/>
        <textattr colour="Black"
                  bold="false"/>
        <arrowattr headsize="1.000000"
                   currentcyckle="2"/>
        <source idref="ID1594272724"/>
        <destination idref="ID1594272728"/>
        <descriptor x="8.000000"
                    y="-8.000000"
                    visible="true"
                    dead="false">
          <text>8217:3776-&gt;4089 CausalConsSys&apos;network 1: {InMsgs=[{process=proc(1),msgs=[{varName=&quot;x&quot;,value=6,vector=[1,2,0],sender=proc(2)}]},{process=proc(2),msgs=[{varName=&quot;x&quot;,value=1,vector=[0,0,1],sender=proc(3)}]},{process=proc(3),msgs=[{varName=&quot;x&quot;,value=6,vector=[1,2,0],sender=proc(2)}]}],OutMsg={process=proc(1),msgs=[{varName=&quot;y&quot;,value=3,vector=[4,0,1],sender=proc(1)}]}}</text>
        </descriptor>
      </ssarc>
      <ssarc id="ID1594281463"
             order="1"
             number="9070">
        <posattr x="0.000000"
                 y="0.000000"/>
        <fillattr colour="White"
                  pattern="Solid"
                  filled="false"/>
        <lineattr colour="Black"
                  thick="0"
                  type="Solid"/>
        <textattr colour="Black"
                  bold="false"/>
        <arrowattr headsize="1.000000"
                   currentcyckle="2"/>
        <source idref="ID1594272728"/>
        <destination idref="ID1594272732"/>
        <descriptor x="10.200000"
                    y="-7.000000"
                    visible="true"
                    dead="false">
          <text>9070:4089-&gt;4529 Replica&apos;ExecuteOperation 3: {CV=[1,0,3],LS=[{varName=&quot;x&quot;,value=4},{varName=&quot;y&quot;,value=0},{varName=&quot;z&quot;,value=0}],MsL=[],P=proc(3),OP={process=&quot;p3&quot;,opr=W,varName=&quot;z&quot;,value=5,gSeqNo=3},OPL=[],S=3}</text>
        </descriptor>
      </ssarc>
      <ssarc id="ID1594311285"
             order="1"
             number="10700">
        <posattr x="0.000000"
                 y="0.000000"/>
        <fillattr colour="White"
                  pattern="Solid"
                  filled="false"/>
        <lineattr colour="Black"
                  thick="0"
                  type="Solid"/>
        <textattr colour="Black"
                  bold="false"/>
        <arrowattr headsize="1.000000"
                   currentcyckle="2"/>
        <source idref="ID1594272732"/>
        <destination idref="ID1594272736"/>
        <descriptor x="9.800000"
                    y="-7.800000"
                    visible="true"
                    dead="false">
          <text>10700:4529-&gt;5315 Replica&apos;PickupMessage 1: {LS=[{varName=&quot;x&quot;,value=1},{varName=&quot;y&quot;,value=3},{varName=&quot;z&quot;,value=0}],M={varName=&quot;x&quot;,value=6,vector=[1,2,0],sender=proc(2)},idx=0,en=true,InMsgs=[{process=proc(1),msgs=[{varName=&quot;x&quot;,value=6,vector=[1,2,0],sender=proc(2)}]},{process=proc(2),msgs=[{varName=&quot;x&quot;,value=1,vector=[0,0,1],sender=proc(3)},{varName=&quot;y&quot;,value=3,vector=[4,0,1],sender=proc(1)}]},{process=proc(3),msgs=[{varName=&quot;x&quot;,value=6,vector=[1,2,0],sender=proc(2)},{varName=&quot;y&quot;,value=3,vector=[4,0,1],sender=proc(1)}]}],P=proc(1),CV=[4,0,1],S=3}</text>
        </descriptor>
      </ssarc>
      <ssarc id="ID1594311795"
             order="1"
             number="13651">
        <posattr x="0.000000"
                 y="0.000000"/>
        <fillattr colour="White"
                  pattern="Solid"
                  filled="false"/>
        <lineattr colour="Black"
                  thick="0"
                  type="Solid"/>
        <textattr colour="Black"
                  bold="false"/>
        <arrowattr headsize="1.000000"
                   currentcyckle="2"/>
        <source idref="ID1594272736"/>
        <destination idref="ID1594272740"/>
        <descriptor x="9.000000"
                    y="-6.000000"
                    visible="true"
                    dead="false">
          <text>13651:5315-&gt;6701 CausalConsSys&apos;network 1: {InMsgs=[{process=proc(1),msgs=[]},{process=proc(2),msgs=[{varName=&quot;x&quot;,value=1,vector=[0,0,1],sender=proc(3)},{varName=&quot;y&quot;,value=3,vector=[4,0,1],sender=proc(1)}]},{process=proc(3),msgs=[{varName=&quot;x&quot;,value=6,vector=[1,2,0],sender=proc(2)},{varName=&quot;y&quot;,value=3,vector=[4,0,1],sender=proc(1)}]}],OutMsg={process=proc(3),msgs=[{varName=&quot;z&quot;,value=5,vector=[1,0,4],sender=proc(3)}]}}</text>
        </descriptor>
      </ssarc>
      <ssarc id="ID1594312328"
             order="1"
             number="18524">
        <posattr x="0.000000"
                 y="0.000000"/>
        <fillattr colour="White"
                  pattern="Solid"
                  filled="false"/>
        <lineattr colour="Black"
                  thick="0"
                  type="Solid"/>
        <textattr colour="Black"
                  bold="false"/>
        <arrowattr headsize="1.000000"
                   currentcyckle="2"/>
        <source idref="ID1594272740"/>
        <destination idref="ID1594272744"/>
        <descriptor x="8.000000"
                    y="-10.000000"
                    visible="true"
                    dead="false">
          <text>18524:6701-&gt;8912 Replica&apos;PickupMessage 1: {LS=[{varName=&quot;x&quot;,value=6},{varName=&quot;y&quot;,value=3},{varName=&quot;z&quot;,value=0}],M={varName=&quot;z&quot;,value=5,vector=[1,0,4],sender=proc(3)},idx=0,en=true,InMsgs=[{process=proc(1),msgs=[{varName=&quot;z&quot;,value=5,vector=[1,0,4],sender=proc(3)}]},{process=proc(2),msgs=[{varName=&quot;x&quot;,value=1,vector=[0,0,1],sender=proc(3)},{varName=&quot;y&quot;,value=3,vector=[4,0,1],sender=proc(1)},{varName=&quot;z&quot;,value=5,vector=[1,0,4],sender=proc(3)}]},{process=proc(3),msgs=[{varName=&quot;x&quot;,value=6,vector=[1,2,0],sender=proc(2)},{varName=&quot;y&quot;,value=3,vector=[4,0,1],sender=proc(1)}]}],P=proc(1),CV=[5,2,1],S=3}</text>
        </descriptor>
      </ssarc>
      <ssarc id="ID1594312843"
             order="1"
             number="25482">
        <posattr x="0.000000"
                 y="0.000000"/>
        <fillattr colour="White"
                  pattern="Solid"
                  filled="false"/>
        <lineattr colour="Black"
                  thick="0"
                  type="Solid"/>
        <textattr colour="Black"
                  bold="false"/>
        <arrowattr headsize="1.000000"
                   currentcyckle="2"/>
        <source idref="ID1594272744"/>
        <destination idref="ID1594272748"/>
        <descriptor x="9.000000"
                    y="-9.000000"
                    visible="true"
                    dead="false">
          <text>25482:8912-&gt;11710 Replica&apos;PickupMessage 2: {LS=[{varName=&quot;x&quot;,value=6},{varName=&quot;y&quot;,value=0},{varName=&quot;z&quot;,value=0}],M={varName=&quot;x&quot;,value=1,vector=[0,0,1],sender=proc(3)},idx=0,en=true,InMsgs=[{process=proc(1),msgs=[]},{process=proc(2),msgs=[{varName=&quot;x&quot;,value=1,vector=[0,0,1],sender=proc(3)},{varName=&quot;y&quot;,value=3,vector=[4,0,1],sender=proc(1)},{varName=&quot;z&quot;,value=5,vector=[1,0,4],sender=proc(3)}]},{process=proc(3),msgs=[{varName=&quot;x&quot;,value=6,vector=[1,2,0],sender=proc(2)},{varName=&quot;y&quot;,value=3,vector=[4,0,1],sender=proc(1)}]}],P=proc(2),CV=[1,2,0],S=3}</text>
        </descriptor>
      </ssarc>
      <ssarc id="ID1594313361"
             order="1"
             number="33006">
        <posattr x="0.000000"
                 y="0.000000"/>
        <fillattr colour="White"
                  pattern="Solid"
                  filled="false"/>
        <lineattr colour="Black"
                  thick="0"
                  type="Solid"/>
        <textattr colour="Black"
                  bold="false"/>
        <arrowattr headsize="1.000000"
                   currentcyckle="2"/>
        <source idref="ID1594272748"/>
        <destination idref="ID1594272752"/>
        <descriptor x="10.000000"
                    y="-11.000000"
                    visible="true"
                    dead="false">
          <text>33006:11710-&gt;15222 Replica&apos;PickupMessage 2: {LS=[{varName=&quot;x&quot;,value=1},{varName=&quot;y&quot;,value=0},{varName=&quot;z&quot;,value=0}],M={varName=&quot;y&quot;,value=3,vector=[4,0,1],sender=proc(1)},idx=0,en=true,InMsgs=[{process=proc(1),msgs=[]},{process=proc(2),msgs=[{varName=&quot;y&quot;,value=3,vector=[4,0,1],sender=proc(1)},{varName=&quot;z&quot;,value=5,vector=[1,0,4],sender=proc(3)}]},{process=proc(3),msgs=[{varName=&quot;x&quot;,value=6,vector=[1,2,0],sender=proc(2)},{varName=&quot;y&quot;,value=3,vector=[4,0,1],sender=proc(1)}]}],P=proc(2),CV=[1,3,1],S=3}</text>
        </descriptor>
      </ssarc>
      <ssarc id="ID1594313872"
             order="1"
             number="41247">
        <posattr x="0.000000"
                 y="0.000000"/>
        <fillattr colour="White"
                  pattern="Solid"
                  filled="false"/>
        <lineattr colour="Black"
                  thick="0"
                  type="Solid"/>
        <textattr colour="Black"
                  bold="false"/>
        <arrowattr headsize="1.000000"
                   currentcyckle="2"/>
        <source idref="ID1594272752"/>
        <destination idref="ID1594272756"/>
        <descriptor x="12.000000"
                    y="-9.000000"
                    visible="true"
                    dead="false">
          <text>41247:15222-&gt;18804 CausalConsSys&apos;StepUpdate 1: {iS=4,OPL1=[{process=&quot;p1&quot;,opr=R,varName=&quot;z&quot;,value=5,gSeqNo=4},{process=&quot;p1&quot;,opr=R,varName=&quot;x&quot;,value=6,gSeqNo=5}],OPL2=[{process=&quot;p2&quot;,opr=R,varName=&quot;y&quot;,value=3,gSeqNo=4},{process=&quot;p2&quot;,opr=R,varName=&quot;x&quot;,value=1,gSeqNo=5}],OPL3=[],S=3}</text>
        </descriptor>
      </ssarc>
      <ssarc id="ID1594314417"
             order="1"
             number="48321">
        <posattr x="0.000000"
                 y="0.000000"/>
        <fillattr colour="White"
                  pattern="Solid"
                  filled="false"/>
        <lineattr colour="Black"
                  thick="0"
                  type="Solid"/>
        <textattr colour="Black"
                  bold="false"/>
        <arrowattr headsize="1.000000"
                   currentcyckle="2"/>
        <source idref="ID1594272756"/>
        <destination idref="ID1594272760"/>
        <descriptor x="11.000000"
                    y="-9.000000"
                    visible="true"
                    dead="false">
          <text>48321:18804-&gt;21869 Replica&apos;ExecuteOperation 1: {CV=[6,2,4],LS=[{varName=&quot;x&quot;,value=6},{varName=&quot;y&quot;,value=3},{varName=&quot;z&quot;,value=5}],MsL=[],P=proc(1),OP={process=&quot;p1&quot;,opr=R,varName=&quot;z&quot;,value=5,gSeqNo=4},OPL=[{process=&quot;p1&quot;,opr=R,varName=&quot;x&quot;,value=6,gSeqNo=5}],S=4}</text>
        </descriptor>
      </ssarc>
      <ssarc id="ID1594314944"
             order="1"
             number="53376">
        <posattr x="0.000000"
                 y="0.000000"/>
        <fillattr colour="White"
                  pattern="Solid"
                  filled="false"/>
        <lineattr colour="Black"
                  thick="0"
                  type="Solid"/>
        <textattr colour="Black"
                  bold="false"/>
        <arrowattr headsize="1.000000"
                   currentcyckle="2"/>
        <source idref="ID1594272760"/>
        <destination idref="ID1594272764"/>
        <descriptor x="11.000000"
                    y="-9.000000"
                    visible="true"
                    dead="false">
          <text>53376:21869-&gt;24051 Replica&apos;ExecuteOperation 2: {CV=[4,4,1],LS=[{varName=&quot;x&quot;,value=1},{varName=&quot;y&quot;,value=3},{varName=&quot;z&quot;,value=0}],MsL=[],P=proc(2),OP={process=&quot;p2&quot;,opr=R,varName=&quot;y&quot;,value=3,gSeqNo=4},OPL=[{process=&quot;p2&quot;,opr=R,varName=&quot;x&quot;,value=1,gSeqNo=5}],S=4}</text>
        </descriptor>
      </ssarc>
      <ssarc id="ID1594315464"
             order="1"
             number="56492">
        <posattr x="0.000000"
                 y="0.000000"/>
        <fillattr colour="White"
                  pattern="Solid"
                  filled="false"/>
        <lineattr colour="Black"
                  thick="0"
                  type="Solid"/>
        <textattr colour="Black"
                  bold="false"/>
        <arrowattr headsize="1.000000"
                   currentcyckle="2"/>
        <source idref="ID1594272764"/>
        <destination idref="ID1594272768"/>
        <descriptor x="10.000000"
                    y="-10.000000"
                    visible="true"
                    dead="false">
          <text>56492:24051-&gt;25369 CausalConsSys&apos;StepUpdate 1: {iS=5,OPL1=[{process=&quot;p1&quot;,opr=R,varName=&quot;x&quot;,value=6,gSeqNo=5}],OPL2=[{process=&quot;p2&quot;,opr=R,varName=&quot;x&quot;,value=1,gSeqNo=5}],OPL3=[],S=4}</text>
        </descriptor>
      </ssarc>
      <ssarc id="ID1594316018"
             order="1"
             number="58249">
        <posattr x="0.000000"
                 y="0.000000"/>
        <fillattr colour="White"
                  pattern="Solid"
                  filled="false"/>
        <lineattr colour="Black"
                  thick="0"
                  type="Solid"/>
        <textattr colour="Black"
                  bold="false"/>
        <arrowattr headsize="1.000000"
                   currentcyckle="2"/>
        <source idref="ID1594272768"/>
        <destination idref="ID1594272772"/>
        <descriptor x="13.000000"
                    y="-10.000000"
                    visible="true"
                    dead="false">
          <text>58249:25369-&gt;26093 Replica&apos;ExecuteOperation 1: {CV=[7,2,4],LS=[{varName=&quot;x&quot;,value=6},{varName=&quot;y&quot;,value=3},{varName=&quot;z&quot;,value=5}],MsL=[],P=proc(1),OP={process=&quot;p1&quot;,opr=R,varName=&quot;x&quot;,value=6,gSeqNo=5},OPL=[],S=5}</text>
        </descriptor>
      </ssarc>
      <ssarc id="ID1594316549"
             order="1"
             number="59328">
        <posattr x="0.000000"
                 y="0.000000"/>
        <fillattr colour="White"
                  pattern="Solid"
                  filled="false"/>
        <lineattr colour="Black"
                  thick="0"
                  type="Solid"/>
        <textattr colour="Black"
                  bold="false"/>
        <arrowattr headsize="1.000000"
                   currentcyckle="2"/>
        <source idref="ID1594272772"/>
        <destination idref="ID1594272776"/>
        <descriptor x="8.000000"
                    y="-9.000000"
                    visible="true"
                    dead="false">
          <text>59328:26093-&gt;26586 Replica&apos;PickupMessage 2: {LS=[{varName=&quot;x&quot;,value=1},{varName=&quot;y&quot;,value=3},{varName=&quot;z&quot;,value=0}],M={varName=&quot;z&quot;,value=5,vector=[1,0,4],sender=proc(3)},idx=0,en=true,InMsgs=[{process=proc(1),msgs=[]},{process=proc(2),msgs=[{varName=&quot;z&quot;,value=5,vector=[1,0,4],sender=proc(3)}]},{process=proc(3),msgs=[{varName=&quot;x&quot;,value=6,vector=[1,2,0],sender=proc(2)},{varName=&quot;y&quot;,value=3,vector=[4,0,1],sender=proc(1)}]}],P=proc(2),CV=[4,5,1],S=5}</text>
        </descriptor>
      </ssarc>
      <ssarc id="ID1594317077"
             order="1"
             number="60190">
        <posattr x="0.000000"
                 y="0.000000"/>
        <fillattr colour="White"
                  pattern="Solid"
                  filled="false"/>
        <lineattr colour="Black"
                  thick="0"
                  type="Solid"/>
        <textattr colour="Black"
                  bold="false"/>
        <arrowattr headsize="1.000000"
                   currentcyckle="2"/>
        <source idref="ID1594272776"/>
        <destination idref="ID1594272780"/>
        <descriptor x="8.000000"
                    y="-8.000000"
                    visible="true"
                    dead="false">
          <text>60190:26586-&gt;27055 Replica&apos;PickupMessage 3: {LS=[{varName=&quot;x&quot;,value=4},{varName=&quot;y&quot;,value=0},{varName=&quot;z&quot;,value=5}],M={varName=&quot;x&quot;,value=6,vector=[1,2,0],sender=proc(2)},idx=0,en=true,InMsgs=[{process=proc(1),msgs=[]},{process=proc(2),msgs=[]},{process=proc(3),msgs=[{varName=&quot;x&quot;,value=6,vector=[1,2,0],sender=proc(2)},{varName=&quot;y&quot;,value=3,vector=[4,0,1],sender=proc(1)}]}],P=proc(3),CV=[1,0,4],S=5}</text>
        </descriptor>
      </ssarc>
      <ssarc id="ID1594317613"
             order="1"
             number="60753">
        <posattr x="0.000000"
                 y="0.000000"/>
        <fillattr colour="White"
                  pattern="Solid"
                  filled="false"/>
        <lineattr colour="Black"
                  thick="0"
                  type="Solid"/>
        <textattr colour="Black"
                  bold="false"/>
        <arrowattr headsize="1.000000"
                   currentcyckle="2"/>
        <source idref="ID1594272780"/>
        <destination idref="ID1594272784"/>
        <descriptor x="10.000000"
                    y="-8.000000"
                    visible="true"
                    dead="false">
          <text>60753:27055-&gt;27358 Replica&apos;ExecuteOperation 2: {CV=[4,6,4],LS=[{varName=&quot;x&quot;,value=1},{varName=&quot;y&quot;,value=3},{varName=&quot;z&quot;,value=5}],MsL=[],P=proc(2),OP={process=&quot;p2&quot;,opr=R,varName=&quot;x&quot;,value=1,gSeqNo=5},OPL=[],S=5}</text>
        </descriptor>
      </ssarc>
      <ssarc id="ID1594318136"
             order="1"
             number="60910">
        <posattr x="0.000000"
                 y="0.000000"/>
        <fillattr colour="White"
                  pattern="Solid"
                  filled="false"/>
        <lineattr colour="Black"
                  thick="0"
                  type="Solid"/>
        <textattr colour="Black"
                  bold="false"/>
        <arrowattr headsize="1.000000"
                   currentcyckle="2"/>
        <source idref="ID1594272784"/>
        <destination idref="ID1594272788"/>
        <descriptor x="11.000000"
                    y="-11.000000"
                    visible="true"
                    dead="false">
          <text>60910:27358-&gt;27434 Replica&apos;PickupMessage 3: {LS=[{varName=&quot;x&quot;,value=6},{varName=&quot;y&quot;,value=0},{varName=&quot;z&quot;,value=5}],M={varName=&quot;y&quot;,value=3,vector=[4,0,1],sender=proc(1)},idx=0,en=true,InMsgs=[{process=proc(1),msgs=[]},{process=proc(2),msgs=[]},{process=proc(3),msgs=[{varName=&quot;y&quot;,value=3,vector=[4,0,1],sender=proc(1)}]}],P=proc(3),CV=[1,2,5],S=5}</text>
        </descriptor>
      </ssarc>
      <ssnode id="ID1594272668"
              number="1"
              predecessors="0"
              successors="3">
        <posattr x="-714.000000"
                 y="210.000000"/>
        <fillattr colour="White"
                  pattern=""
                  filled="false"/>
        <lineattr colour="Black"
                  thick="1"
                  type="Solid"/>
        <textattr colour="Black"
                  bold="false"/>
        <descriptor x="0.000000"
                    y="0.000000"
                    visible="false"
                    dead="false">
          <text>1:
CausalConsSys&apos;OperationsP1 1: 1`[{process=&quot;p1&quot;,opr=W,varName=&quot;x&quot;,value=4,gSeqNo=1},{process=&quot;p1&quot;,opr=R,varName=&quot;x&quot;,value=1,gSeqNo=2},{process=&quot;p1&quot;,opr=W,varName=&quot;y&quot;,value=3,gSeqNo=3},{process=&quot;p1&quot;,opr=R,varName=&quot;z&quot;,value=5,gSeqNo=4},{process=&quot;p1&quot;,opr=R,varName=&quot;x&quot;,value=6,gSeqNo=5}]
CausalConsSys&apos;OperationsP2 1: 1`[{process=&quot;p2&quot;,opr=W,varName=&quot;x&quot;,value=6,gSeqNo=1},{process=&quot;p2&quot;,opr=R,varName=&quot;y&quot;,value=3,gSeqNo=4},{process=&quot;p2&quot;,opr=R,varName=&quot;x&quot;,value=1,gSeqNo=5}]
CausalConsSys&apos;outBox 1: 1`{process=proc(1),msgs=[]}++
1`{process=proc(2),msgs=[]}++
1`{process=proc(3),msgs=[]}
CausalConsSys&apos;inBox 1: 1`[{process=proc(1),msgs=[]},{process=proc(2),msgs=[]},{process=proc(3),msgs=[]}]
CausalConsSys&apos;OperationsP3 1: 1`[{process=&quot;p3&quot;,opr=W,varName=&quot;x&quot;,value=1,gSeqNo=1},{process=&quot;p3&quot;,opr=R,varName=&quot;x&quot;,value=4,gSeqNo=2},{process=&quot;p3&quot;,opr=W,varName=&quot;z&quot;,value=5,gSeqNo=3}]
CausalConsSys&apos;LocalMemoryP1 1: 1`[{varName=&quot;x&quot;,value=0},{varName=&quot;y&quot;,value=0},{varName=&quot;z&quot;,value=0}]
CausalConsSys&apos;LocalMemoryP2 1: 1`[{varName=&quot;x&quot;,value=0},{varName=&quot;y&quot;,value=0},{varName=&quot;z&quot;,value=0}]
CausalConsSys&apos;LocalMemoryP3 1: 1`[{varName=&quot;x&quot;,value=0},{varName=&quot;y&quot;,value=0},{varName=&quot;z&quot;,value=0}]
CausalConsSys&apos;Pr1 1: 1`proc(1)
CausalConsSys&apos;Pr2 1: 1`proc(2)
CausalConsSys&apos;Pr3 1: 1`proc(3)
CausalConsSys&apos;GlobalStep 1: 1`1
CausalConsSys&apos;Correction 1: empty
Replica&apos;LocalMemory 3: 1`[{varName=&quot;x&quot;,value=0},{varName=&quot;y&quot;,value=0},{varName=&quot;z&quot;,value=0}]
Replica&apos;LocalMemory 2: 1`[{varName=&quot;x&quot;,value=0},{varName=&quot;y&quot;,value=0},{varName=&quot;z&quot;,value=0}]
Replica&apos;LocalMemory 1: 1`[{varName=&quot;x&quot;,value=0},{varName=&quot;y&quot;,value=0},{varName=&quot;z&quot;,value=0}]
Replica&apos;Operations 3: 1`[{process=&quot;p3&quot;,opr=W,varName=&quot;x&quot;,value=1,gSeqNo=1},{process=&quot;p3&quot;,opr=R,varName=&quot;x&quot;,value=4,gSeqNo=2},{process=&quot;p3&quot;,opr=W,varName=&quot;z&quot;,value=5,gSeqNo=3}]
Replica&apos;Operations 2: 1`[{process=&quot;p2&quot;,opr=W,varName=&quot;x&quot;,value=6,gSeqNo=1},{process=&quot;p2&quot;,opr=R,varName=&quot;y&quot;,value=3,gSeqNo=4},{process=&quot;p2&quot;,opr=R,varName=&quot;x&quot;,value=1,gSeqNo=5}]
Replica&apos;Operations 1: 1`[{process=&quot;p1&quot;,opr=W,varName=&quot;x&quot;,value=4,gSeqNo=1},{process=&quot;p1&quot;,opr=R,varName=&quot;x&quot;,value=1,gSeqNo=2},{process=&quot;p1&quot;,opr=W,varName=&quot;y&quot;,value=3,gSeqNo=3},{process=&quot;p1&quot;,opr=R,varName=&quot;z&quot;,value=5,gSeqNo=4},{process=&quot;p1&quot;,opr=R,varName=&quot;x&quot;,value=6,gSeqNo=5}]
Replica&apos;InBox 3: 1`[{process=proc(1),msgs=[]},{process=proc(2),msgs=[]},{process=proc(3),msgs=[]}]
Replica&apos;InBox 2: 1`[{process=proc(1),msgs=[]},{process=proc(2),msgs=[]},{process=proc(3),msgs=[]}]
Replica&apos;InBox 1: 1`[{process=proc(1),msgs=[]},{process=proc(2),msgs=[]},{process=proc(3),msgs=[]}]
Replica&apos;OutBox 3: 1`{process=proc(1),msgs=[]}++
1`{process=proc(2),msgs=[]}++
1`{process=proc(3),msgs=[]}
Replica&apos;OutBox 2: 1`{process=proc(1),msgs=[]}++
1`{process=proc(2),msgs=[]}++
1`{process=proc(3),msgs=[]}
Replica&apos;OutBox 1: 1`{process=proc(1),msgs=[]}++
1`{process=proc(2),msgs=[]}++
1`{process=proc(3),msgs=[]}
Replica&apos;StepNumber 3: 1`1
Replica&apos;StepNumber 2: 1`1
Replica&apos;StepNumber 1: 1`1
Replica&apos;ProcessNumber 3: 1`proc(3)
Replica&apos;ProcessNumber 2: 1`proc(2)
Replica&apos;ProcessNumber 1: 1`proc(1)
Replica&apos;Clocks 3: 1`[0,0,0]
Replica&apos;Clocks 2: 1`[0,0,0]
Replica&apos;Clocks 1: 1`[0,0,0]
Replica&apos;Correction 3: empty
Replica&apos;Correction 2: empty
Replica&apos;Correction 1: empty
</text>
        </descriptor>
        <roundbox w="45.000000"
                  h="40.000000"/>
      </ssnode>
      <ssnode id="ID1594272672"
              number="2"
              predecessors="1"
              successors="3">
        <posattr x="-714.000000"
                 y="147.000000"/>
        <fillattr colour="White"
                  pattern=""
                  filled="false"/>
        <lineattr colour="Black"
                  thick="1"
                  type="Solid"/>
        <textattr colour="Black"
                  bold="false"/>
        <descriptor x="0.000000"
                    y="0.000000"
                    visible="false"
                    dead="false">
          <text>2:
CausalConsSys&apos;OperationsP1 1: 1`[{process=&quot;p1&quot;,opr=R,varName=&quot;x&quot;,value=1,gSeqNo=2},{process=&quot;p1&quot;,opr=W,varName=&quot;y&quot;,value=3,gSeqNo=3},{process=&quot;p1&quot;,opr=R,varName=&quot;z&quot;,value=5,gSeqNo=4},{process=&quot;p1&quot;,opr=R,varName=&quot;x&quot;,value=6,gSeqNo=5}]
CausalConsSys&apos;OperationsP2 1: 1`[{process=&quot;p2&quot;,opr=W,varName=&quot;x&quot;,value=6,gSeqNo=1},{process=&quot;p2&quot;,opr=R,varName=&quot;y&quot;,value=3,gSeqNo=4},{process=&quot;p2&quot;,opr=R,varName=&quot;x&quot;,value=1,gSeqNo=5}]
CausalConsSys&apos;outBox 1: 1`{process=proc(1),msgs=[{varName=&quot;x&quot;,value=4,vector=[1,0,0],sender=proc(1)}]}++
1`{process=proc(2),msgs=[]}++
1`{process=proc(3),msgs=[]}
CausalConsSys&apos;inBox 1: 1`[{process=proc(1),msgs=[]},{process=proc(2),msgs=[]},{process=proc(3),msgs=[]}]
CausalConsSys&apos;OperationsP3 1: 1`[{process=&quot;p3&quot;,opr=W,varName=&quot;x&quot;,value=1,gSeqNo=1},{process=&quot;p3&quot;,opr=R,varName=&quot;x&quot;,value=4,gSeqNo=2},{process=&quot;p3&quot;,opr=W,varName=&quot;z&quot;,value=5,gSeqNo=3}]
CausalConsSys&apos;LocalMemoryP1 1: 1`[{varName=&quot;x&quot;,value=4},{varName=&quot;y&quot;,value=0},{varName=&quot;z&quot;,value=0}]
CausalConsSys&apos;LocalMemoryP2 1: 1`[{varName=&quot;x&quot;,value=0},{varName=&quot;y&quot;,value=0},{varName=&quot;z&quot;,value=0}]
CausalConsSys&apos;LocalMemoryP3 1: 1`[{varName=&quot;x&quot;,value=0},{varName=&quot;y&quot;,value=0},{varName=&quot;z&quot;,value=0}]
CausalConsSys&apos;Pr1 1: 1`proc(1)
CausalConsSys&apos;Pr2 1: 1`proc(2)
CausalConsSys&apos;Pr3 1: 1`proc(3)
CausalConsSys&apos;GlobalStep 1: 1`1
CausalConsSys&apos;Correction 1: empty
Replica&apos;LocalMemory 3: 1`[{varName=&quot;x&quot;,value=0},{varName=&quot;y&quot;,value=0},{varName=&quot;z&quot;,value=0}]
Replica&apos;LocalMemory 2: 1`[{varName=&quot;x&quot;,value=0},{varName=&quot;y&quot;,value=0},{varName=&quot;z&quot;,value=0}]
Replica&apos;LocalMemory 1: 1`[{varName=&quot;x&quot;,value=4},{varName=&quot;y&quot;,value=0},{varName=&quot;z&quot;,value=0}]
Replica&apos;Operations 3: 1`[{process=&quot;p3&quot;,opr=W,varName=&quot;x&quot;,value=1,gSeqNo=1},{process=&quot;p3&quot;,opr=R,varName=&quot;x&quot;,value=4,gSeqNo=2},{process=&quot;p3&quot;,opr=W,varName=&quot;z&quot;,value=5,gSeqNo=3}]
Replica&apos;Operations 2: 1`[{process=&quot;p2&quot;,opr=W,varName=&quot;x&quot;,value=6,gSeqNo=1},{process=&quot;p2&quot;,opr=R,varName=&quot;y&quot;,value=3,gSeqNo=4},{process=&quot;p2&quot;,opr=R,varName=&quot;x&quot;,value=1,gSeqNo=5}]
Replica&apos;Operations 1: 1`[{process=&quot;p1&quot;,opr=R,varName=&quot;x&quot;,value=1,gSeqNo=2},{process=&quot;p1&quot;,opr=W,varName=&quot;y&quot;,value=3,gSeqNo=3},{process=&quot;p1&quot;,opr=R,varName=&quot;z&quot;,value=5,gSeqNo=4},{process=&quot;p1&quot;,opr=R,varName=&quot;x&quot;,value=6,gSeqNo=5}]
Replica&apos;InBox 3: 1`[{process=proc(1),msgs=[]},{process=proc(2),msgs=[]},{process=proc(3),msgs=[]}]
Replica&apos;InBox 2: 1`[{process=proc(1),msgs=[]},{process=proc(2),msgs=[]},{process=proc(3),msgs=[]}]
Replica&apos;InBox 1: 1`[{process=proc(1),msgs=[]},{process=proc(2),msgs=[]},{process=proc(3),msgs=[]}]
Replica&apos;OutBox 3: 1`{process=proc(1),msgs=[{varName=&quot;x&quot;,value=4,vector=[1,0,0],sender=proc(1)}]}++
1`{process=proc(2),msgs=[]}++
1`{process=proc(3),msgs=[]}
Replica&apos;OutBox 2: 1`{process=proc(1),msgs=[{varName=&quot;x&quot;,value=4,vector=[1,0,0],sender=proc(1)}]}++
1`{process=proc(2),msgs=[]}++
1`{process=proc(3),msgs=[]}
Replica&apos;OutBox 1: 1`{process=proc(1),msgs=[{varName=&quot;x&quot;,value=4,vector=[1,0,0],sender=proc(1)}]}++
1`{process=proc(2),msgs=[]}++
1`{process=proc(3),msgs=[]}
Replica&apos;StepNumber 3: 1`1
Replica&apos;StepNumber 2: 1`1
Replica&apos;StepNumber 1: 1`1
Replica&apos;ProcessNumber 3: 1`proc(3)
Replica&apos;ProcessNumber 2: 1`proc(2)
Replica&apos;ProcessNumber 1: 1`proc(1)
Replica&apos;Clocks 3: 1`[0,0,0]
Replica&apos;Clocks 2: 1`[0,0,0]
Replica&apos;Clocks 1: 1`[1,0,0]
Replica&apos;Correction 3: empty
Replica&apos;Correction 2: empty
Replica&apos;Correction 1: empty
</text>
        </descriptor>
        <roundbox w="45.000000"
                  h="40.000000"/>
      </ssnode>
      <ssnode id="ID1594272676"
              number="7"
              predecessors="1"
              successors="4">
        <posattr x="-714.000000"
                 y="84.000000"/>
        <fillattr colour="White"
                  pattern=""
                  filled="false"/>
        <lineattr colour="Black"
                  thick="1"
                  type="Solid"/>
        <textattr colour="Black"
                  bold="false"/>
        <descriptor x="0.000000"
                    y="0.000000"
                    visible="false"
                    dead="false">
          <text>7:
CausalConsSys&apos;OperationsP1 1: 1`[{process=&quot;p1&quot;,opr=R,varName=&quot;x&quot;,value=1,gSeqNo=2},{process=&quot;p1&quot;,opr=W,varName=&quot;y&quot;,value=3,gSeqNo=3},{process=&quot;p1&quot;,opr=R,varName=&quot;z&quot;,value=5,gSeqNo=4},{process=&quot;p1&quot;,opr=R,varName=&quot;x&quot;,value=6,gSeqNo=5}]
CausalConsSys&apos;OperationsP2 1: 1`[{process=&quot;p2&quot;,opr=W,varName=&quot;x&quot;,value=6,gSeqNo=1},{process=&quot;p2&quot;,opr=R,varName=&quot;y&quot;,value=3,gSeqNo=4},{process=&quot;p2&quot;,opr=R,varName=&quot;x&quot;,value=1,gSeqNo=5}]
CausalConsSys&apos;outBox 1: 1`{process=proc(1),msgs=[]}++
1`{process=proc(2),msgs=[]}++
1`{process=proc(3),msgs=[]}
CausalConsSys&apos;inBox 1: 1`[{process=proc(1),msgs=[]},{process=proc(2),msgs=[{varName=&quot;x&quot;,value=4,vector=[1,0,0],sender=proc(1)}]},{process=proc(3),msgs=[{varName=&quot;x&quot;,value=4,vector=[1,0,0],sender=proc(1)}]}]
CausalConsSys&apos;OperationsP3 1: 1`[{process=&quot;p3&quot;,opr=W,varName=&quot;x&quot;,value=1,gSeqNo=1},{process=&quot;p3&quot;,opr=R,varName=&quot;x&quot;,value=4,gSeqNo=2},{process=&quot;p3&quot;,opr=W,varName=&quot;z&quot;,value=5,gSeqNo=3}]
CausalConsSys&apos;LocalMemoryP1 1: 1`[{varName=&quot;x&quot;,value=4},{varName=&quot;y&quot;,value=0},{varName=&quot;z&quot;,value=0}]
CausalConsSys&apos;LocalMemoryP2 1: 1`[{varName=&quot;x&quot;,value=0},{varName=&quot;y&quot;,value=0},{varName=&quot;z&quot;,value=0}]
CausalConsSys&apos;LocalMemoryP3 1: 1`[{varName=&quot;x&quot;,value=0},{varName=&quot;y&quot;,value=0},{varName=&quot;z&quot;,value=0}]
CausalConsSys&apos;Pr1 1: 1`proc(1)
CausalConsSys&apos;Pr2 1: 1`proc(2)
CausalConsSys&apos;Pr3 1: 1`proc(3)
CausalConsSys&apos;GlobalStep 1: 1`1
CausalConsSys&apos;Correction 1: empty
Replica&apos;LocalMemory 3: 1`[{varName=&quot;x&quot;,value=0},{varName=&quot;y&quot;,value=0},{varName=&quot;z&quot;,value=0}]
Replica&apos;LocalMemory 2: 1`[{varName=&quot;x&quot;,value=0},{varName=&quot;y&quot;,value=0},{varName=&quot;z&quot;,value=0}]
Replica&apos;LocalMemory 1: 1`[{varName=&quot;x&quot;,value=4},{varName=&quot;y&quot;,value=0},{varName=&quot;z&quot;,value=0}]
Replica&apos;Operations 3: 1`[{process=&quot;p3&quot;,opr=W,varName=&quot;x&quot;,value=1,gSeqNo=1},{process=&quot;p3&quot;,opr=R,varName=&quot;x&quot;,value=4,gSeqNo=2},{process=&quot;p3&quot;,opr=W,varName=&quot;z&quot;,value=5,gSeqNo=3}]
Replica&apos;Operations 2: 1`[{process=&quot;p2&quot;,opr=W,varName=&quot;x&quot;,value=6,gSeqNo=1},{process=&quot;p2&quot;,opr=R,varName=&quot;y&quot;,value=3,gSeqNo=4},{process=&quot;p2&quot;,opr=R,varName=&quot;x&quot;,value=1,gSeqNo=5}]
Replica&apos;Operations 1: 1`[{process=&quot;p1&quot;,opr=R,varName=&quot;x&quot;,value=1,gSeqNo=2},{process=&quot;p1&quot;,opr=W,varName=&quot;y&quot;,value=3,gSeqNo=3},{process=&quot;p1&quot;,opr=R,varName=&quot;z&quot;,value=5,gSeqNo=4},{process=&quot;p1&quot;,opr=R,varName=&quot;x&quot;,value=6,gSeqNo=5}]
Replica&apos;InBox 3: 1`[{process=proc(1),msgs=[]},{process=proc(2),msgs=[{varName=&quot;x&quot;,value=4,vector=[1,0,0],sender=proc(1)}]},{process=proc(3),msgs=[{varName=&quot;x&quot;,value=4,vector=[1,0,0],sender=proc(1)}]}]
Replica&apos;InBox 2: 1`[{process=proc(1),msgs=[]},{process=proc(2),msgs=[{varName=&quot;x&quot;,value=4,vector=[1,0,0],sender=proc(1)}]},{process=proc(3),msgs=[{varName=&quot;x&quot;,value=4,vector=[1,0,0],sender=proc(1)}]}]
Replica&apos;InBox 1: 1`[{process=proc(1),msgs=[]},{process=proc(2),msgs=[{varName=&quot;x&quot;,value=4,vector=[1,0,0],sender=proc(1)}]},{process=proc(3),msgs=[{varName=&quot;x&quot;,value=4,vector=[1,0,0],sender=proc(1)}]}]
Replica&apos;OutBox 3: 1`{process=proc(1),msgs=[]}++
1`{process=proc(2),msgs=[]}++
1`{process=proc(3),msgs=[]}
Replica&apos;OutBox 2: 1`{process=proc(1),msgs=[]}++
1`{process=proc(2),msgs=[]}++
1`{process=proc(3),msgs=[]}
Replica&apos;OutBox 1: 1`{process=proc(1),msgs=[]}++
1`{process=proc(2),msgs=[]}++
1`{process=proc(3),msgs=[]}
Replica&apos;StepNumber 3: 1`1
Replica&apos;StepNumber 2: 1`1
Replica&apos;StepNumber 1: 1`1
Replica&apos;ProcessNumber 3: 1`proc(3)
Replica&apos;ProcessNumber 2: 1`proc(2)
Replica&apos;ProcessNumber 1: 1`proc(1)
Replica&apos;Clocks 3: 1`[0,0,0]
Replica&apos;Clocks 2: 1`[0,0,0]
Replica&apos;Clocks 1: 1`[1,0,0]
Replica&apos;Correction 3: empty
Replica&apos;Correction 2: empty
Replica&apos;Correction 1: empty
</text>
        </descriptor>
        <roundbox w="45.000000"
                  h="40.000000"/>
      </ssnode>
      <ssnode id="ID1594272680"
              number="16"
              predecessors="1"
              successors="3">
        <posattr x="-714.000000"
                 y="20.000000"/>
        <fillattr colour="White"
                  pattern=""
                  filled="false"/>
        <lineattr colour="Black"
                  thick="1"
                  type="Solid"/>
        <textattr colour="Black"
                  bold="false"/>
        <descriptor x="0.000000"
                    y="0.000000"
                    visible="false"
                    dead="false">
          <text>16:
CausalConsSys&apos;OperationsP1 1: 1`[{process=&quot;p1&quot;,opr=R,varName=&quot;x&quot;,value=1,gSeqNo=2},{process=&quot;p1&quot;,opr=W,varName=&quot;y&quot;,value=3,gSeqNo=3},{process=&quot;p1&quot;,opr=R,varName=&quot;z&quot;,value=5,gSeqNo=4},{process=&quot;p1&quot;,opr=R,varName=&quot;x&quot;,value=6,gSeqNo=5}]
CausalConsSys&apos;OperationsP2 1: 1`[{process=&quot;p2&quot;,opr=W,varName=&quot;x&quot;,value=6,gSeqNo=1},{process=&quot;p2&quot;,opr=R,varName=&quot;y&quot;,value=3,gSeqNo=4},{process=&quot;p2&quot;,opr=R,varName=&quot;x&quot;,value=1,gSeqNo=5}]
CausalConsSys&apos;outBox 1: 1`{process=proc(1),msgs=[]}++
1`{process=proc(2),msgs=[]}++
1`{process=proc(3),msgs=[]}
CausalConsSys&apos;inBox 1: 1`[{process=proc(1),msgs=[]},{process=proc(2),msgs=[]},{process=proc(3),msgs=[{varName=&quot;x&quot;,value=4,vector=[1,0,0],sender=proc(1)}]}]
CausalConsSys&apos;OperationsP3 1: 1`[{process=&quot;p3&quot;,opr=W,varName=&quot;x&quot;,value=1,gSeqNo=1},{process=&quot;p3&quot;,opr=R,varName=&quot;x&quot;,value=4,gSeqNo=2},{process=&quot;p3&quot;,opr=W,varName=&quot;z&quot;,value=5,gSeqNo=3}]
CausalConsSys&apos;LocalMemoryP1 1: 1`[{varName=&quot;x&quot;,value=4},{varName=&quot;y&quot;,value=0},{varName=&quot;z&quot;,value=0}]
CausalConsSys&apos;LocalMemoryP2 1: 1`[{varName=&quot;x&quot;,value=4},{varName=&quot;y&quot;,value=0},{varName=&quot;z&quot;,value=0}]
CausalConsSys&apos;LocalMemoryP3 1: 1`[{varName=&quot;x&quot;,value=0},{varName=&quot;y&quot;,value=0},{varName=&quot;z&quot;,value=0}]
CausalConsSys&apos;Pr1 1: 1`proc(1)
CausalConsSys&apos;Pr2 1: 1`proc(2)
CausalConsSys&apos;Pr3 1: 1`proc(3)
CausalConsSys&apos;GlobalStep 1: 1`1
CausalConsSys&apos;Correction 1: empty
Replica&apos;LocalMemory 3: 1`[{varName=&quot;x&quot;,value=0},{varName=&quot;y&quot;,value=0},{varName=&quot;z&quot;,value=0}]
Replica&apos;LocalMemory 2: 1`[{varName=&quot;x&quot;,value=4},{varName=&quot;y&quot;,value=0},{varName=&quot;z&quot;,value=0}]
Replica&apos;LocalMemory 1: 1`[{varName=&quot;x&quot;,value=4},{varName=&quot;y&quot;,value=0},{varName=&quot;z&quot;,value=0}]
Replica&apos;Operations 3: 1`[{process=&quot;p3&quot;,opr=W,varName=&quot;x&quot;,value=1,gSeqNo=1},{process=&quot;p3&quot;,opr=R,varName=&quot;x&quot;,value=4,gSeqNo=2},{process=&quot;p3&quot;,opr=W,varName=&quot;z&quot;,value=5,gSeqNo=3}]
Replica&apos;Operations 2: 1`[{process=&quot;p2&quot;,opr=W,varName=&quot;x&quot;,value=6,gSeqNo=1},{process=&quot;p2&quot;,opr=R,varName=&quot;y&quot;,value=3,gSeqNo=4},{process=&quot;p2&quot;,opr=R,varName=&quot;x&quot;,value=1,gSeqNo=5}]
Replica&apos;Operations 1: 1`[{process=&quot;p1&quot;,opr=R,varName=&quot;x&quot;,value=1,gSeqNo=2},{process=&quot;p1&quot;,opr=W,varName=&quot;y&quot;,value=3,gSeqNo=3},{process=&quot;p1&quot;,opr=R,varName=&quot;z&quot;,value=5,gSeqNo=4},{process=&quot;p1&quot;,opr=R,varName=&quot;x&quot;,value=6,gSeqNo=5}]
Replica&apos;InBox 3: 1`[{process=proc(1),msgs=[]},{process=proc(2),msgs=[]},{process=proc(3),msgs=[{varName=&quot;x&quot;,value=4,vector=[1,0,0],sender=proc(1)}]}]
Replica&apos;InBox 2: 1`[{process=proc(1),msgs=[]},{process=proc(2),msgs=[]},{process=proc(3),msgs=[{varName=&quot;x&quot;,value=4,vector=[1,0,0],sender=proc(1)}]}]
Replica&apos;InBox 1: 1`[{process=proc(1),msgs=[]},{process=proc(2),msgs=[]},{process=proc(3),msgs=[{varName=&quot;x&quot;,value=4,vector=[1,0,0],sender=proc(1)}]}]
Replica&apos;OutBox 3: 1`{process=proc(1),msgs=[]}++
1`{process=proc(2),msgs=[]}++
1`{process=proc(3),msgs=[]}
Replica&apos;OutBox 2: 1`{process=proc(1),msgs=[]}++
1`{process=proc(2),msgs=[]}++
1`{process=proc(3),msgs=[]}
Replica&apos;OutBox 1: 1`{process=proc(1),msgs=[]}++
1`{process=proc(2),msgs=[]}++
1`{process=proc(3),msgs=[]}
Replica&apos;StepNumber 3: 1`1
Replica&apos;StepNumber 2: 1`1
Replica&apos;StepNumber 1: 1`1
Replica&apos;ProcessNumber 3: 1`proc(3)
Replica&apos;ProcessNumber 2: 1`proc(2)
Replica&apos;ProcessNumber 1: 1`proc(1)
Replica&apos;Clocks 3: 1`[0,0,0]
Replica&apos;Clocks 2: 1`[1,1,0]
Replica&apos;Clocks 1: 1`[1,0,0]
Replica&apos;Correction 3: empty
Replica&apos;Correction 2: empty
Replica&apos;Correction 1: empty
</text>
        </descriptor>
        <roundbox w="45.000000"
                  h="40.000000"/>
      </ssnode>
      <ssnode id="ID1594272684"
              number="40"
              predecessors="1"
              successors="3">
        <posattr x="-714.000000"
                 y="-42.000000"/>
        <fillattr colour="White"
                  pattern=""
                  filled="false"/>
        <lineattr colour="Black"
                  thick="1"
                  type="Solid"/>
        <textattr colour="Black"
                  bold="false"/>
        <descriptor x="0.000000"
                    y="0.000000"
                    visible="false"
                    dead="false">
          <text>40:
CausalConsSys&apos;OperationsP1 1: 1`[{process=&quot;p1&quot;,opr=R,varName=&quot;x&quot;,value=1,gSeqNo=2},{process=&quot;p1&quot;,opr=W,varName=&quot;y&quot;,value=3,gSeqNo=3},{process=&quot;p1&quot;,opr=R,varName=&quot;z&quot;,value=5,gSeqNo=4},{process=&quot;p1&quot;,opr=R,varName=&quot;x&quot;,value=6,gSeqNo=5}]
CausalConsSys&apos;OperationsP2 1: 1`[{process=&quot;p2&quot;,opr=R,varName=&quot;y&quot;,value=3,gSeqNo=4},{process=&quot;p2&quot;,opr=R,varName=&quot;x&quot;,value=1,gSeqNo=5}]
CausalConsSys&apos;outBox 1: 1`{process=proc(1),msgs=[]}++
1`{process=proc(2),msgs=[{varName=&quot;x&quot;,value=6,vector=[1,2,0],sender=proc(2)}]}++
1`{process=proc(3),msgs=[]}
CausalConsSys&apos;inBox 1: 1`[{process=proc(1),msgs=[]},{process=proc(2),msgs=[]},{process=proc(3),msgs=[{varName=&quot;x&quot;,value=4,vector=[1,0,0],sender=proc(1)}]}]
CausalConsSys&apos;OperationsP3 1: 1`[{process=&quot;p3&quot;,opr=W,varName=&quot;x&quot;,value=1,gSeqNo=1},{process=&quot;p3&quot;,opr=R,varName=&quot;x&quot;,value=4,gSeqNo=2},{process=&quot;p3&quot;,opr=W,varName=&quot;z&quot;,value=5,gSeqNo=3}]
CausalConsSys&apos;LocalMemoryP1 1: 1`[{varName=&quot;x&quot;,value=4},{varName=&quot;y&quot;,value=0},{varName=&quot;z&quot;,value=0}]
CausalConsSys&apos;LocalMemoryP2 1: 1`[{varName=&quot;x&quot;,value=6},{varName=&quot;y&quot;,value=0},{varName=&quot;z&quot;,value=0}]
CausalConsSys&apos;LocalMemoryP3 1: 1`[{varName=&quot;x&quot;,value=0},{varName=&quot;y&quot;,value=0},{varName=&quot;z&quot;,value=0}]
CausalConsSys&apos;Pr1 1: 1`proc(1)
CausalConsSys&apos;Pr2 1: 1`proc(2)
CausalConsSys&apos;Pr3 1: 1`proc(3)
CausalConsSys&apos;GlobalStep 1: 1`1
CausalConsSys&apos;Correction 1: empty
Replica&apos;LocalMemory 3: 1`[{varName=&quot;x&quot;,value=0},{varName=&quot;y&quot;,value=0},{varName=&quot;z&quot;,value=0}]
Replica&apos;LocalMemory 2: 1`[{varName=&quot;x&quot;,value=6},{varName=&quot;y&quot;,value=0},{varName=&quot;z&quot;,value=0}]
Replica&apos;LocalMemory 1: 1`[{varName=&quot;x&quot;,value=4},{varName=&quot;y&quot;,value=0},{varName=&quot;z&quot;,value=0}]
Replica&apos;Operations 3: 1`[{process=&quot;p3&quot;,opr=W,varName=&quot;x&quot;,value=1,gSeqNo=1},{process=&quot;p3&quot;,opr=R,varName=&quot;x&quot;,value=4,gSeqNo=2},{process=&quot;p3&quot;,opr=W,varName=&quot;z&quot;,value=5,gSeqNo=3}]
Replica&apos;Operations 2: 1`[{process=&quot;p2&quot;,opr=R,varName=&quot;y&quot;,value=3,gSeqNo=4},{process=&quot;p2&quot;,opr=R,varName=&quot;x&quot;,value=1,gSeqNo=5}]
Replica&apos;Operations 1: 1`[{process=&quot;p1&quot;,opr=R,varName=&quot;x&quot;,value=1,gSeqNo=2},{process=&quot;p1&quot;,opr=W,varName=&quot;y&quot;,value=3,gSeqNo=3},{process=&quot;p1&quot;,opr=R,varName=&quot;z&quot;,value=5,gSeqNo=4},{process=&quot;p1&quot;,opr=R,varName=&quot;x&quot;,value=6,gSeqNo=5}]
Replica&apos;InBox 3: 1`[{process=proc(1),msgs=[]},{process=proc(2),msgs=[]},{process=proc(3),msgs=[{varName=&quot;x&quot;,value=4,vector=[1,0,0],sender=proc(1)}]}]
Replica&apos;InBox 2: 1`[{process=proc(1),msgs=[]},{process=proc(2),msgs=[]},{process=proc(3),msgs=[{varName=&quot;x&quot;,value=4,vector=[1,0,0],sender=proc(1)}]}]
Replica&apos;InBox 1: 1`[{process=proc(1),msgs=[]},{process=proc(2),msgs=[]},{process=proc(3),msgs=[{varName=&quot;x&quot;,value=4,vector=[1,0,0],sender=proc(1)}]}]
Replica&apos;OutBox 3: 1`{process=proc(1),msgs=[]}++
1`{process=proc(2),msgs=[{varName=&quot;x&quot;,value=6,vector=[1,2,0],sender=proc(2)}]}++
1`{process=proc(3),msgs=[]}
Replica&apos;OutBox 2: 1`{process=proc(1),msgs=[]}++
1`{process=proc(2),msgs=[{varName=&quot;x&quot;,value=6,vector=[1,2,0],sender=proc(2)}]}++
1`{process=proc(3),msgs=[]}
Replica&apos;OutBox 1: 1`{process=proc(1),msgs=[]}++
1`{process=proc(2),msgs=[{varName=&quot;x&quot;,value=6,vector=[1,2,0],sender=proc(2)}]}++
1`{process=proc(3),msgs=[]}
Replica&apos;StepNumber 3: 1`1
Replica&apos;StepNumber 2: 1`1
Replica&apos;StepNumber 1: 1`1
Replica&apos;ProcessNumber 3: 1`proc(3)
Replica&apos;ProcessNumber 2: 1`proc(2)
Replica&apos;ProcessNumber 1: 1`proc(1)
Replica&apos;Clocks 3: 1`[0,0,0]
Replica&apos;Clocks 2: 1`[1,2,0]
Replica&apos;Clocks 1: 1`[1,0,0]
Replica&apos;Correction 3: empty
Replica&apos;Correction 2: empty
Replica&apos;Correction 1: empty
</text>
        </descriptor>
        <roundbox w="45.000000"
                  h="40.000000"/>
      </ssnode>
      <ssnode id="ID1594272688"
              number="87"
              predecessors="2"
              successors="4">
        <posattr x="-714.000000"
                 y="-103.000000"/>
        <fillattr colour="White"
                  pattern=""
                  filled="false"/>
        <lineattr colour="Black"
                  thick="1"
                  type="Solid"/>
        <textattr colour="Black"
                  bold="false"/>
        <descriptor x="0.000000"
                    y="0.000000"
                    visible="false"
                    dead="false">
          <text>87:
CausalConsSys&apos;OperationsP1 1: 1`[{process=&quot;p1&quot;,opr=R,varName=&quot;x&quot;,value=1,gSeqNo=2},{process=&quot;p1&quot;,opr=W,varName=&quot;y&quot;,value=3,gSeqNo=3},{process=&quot;p1&quot;,opr=R,varName=&quot;z&quot;,value=5,gSeqNo=4},{process=&quot;p1&quot;,opr=R,varName=&quot;x&quot;,value=6,gSeqNo=5}]
CausalConsSys&apos;OperationsP2 1: 1`[{process=&quot;p2&quot;,opr=R,varName=&quot;y&quot;,value=3,gSeqNo=4},{process=&quot;p2&quot;,opr=R,varName=&quot;x&quot;,value=1,gSeqNo=5}]
CausalConsSys&apos;outBox 1: 1`{process=proc(1),msgs=[]}++
1`{process=proc(2),msgs=[{varName=&quot;x&quot;,value=6,vector=[1,2,0],sender=proc(2)}]}++
1`{process=proc(3),msgs=[{varName=&quot;x&quot;,value=1,vector=[0,0,1],sender=proc(3)}]}
CausalConsSys&apos;inBox 1: 1`[{process=proc(1),msgs=[]},{process=proc(2),msgs=[]},{process=proc(3),msgs=[{varName=&quot;x&quot;,value=4,vector=[1,0,0],sender=proc(1)}]}]
CausalConsSys&apos;OperationsP3 1: 1`[{process=&quot;p3&quot;,opr=R,varName=&quot;x&quot;,value=4,gSeqNo=2},{process=&quot;p3&quot;,opr=W,varName=&quot;z&quot;,value=5,gSeqNo=3}]
CausalConsSys&apos;LocalMemoryP1 1: 1`[{varName=&quot;x&quot;,value=4},{varName=&quot;y&quot;,value=0},{varName=&quot;z&quot;,value=0}]
CausalConsSys&apos;LocalMemoryP2 1: 1`[{varName=&quot;x&quot;,value=6},{varName=&quot;y&quot;,value=0},{varName=&quot;z&quot;,value=0}]
CausalConsSys&apos;LocalMemoryP3 1: 1`[{varName=&quot;x&quot;,value=1},{varName=&quot;y&quot;,value=0},{varName=&quot;z&quot;,value=0}]
CausalConsSys&apos;Pr1 1: 1`proc(1)
CausalConsSys&apos;Pr2 1: 1`proc(2)
CausalConsSys&apos;Pr3 1: 1`proc(3)
CausalConsSys&apos;GlobalStep 1: 1`1
CausalConsSys&apos;Correction 1: empty
Replica&apos;LocalMemory 3: 1`[{varName=&quot;x&quot;,value=1},{varName=&quot;y&quot;,value=0},{varName=&quot;z&quot;,value=0}]
Replica&apos;LocalMemory 2: 1`[{varName=&quot;x&quot;,value=6},{varName=&quot;y&quot;,value=0},{varName=&quot;z&quot;,value=0}]
Replica&apos;LocalMemory 1: 1`[{varName=&quot;x&quot;,value=4},{varName=&quot;y&quot;,value=0},{varName=&quot;z&quot;,value=0}]
Replica&apos;Operations 3: 1`[{process=&quot;p3&quot;,opr=R,varName=&quot;x&quot;,value=4,gSeqNo=2},{process=&quot;p3&quot;,opr=W,varName=&quot;z&quot;,value=5,gSeqNo=3}]
Replica&apos;Operations 2: 1`[{process=&quot;p2&quot;,opr=R,varName=&quot;y&quot;,value=3,gSeqNo=4},{process=&quot;p2&quot;,opr=R,varName=&quot;x&quot;,value=1,gSeqNo=5}]
Replica&apos;Operations 1: 1`[{process=&quot;p1&quot;,opr=R,varName=&quot;x&quot;,value=1,gSeqNo=2},{process=&quot;p1&quot;,opr=W,varName=&quot;y&quot;,value=3,gSeqNo=3},{process=&quot;p1&quot;,opr=R,varName=&quot;z&quot;,value=5,gSeqNo=4},{process=&quot;p1&quot;,opr=R,varName=&quot;x&quot;,value=6,gSeqNo=5}]
Replica&apos;InBox 3: 1`[{process=proc(1),msgs=[]},{process=proc(2),msgs=[]},{process=proc(3),msgs=[{varName=&quot;x&quot;,value=4,vector=[1,0,0],sender=proc(1)}]}]
Replica&apos;InBox 2: 1`[{process=proc(1),msgs=[]},{process=proc(2),msgs=[]},{process=proc(3),msgs=[{varName=&quot;x&quot;,value=4,vector=[1,0,0],sender=proc(1)}]}]
Replica&apos;InBox 1: 1`[{process=proc(1),msgs=[]},{process=proc(2),msgs=[]},{process=proc(3),msgs=[{varName=&quot;x&quot;,value=4,vector=[1,0,0],sender=proc(1)}]}]
Replica&apos;OutBox 3: 1`{process=proc(1),msgs=[]}++
1`{process=proc(2),msgs=[{varName=&quot;x&quot;,value=6,vector=[1,2,0],sender=proc(2)}]}++
1`{process=proc(3),msgs=[{varName=&quot;x&quot;,value=1,vector=[0,0,1],sender=proc(3)}]}
Replica&apos;OutBox 2: 1`{process=proc(1),msgs=[]}++
1`{process=proc(2),msgs=[{varName=&quot;x&quot;,value=6,vector=[1,2,0],sender=proc(2)}]}++
1`{process=proc(3),msgs=[{varName=&quot;x&quot;,value=1,vector=[0,0,1],sender=proc(3)}]}
Replica&apos;OutBox 1: 1`{process=proc(1),msgs=[]}++
1`{process=proc(2),msgs=[{varName=&quot;x&quot;,value=6,vector=[1,2,0],sender=proc(2)}]}++
1`{process=proc(3),msgs=[{varName=&quot;x&quot;,value=1,vector=[0,0,1],sender=proc(3)}]}
Replica&apos;StepNumber 3: 1`1
Replica&apos;StepNumber 2: 1`1
Replica&apos;StepNumber 1: 1`1
Replica&apos;ProcessNumber 3: 1`proc(3)
Replica&apos;ProcessNumber 2: 1`proc(2)
Replica&apos;ProcessNumber 1: 1`proc(1)
Replica&apos;Clocks 3: 1`[0,0,1]
Replica&apos;Clocks 2: 1`[1,2,0]
Replica&apos;Clocks 1: 1`[1,0,0]
Replica&apos;Correction 3: empty
Replica&apos;Correction 2: empty
Replica&apos;Correction 1: empty
</text>
        </descriptor>
        <roundbox w="45.000000"
                  h="40.000000"/>
      </ssnode>
      <ssnode id="ID1594272692"
              number="183"
              predecessors="2"
              successors="3">
        <posattr x="-714.000000"
                 y="-168.000000"/>
        <fillattr colour="White"
                  pattern=""
                  filled="false"/>
        <lineattr colour="Black"
                  thick="1"
                  type="Solid"/>
        <textattr colour="Black"
                  bold="false"/>
        <descriptor x="0.000000"
                    y="0.000000"
                    visible="false"
                    dead="false">
          <text>183:
CausalConsSys&apos;OperationsP1 1: 1`[{process=&quot;p1&quot;,opr=R,varName=&quot;x&quot;,value=1,gSeqNo=2},{process=&quot;p1&quot;,opr=W,varName=&quot;y&quot;,value=3,gSeqNo=3},{process=&quot;p1&quot;,opr=R,varName=&quot;z&quot;,value=5,gSeqNo=4},{process=&quot;p1&quot;,opr=R,varName=&quot;x&quot;,value=6,gSeqNo=5}]
CausalConsSys&apos;OperationsP2 1: 1`[{process=&quot;p2&quot;,opr=R,varName=&quot;y&quot;,value=3,gSeqNo=4},{process=&quot;p2&quot;,opr=R,varName=&quot;x&quot;,value=1,gSeqNo=5}]
CausalConsSys&apos;outBox 1: 1`{process=proc(1),msgs=[]}++
1`{process=proc(2),msgs=[{varName=&quot;x&quot;,value=6,vector=[1,2,0],sender=proc(2)}]}++
1`{process=proc(3),msgs=[{varName=&quot;x&quot;,value=1,vector=[0,0,1],sender=proc(3)}]}
CausalConsSys&apos;inBox 1: 1`[{process=proc(1),msgs=[]},{process=proc(2),msgs=[]},{process=proc(3),msgs=[]}]
CausalConsSys&apos;OperationsP3 1: 1`[{process=&quot;p3&quot;,opr=R,varName=&quot;x&quot;,value=4,gSeqNo=2},{process=&quot;p3&quot;,opr=W,varName=&quot;z&quot;,value=5,gSeqNo=3}]
CausalConsSys&apos;LocalMemoryP1 1: 1`[{varName=&quot;x&quot;,value=4},{varName=&quot;y&quot;,value=0},{varName=&quot;z&quot;,value=0}]
CausalConsSys&apos;LocalMemoryP2 1: 1`[{varName=&quot;x&quot;,value=6},{varName=&quot;y&quot;,value=0},{varName=&quot;z&quot;,value=0}]
CausalConsSys&apos;LocalMemoryP3 1: 1`[{varName=&quot;x&quot;,value=4},{varName=&quot;y&quot;,value=0},{varName=&quot;z&quot;,value=0}]
CausalConsSys&apos;Pr1 1: 1`proc(1)
CausalConsSys&apos;Pr2 1: 1`proc(2)
CausalConsSys&apos;Pr3 1: 1`proc(3)
CausalConsSys&apos;GlobalStep 1: 1`1
CausalConsSys&apos;Correction 1: empty
Replica&apos;LocalMemory 3: 1`[{varName=&quot;x&quot;,value=4},{varName=&quot;y&quot;,value=0},{varName=&quot;z&quot;,value=0}]
Replica&apos;LocalMemory 2: 1`[{varName=&quot;x&quot;,value=6},{varName=&quot;y&quot;,value=0},{varName=&quot;z&quot;,value=0}]
Replica&apos;LocalMemory 1: 1`[{varName=&quot;x&quot;,value=4},{varName=&quot;y&quot;,value=0},{varName=&quot;z&quot;,value=0}]
Replica&apos;Operations 3: 1`[{process=&quot;p3&quot;,opr=R,varName=&quot;x&quot;,value=4,gSeqNo=2},{process=&quot;p3&quot;,opr=W,varName=&quot;z&quot;,value=5,gSeqNo=3}]
Replica&apos;Operations 2: 1`[{process=&quot;p2&quot;,opr=R,varName=&quot;y&quot;,value=3,gSeqNo=4},{process=&quot;p2&quot;,opr=R,varName=&quot;x&quot;,value=1,gSeqNo=5}]
Replica&apos;Operations 1: 1`[{process=&quot;p1&quot;,opr=R,varName=&quot;x&quot;,value=1,gSeqNo=2},{process=&quot;p1&quot;,opr=W,varName=&quot;y&quot;,value=3,gSeqNo=3},{process=&quot;p1&quot;,opr=R,varName=&quot;z&quot;,value=5,gSeqNo=4},{process=&quot;p1&quot;,opr=R,varName=&quot;x&quot;,value=6,gSeqNo=5}]
Replica&apos;InBox 3: 1`[{process=proc(1),msgs=[]},{process=proc(2),msgs=[]},{process=proc(3),msgs=[]}]
Replica&apos;InBox 2: 1`[{process=proc(1),msgs=[]},{process=proc(2),msgs=[]},{process=proc(3),msgs=[]}]
Replica&apos;InBox 1: 1`[{process=proc(1),msgs=[]},{process=proc(2),msgs=[]},{process=proc(3),msgs=[]}]
Replica&apos;OutBox 3: 1`{process=proc(1),msgs=[]}++
1`{process=proc(2),msgs=[{varName=&quot;x&quot;,value=6,vector=[1,2,0],sender=proc(2)}]}++
1`{process=proc(3),msgs=[{varName=&quot;x&quot;,value=1,vector=[0,0,1],sender=proc(3)}]}
Replica&apos;OutBox 2: 1`{process=proc(1),msgs=[]}++
1`{process=proc(2),msgs=[{varName=&quot;x&quot;,value=6,vector=[1,2,0],sender=proc(2)}]}++
1`{process=proc(3),msgs=[{varName=&quot;x&quot;,value=1,vector=[0,0,1],sender=proc(3)}]}
Replica&apos;OutBox 1: 1`{process=proc(1),msgs=[]}++
1`{process=proc(2),msgs=[{varName=&quot;x&quot;,value=6,vector=[1,2,0],sender=proc(2)}]}++
1`{process=proc(3),msgs=[{varName=&quot;x&quot;,value=1,vector=[0,0,1],sender=proc(3)}]}
Replica&apos;StepNumber 3: 1`1
Replica&apos;StepNumber 2: 1`1
Replica&apos;StepNumber 1: 1`1
Replica&apos;ProcessNumber 3: 1`proc(3)
Replica&apos;ProcessNumber 2: 1`proc(2)
Replica&apos;ProcessNumber 1: 1`proc(1)
Replica&apos;Clocks 3: 1`[1,0,2]
Replica&apos;Clocks 2: 1`[1,2,0]
Replica&apos;Clocks 1: 1`[1,0,0]
Replica&apos;Correction 3: empty
Replica&apos;Correction 2: empty
Replica&apos;Correction 1: empty
</text>
        </descriptor>
        <roundbox w="45.000000"
                  h="40.000000"/>
      </ssnode>
      <ssnode id="ID1594272696"
              number="364"
              predecessors="2"
              successors="4">
        <posattr x="-714.000000"
                 y="-233.000000"/>
        <fillattr colour="White"
                  pattern=""
                  filled="false"/>
        <lineattr colour="Black"
                  thick="1"
                  type="Solid"/>
        <textattr colour="Black"
                  bold="false"/>
        <descriptor x="0.000000"
                    y="0.000000"
                    visible="false"
                    dead="false">
          <text>364:
CausalConsSys&apos;OperationsP1 1: 1`[{process=&quot;p1&quot;,opr=R,varName=&quot;x&quot;,value=1,gSeqNo=2},{process=&quot;p1&quot;,opr=W,varName=&quot;y&quot;,value=3,gSeqNo=3},{process=&quot;p1&quot;,opr=R,varName=&quot;z&quot;,value=5,gSeqNo=4},{process=&quot;p1&quot;,opr=R,varName=&quot;x&quot;,value=6,gSeqNo=5}]
CausalConsSys&apos;OperationsP2 1: 1`[{process=&quot;p2&quot;,opr=R,varName=&quot;y&quot;,value=3,gSeqNo=4},{process=&quot;p2&quot;,opr=R,varName=&quot;x&quot;,value=1,gSeqNo=5}]
CausalConsSys&apos;outBox 1: 1`{process=proc(1),msgs=[]}++
1`{process=proc(2),msgs=[{varName=&quot;x&quot;,value=6,vector=[1,2,0],sender=proc(2)}]}++
1`{process=proc(3),msgs=[{varName=&quot;x&quot;,value=1,vector=[0,0,1],sender=proc(3)}]}
CausalConsSys&apos;inBox 1: 1`[{process=proc(1),msgs=[]},{process=proc(2),msgs=[]},{process=proc(3),msgs=[]}]
CausalConsSys&apos;OperationsP3 1: 1`[{process=&quot;p3&quot;,opr=R,varName=&quot;x&quot;,value=4,gSeqNo=2},{process=&quot;p3&quot;,opr=W,varName=&quot;z&quot;,value=5,gSeqNo=3}]
CausalConsSys&apos;LocalMemoryP1 1: 1`[{varName=&quot;x&quot;,value=4},{varName=&quot;y&quot;,value=0},{varName=&quot;z&quot;,value=0}]
CausalConsSys&apos;LocalMemoryP2 1: 1`[{varName=&quot;x&quot;,value=6},{varName=&quot;y&quot;,value=0},{varName=&quot;z&quot;,value=0}]
CausalConsSys&apos;LocalMemoryP3 1: 1`[{varName=&quot;x&quot;,value=4},{varName=&quot;y&quot;,value=0},{varName=&quot;z&quot;,value=0}]
CausalConsSys&apos;Pr1 1: 1`proc(1)
CausalConsSys&apos;Pr2 1: 1`proc(2)
CausalConsSys&apos;Pr3 1: 1`proc(3)
CausalConsSys&apos;GlobalStep 1: 1`2
CausalConsSys&apos;Correction 1: empty
Replica&apos;LocalMemory 3: 1`[{varName=&quot;x&quot;,value=4},{varName=&quot;y&quot;,value=0},{varName=&quot;z&quot;,value=0}]
Replica&apos;LocalMemory 2: 1`[{varName=&quot;x&quot;,value=6},{varName=&quot;y&quot;,value=0},{varName=&quot;z&quot;,value=0}]
Replica&apos;LocalMemory 1: 1`[{varName=&quot;x&quot;,value=4},{varName=&quot;y&quot;,value=0},{varName=&quot;z&quot;,value=0}]
Replica&apos;Operations 3: 1`[{process=&quot;p3&quot;,opr=R,varName=&quot;x&quot;,value=4,gSeqNo=2},{process=&quot;p3&quot;,opr=W,varName=&quot;z&quot;,value=5,gSeqNo=3}]
Replica&apos;Operations 2: 1`[{process=&quot;p2&quot;,opr=R,varName=&quot;y&quot;,value=3,gSeqNo=4},{process=&quot;p2&quot;,opr=R,varName=&quot;x&quot;,value=1,gSeqNo=5}]
Replica&apos;Operations 1: 1`[{process=&quot;p1&quot;,opr=R,varName=&quot;x&quot;,value=1,gSeqNo=2},{process=&quot;p1&quot;,opr=W,varName=&quot;y&quot;,value=3,gSeqNo=3},{process=&quot;p1&quot;,opr=R,varName=&quot;z&quot;,value=5,gSeqNo=4},{process=&quot;p1&quot;,opr=R,varName=&quot;x&quot;,value=6,gSeqNo=5}]
Replica&apos;InBox 3: 1`[{process=proc(1),msgs=[]},{process=proc(2),msgs=[]},{process=proc(3),msgs=[]}]
Replica&apos;InBox 2: 1`[{process=proc(1),msgs=[]},{process=proc(2),msgs=[]},{process=proc(3),msgs=[]}]
Replica&apos;InBox 1: 1`[{process=proc(1),msgs=[]},{process=proc(2),msgs=[]},{process=proc(3),msgs=[]}]
Replica&apos;OutBox 3: 1`{process=proc(1),msgs=[]}++
1`{process=proc(2),msgs=[{varName=&quot;x&quot;,value=6,vector=[1,2,0],sender=proc(2)}]}++
1`{process=proc(3),msgs=[{varName=&quot;x&quot;,value=1,vector=[0,0,1],sender=proc(3)}]}
Replica&apos;OutBox 2: 1`{process=proc(1),msgs=[]}++
1`{process=proc(2),msgs=[{varName=&quot;x&quot;,value=6,vector=[1,2,0],sender=proc(2)}]}++
1`{process=proc(3),msgs=[{varName=&quot;x&quot;,value=1,vector=[0,0,1],sender=proc(3)}]}
Replica&apos;OutBox 1: 1`{process=proc(1),msgs=[]}++
1`{process=proc(2),msgs=[{varName=&quot;x&quot;,value=6,vector=[1,2,0],sender=proc(2)}]}++
1`{process=proc(3),msgs=[{varName=&quot;x&quot;,value=1,vector=[0,0,1],sender=proc(3)}]}
Replica&apos;StepNumber 3: 1`2
Replica&apos;StepNumber 2: 1`2
Replica&apos;StepNumber 1: 1`2
Replica&apos;ProcessNumber 3: 1`proc(3)
Replica&apos;ProcessNumber 2: 1`proc(2)
Replica&apos;ProcessNumber 1: 1`proc(1)
Replica&apos;Clocks 3: 1`[1,0,2]
Replica&apos;Clocks 2: 1`[1,2,0]
Replica&apos;Clocks 1: 1`[1,0,0]
Replica&apos;Correction 3: empty
Replica&apos;Correction 2: empty
Replica&apos;Correction 1: empty
</text>
        </descriptor>
        <roundbox w="45.000000"
                  h="40.000000"/>
      </ssnode>
      <ssnode id="ID1594272700"
              number="673"
              predecessors="1"
              successors="3">
        <posattr x="-714.000000"
                 y="-294.000000"/>
        <fillattr colour="White"
                  pattern=""
                  filled="false"/>
        <lineattr colour="Black"
                  thick="1"
                  type="Solid"/>
        <textattr colour="Black"
                  bold="false"/>
        <descriptor x="0.000000"
                    y="0.000000"
                    visible="false"
                    dead="false">
          <text>673:
CausalConsSys&apos;OperationsP1 1: 1`[{process=&quot;p1&quot;,opr=R,varName=&quot;x&quot;,value=1,gSeqNo=2},{process=&quot;p1&quot;,opr=W,varName=&quot;y&quot;,value=3,gSeqNo=3},{process=&quot;p1&quot;,opr=R,varName=&quot;z&quot;,value=5,gSeqNo=4},{process=&quot;p1&quot;,opr=R,varName=&quot;x&quot;,value=6,gSeqNo=5}]
CausalConsSys&apos;OperationsP2 1: 1`[{process=&quot;p2&quot;,opr=R,varName=&quot;y&quot;,value=3,gSeqNo=4},{process=&quot;p2&quot;,opr=R,varName=&quot;x&quot;,value=1,gSeqNo=5}]
CausalConsSys&apos;outBox 1: 1`{process=proc(1),msgs=[]}++
1`{process=proc(2),msgs=[{varName=&quot;x&quot;,value=6,vector=[1,2,0],sender=proc(2)}]}++
1`{process=proc(3),msgs=[{varName=&quot;x&quot;,value=1,vector=[0,0,1],sender=proc(3)}]}
CausalConsSys&apos;inBox 1: 1`[{process=proc(1),msgs=[]},{process=proc(2),msgs=[]},{process=proc(3),msgs=[]}]
CausalConsSys&apos;OperationsP3 1: 1`[{process=&quot;p3&quot;,opr=W,varName=&quot;z&quot;,value=5,gSeqNo=3}]
CausalConsSys&apos;LocalMemoryP1 1: 1`[{varName=&quot;x&quot;,value=4},{varName=&quot;y&quot;,value=0},{varName=&quot;z&quot;,value=0}]
CausalConsSys&apos;LocalMemoryP2 1: 1`[{varName=&quot;x&quot;,value=6},{varName=&quot;y&quot;,value=0},{varName=&quot;z&quot;,value=0}]
CausalConsSys&apos;LocalMemoryP3 1: 1`[{varName=&quot;x&quot;,value=4},{varName=&quot;y&quot;,value=0},{varName=&quot;z&quot;,value=0}]
CausalConsSys&apos;Pr1 1: 1`proc(1)
CausalConsSys&apos;Pr2 1: 1`proc(2)
CausalConsSys&apos;Pr3 1: 1`proc(3)
CausalConsSys&apos;GlobalStep 1: 1`2
CausalConsSys&apos;Correction 1: empty
Replica&apos;LocalMemory 3: 1`[{varName=&quot;x&quot;,value=4},{varName=&quot;y&quot;,value=0},{varName=&quot;z&quot;,value=0}]
Replica&apos;LocalMemory 2: 1`[{varName=&quot;x&quot;,value=6},{varName=&quot;y&quot;,value=0},{varName=&quot;z&quot;,value=0}]
Replica&apos;LocalMemory 1: 1`[{varName=&quot;x&quot;,value=4},{varName=&quot;y&quot;,value=0},{varName=&quot;z&quot;,value=0}]
Replica&apos;Operations 3: 1`[{process=&quot;p3&quot;,opr=W,varName=&quot;z&quot;,value=5,gSeqNo=3}]
Replica&apos;Operations 2: 1`[{process=&quot;p2&quot;,opr=R,varName=&quot;y&quot;,value=3,gSeqNo=4},{process=&quot;p2&quot;,opr=R,varName=&quot;x&quot;,value=1,gSeqNo=5}]
Replica&apos;Operations 1: 1`[{process=&quot;p1&quot;,opr=R,varName=&quot;x&quot;,value=1,gSeqNo=2},{process=&quot;p1&quot;,opr=W,varName=&quot;y&quot;,value=3,gSeqNo=3},{process=&quot;p1&quot;,opr=R,varName=&quot;z&quot;,value=5,gSeqNo=4},{process=&quot;p1&quot;,opr=R,varName=&quot;x&quot;,value=6,gSeqNo=5}]
Replica&apos;InBox 3: 1`[{process=proc(1),msgs=[]},{process=proc(2),msgs=[]},{process=proc(3),msgs=[]}]
Replica&apos;InBox 2: 1`[{process=proc(1),msgs=[]},{process=proc(2),msgs=[]},{process=proc(3),msgs=[]}]
Replica&apos;InBox 1: 1`[{process=proc(1),msgs=[]},{process=proc(2),msgs=[]},{process=proc(3),msgs=[]}]
Replica&apos;OutBox 3: 1`{process=proc(1),msgs=[]}++
1`{process=proc(2),msgs=[{varName=&quot;x&quot;,value=6,vector=[1,2,0],sender=proc(2)}]}++
1`{process=proc(3),msgs=[{varName=&quot;x&quot;,value=1,vector=[0,0,1],sender=proc(3)}]}
Replica&apos;OutBox 2: 1`{process=proc(1),msgs=[]}++
1`{process=proc(2),msgs=[{varName=&quot;x&quot;,value=6,vector=[1,2,0],sender=proc(2)}]}++
1`{process=proc(3),msgs=[{varName=&quot;x&quot;,value=1,vector=[0,0,1],sender=proc(3)}]}
Replica&apos;OutBox 1: 1`{process=proc(1),msgs=[]}++
1`{process=proc(2),msgs=[{varName=&quot;x&quot;,value=6,vector=[1,2,0],sender=proc(2)}]}++
1`{process=proc(3),msgs=[{varName=&quot;x&quot;,value=1,vector=[0,0,1],sender=proc(3)}]}
Replica&apos;StepNumber 3: 1`2
Replica&apos;StepNumber 2: 1`2
Replica&apos;StepNumber 1: 1`2
Replica&apos;ProcessNumber 3: 1`proc(3)
Replica&apos;ProcessNumber 2: 1`proc(2)
Replica&apos;ProcessNumber 1: 1`proc(1)
Replica&apos;Clocks 3: 1`[1,0,3]
Replica&apos;Clocks 2: 1`[1,2,0]
Replica&apos;Clocks 1: 1`[1,0,0]
Replica&apos;Correction 3: empty
Replica&apos;Correction 2: empty
Replica&apos;Correction 1: empty
</text>
        </descriptor>
        <roundbox w="45.000000"
                  h="40.000000"/>
      </ssnode>
      <ssnode id="ID1594272704"
              number="1126"
              predecessors="2"
              successors="4">
        <posattr x="-714.000000"
                 y="-358.000000"/>
        <fillattr colour="White"
                  pattern=""
                  filled="false"/>
        <lineattr colour="Black"
                  thick="1"
                  type="Solid"/>
        <textattr colour="Black"
                  bold="false"/>
        <descriptor x="0.000000"
                    y="0.000000"
                    visible="false"
                    dead="false">
          <text>1126:
CausalConsSys&apos;OperationsP1 1: 1`[{process=&quot;p1&quot;,opr=R,varName=&quot;x&quot;,value=1,gSeqNo=2},{process=&quot;p1&quot;,opr=W,varName=&quot;y&quot;,value=3,gSeqNo=3},{process=&quot;p1&quot;,opr=R,varName=&quot;z&quot;,value=5,gSeqNo=4},{process=&quot;p1&quot;,opr=R,varName=&quot;x&quot;,value=6,gSeqNo=5}]
CausalConsSys&apos;OperationsP2 1: 1`[{process=&quot;p2&quot;,opr=R,varName=&quot;y&quot;,value=3,gSeqNo=4},{process=&quot;p2&quot;,opr=R,varName=&quot;x&quot;,value=1,gSeqNo=5}]
CausalConsSys&apos;outBox 1: 1`{process=proc(1),msgs=[]}++
1`{process=proc(2),msgs=[{varName=&quot;x&quot;,value=6,vector=[1,2,0],sender=proc(2)}]}++
1`{process=proc(3),msgs=[]}
CausalConsSys&apos;inBox 1: 1`[{process=proc(1),msgs=[{varName=&quot;x&quot;,value=1,vector=[0,0,1],sender=proc(3)}]},{process=proc(2),msgs=[{varName=&quot;x&quot;,value=1,vector=[0,0,1],sender=proc(3)}]},{process=proc(3),msgs=[]}]
CausalConsSys&apos;OperationsP3 1: 1`[{process=&quot;p3&quot;,opr=W,varName=&quot;z&quot;,value=5,gSeqNo=3}]
CausalConsSys&apos;LocalMemoryP1 1: 1`[{varName=&quot;x&quot;,value=4},{varName=&quot;y&quot;,value=0},{varName=&quot;z&quot;,value=0}]
CausalConsSys&apos;LocalMemoryP2 1: 1`[{varName=&quot;x&quot;,value=6},{varName=&quot;y&quot;,value=0},{varName=&quot;z&quot;,value=0}]
CausalConsSys&apos;LocalMemoryP3 1: 1`[{varName=&quot;x&quot;,value=4},{varName=&quot;y&quot;,value=0},{varName=&quot;z&quot;,value=0}]
CausalConsSys&apos;Pr1 1: 1`proc(1)
CausalConsSys&apos;Pr2 1: 1`proc(2)
CausalConsSys&apos;Pr3 1: 1`proc(3)
CausalConsSys&apos;GlobalStep 1: 1`2
CausalConsSys&apos;Correction 1: empty
Replica&apos;LocalMemory 3: 1`[{varName=&quot;x&quot;,value=4},{varName=&quot;y&quot;,value=0},{varName=&quot;z&quot;,value=0}]
Replica&apos;LocalMemory 2: 1`[{varName=&quot;x&quot;,value=6},{varName=&quot;y&quot;,value=0},{varName=&quot;z&quot;,value=0}]
Replica&apos;LocalMemory 1: 1`[{varName=&quot;x&quot;,value=4},{varName=&quot;y&quot;,value=0},{varName=&quot;z&quot;,value=0}]
Replica&apos;Operations 3: 1`[{process=&quot;p3&quot;,opr=W,varName=&quot;z&quot;,value=5,gSeqNo=3}]
Replica&apos;Operations 2: 1`[{process=&quot;p2&quot;,opr=R,varName=&quot;y&quot;,value=3,gSeqNo=4},{process=&quot;p2&quot;,opr=R,varName=&quot;x&quot;,value=1,gSeqNo=5}]
Replica&apos;Operations 1: 1`[{process=&quot;p1&quot;,opr=R,varName=&quot;x&quot;,value=1,gSeqNo=2},{process=&quot;p1&quot;,opr=W,varName=&quot;y&quot;,value=3,gSeqNo=3},{process=&quot;p1&quot;,opr=R,varName=&quot;z&quot;,value=5,gSeqNo=4},{process=&quot;p1&quot;,opr=R,varName=&quot;x&quot;,value=6,gSeqNo=5}]
Replica&apos;InBox 3: 1`[{process=proc(1),msgs=[{varName=&quot;x&quot;,value=1,vector=[0,0,1],sender=proc(3)}]},{process=proc(2),msgs=[{varName=&quot;x&quot;,value=1,vector=[0,0,1],sender=proc(3)}]},{process=proc(3),msgs=[]}]
Replica&apos;InBox 2: 1`[{process=proc(1),msgs=[{varName=&quot;x&quot;,value=1,vector=[0,0,1],sender=proc(3)}]},{process=proc(2),msgs=[{varName=&quot;x&quot;,value=1,vector=[0,0,1],sender=proc(3)}]},{process=proc(3),msgs=[]}]
Replica&apos;InBox 1: 1`[{process=proc(1),msgs=[{varName=&quot;x&quot;,value=1,vector=[0,0,1],sender=proc(3)}]},{process=proc(2),msgs=[{varName=&quot;x&quot;,value=1,vector=[0,0,1],sender=proc(3)}]},{process=proc(3),msgs=[]}]
Replica&apos;OutBox 3: 1`{process=proc(1),msgs=[]}++
1`{process=proc(2),msgs=[{varName=&quot;x&quot;,value=6,vector=[1,2,0],sender=proc(2)}]}++
1`{process=proc(3),msgs=[]}
Replica&apos;OutBox 2: 1`{process=proc(1),msgs=[]}++
1`{process=proc(2),msgs=[{varName=&quot;x&quot;,value=6,vector=[1,2,0],sender=proc(2)}]}++
1`{process=proc(3),msgs=[]}
Replica&apos;OutBox 1: 1`{process=proc(1),msgs=[]}++
1`{process=proc(2),msgs=[{varName=&quot;x&quot;,value=6,vector=[1,2,0],sender=proc(2)}]}++
1`{process=proc(3),msgs=[]}
Replica&apos;StepNumber 3: 1`2
Replica&apos;StepNumber 2: 1`2
Replica&apos;StepNumber 1: 1`2
Replica&apos;ProcessNumber 3: 1`proc(3)
Replica&apos;ProcessNumber 2: 1`proc(2)
Replica&apos;ProcessNumber 1: 1`proc(1)
Replica&apos;Clocks 3: 1`[1,0,3]
Replica&apos;Clocks 2: 1`[1,2,0]
Replica&apos;Clocks 1: 1`[1,0,0]
Replica&apos;Correction 3: empty
Replica&apos;Correction 2: empty
Replica&apos;Correction 1: empty
</text>
        </descriptor>
        <roundbox w="45.000000"
                  h="40.000000"/>
      </ssnode>
      <ssnode id="ID1594272708"
              number="1707"
              predecessors="2"
              successors="3">
        <posattr x="-714.000000"
                 y="-420.000000"/>
        <fillattr colour="White"
                  pattern=""
                  filled="false"/>
        <lineattr colour="Black"
                  thick="1"
                  type="Solid"/>
        <textattr colour="Black"
                  bold="false"/>
        <descriptor x="0.000000"
                    y="0.000000"
                    visible="false"
                    dead="false">
          <text>1707:
CausalConsSys&apos;OperationsP1 1: 1`[{process=&quot;p1&quot;,opr=R,varName=&quot;x&quot;,value=1,gSeqNo=2},{process=&quot;p1&quot;,opr=W,varName=&quot;y&quot;,value=3,gSeqNo=3},{process=&quot;p1&quot;,opr=R,varName=&quot;z&quot;,value=5,gSeqNo=4},{process=&quot;p1&quot;,opr=R,varName=&quot;x&quot;,value=6,gSeqNo=5}]
CausalConsSys&apos;OperationsP2 1: 1`[{process=&quot;p2&quot;,opr=R,varName=&quot;y&quot;,value=3,gSeqNo=4},{process=&quot;p2&quot;,opr=R,varName=&quot;x&quot;,value=1,gSeqNo=5}]
CausalConsSys&apos;outBox 1: 1`{process=proc(1),msgs=[]}++
1`{process=proc(2),msgs=[{varName=&quot;x&quot;,value=6,vector=[1,2,0],sender=proc(2)}]}++
1`{process=proc(3),msgs=[]}
CausalConsSys&apos;inBox 1: 1`[{process=proc(1),msgs=[]},{process=proc(2),msgs=[{varName=&quot;x&quot;,value=1,vector=[0,0,1],sender=proc(3)}]},{process=proc(3),msgs=[]}]
CausalConsSys&apos;OperationsP3 1: 1`[{process=&quot;p3&quot;,opr=W,varName=&quot;z&quot;,value=5,gSeqNo=3}]
CausalConsSys&apos;LocalMemoryP1 1: 1`[{varName=&quot;x&quot;,value=1},{varName=&quot;y&quot;,value=0},{varName=&quot;z&quot;,value=0}]
CausalConsSys&apos;LocalMemoryP2 1: 1`[{varName=&quot;x&quot;,value=6},{varName=&quot;y&quot;,value=0},{varName=&quot;z&quot;,value=0}]
CausalConsSys&apos;LocalMemoryP3 1: 1`[{varName=&quot;x&quot;,value=4},{varName=&quot;y&quot;,value=0},{varName=&quot;z&quot;,value=0}]
CausalConsSys&apos;Pr1 1: 1`proc(1)
CausalConsSys&apos;Pr2 1: 1`proc(2)
CausalConsSys&apos;Pr3 1: 1`proc(3)
CausalConsSys&apos;GlobalStep 1: 1`2
CausalConsSys&apos;Correction 1: empty
Replica&apos;LocalMemory 3: 1`[{varName=&quot;x&quot;,value=4},{varName=&quot;y&quot;,value=0},{varName=&quot;z&quot;,value=0}]
Replica&apos;LocalMemory 2: 1`[{varName=&quot;x&quot;,value=6},{varName=&quot;y&quot;,value=0},{varName=&quot;z&quot;,value=0}]
Replica&apos;LocalMemory 1: 1`[{varName=&quot;x&quot;,value=1},{varName=&quot;y&quot;,value=0},{varName=&quot;z&quot;,value=0}]
Replica&apos;Operations 3: 1`[{process=&quot;p3&quot;,opr=W,varName=&quot;z&quot;,value=5,gSeqNo=3}]
Replica&apos;Operations 2: 1`[{process=&quot;p2&quot;,opr=R,varName=&quot;y&quot;,value=3,gSeqNo=4},{process=&quot;p2&quot;,opr=R,varName=&quot;x&quot;,value=1,gSeqNo=5}]
Replica&apos;Operations 1: 1`[{process=&quot;p1&quot;,opr=R,varName=&quot;x&quot;,value=1,gSeqNo=2},{process=&quot;p1&quot;,opr=W,varName=&quot;y&quot;,value=3,gSeqNo=3},{process=&quot;p1&quot;,opr=R,varName=&quot;z&quot;,value=5,gSeqNo=4},{process=&quot;p1&quot;,opr=R,varName=&quot;x&quot;,value=6,gSeqNo=5}]
Replica&apos;InBox 3: 1`[{process=proc(1),msgs=[]},{process=proc(2),msgs=[{varName=&quot;x&quot;,value=1,vector=[0,0,1],sender=proc(3)}]},{process=proc(3),msgs=[]}]
Replica&apos;InBox 2: 1`[{process=proc(1),msgs=[]},{process=proc(2),msgs=[{varName=&quot;x&quot;,value=1,vector=[0,0,1],sender=proc(3)}]},{process=proc(3),msgs=[]}]
Replica&apos;InBox 1: 1`[{process=proc(1),msgs=[]},{process=proc(2),msgs=[{varName=&quot;x&quot;,value=1,vector=[0,0,1],sender=proc(3)}]},{process=proc(3),msgs=[]}]
Replica&apos;OutBox 3: 1`{process=proc(1),msgs=[]}++
1`{process=proc(2),msgs=[{varName=&quot;x&quot;,value=6,vector=[1,2,0],sender=proc(2)}]}++
1`{process=proc(3),msgs=[]}
Replica&apos;OutBox 2: 1`{process=proc(1),msgs=[]}++
1`{process=proc(2),msgs=[{varName=&quot;x&quot;,value=6,vector=[1,2,0],sender=proc(2)}]}++
1`{process=proc(3),msgs=[]}
Replica&apos;OutBox 1: 1`{process=proc(1),msgs=[]}++
1`{process=proc(2),msgs=[{varName=&quot;x&quot;,value=6,vector=[1,2,0],sender=proc(2)}]}++
1`{process=proc(3),msgs=[]}
Replica&apos;StepNumber 3: 1`2
Replica&apos;StepNumber 2: 1`2
Replica&apos;StepNumber 1: 1`2
Replica&apos;ProcessNumber 3: 1`proc(3)
Replica&apos;ProcessNumber 2: 1`proc(2)
Replica&apos;ProcessNumber 1: 1`proc(1)
Replica&apos;Clocks 3: 1`[1,0,3]
Replica&apos;Clocks 2: 1`[1,2,0]
Replica&apos;Clocks 1: 1`[2,0,1]
Replica&apos;Correction 3: empty
Replica&apos;Correction 2: empty
Replica&apos;Correction 1: empty
</text>
        </descriptor>
        <roundbox w="45.000000"
                  h="40.000000"/>
      </ssnode>
      <ssnode id="ID1594272712"
              number="2353"
              predecessors="2"
              successors="3">
        <posattr x="-714.000000"
                 y="-483.000000"/>
        <fillattr colour="White"
                  pattern=""
                  filled="false"/>
        <lineattr colour="Black"
                  thick="1"
                  type="Solid"/>
        <textattr colour="Black"
                  bold="false"/>
        <descriptor x="0.000000"
                    y="0.000000"
                    visible="false"
                    dead="false">
          <text>2353:
CausalConsSys&apos;OperationsP1 1: 1`[{process=&quot;p1&quot;,opr=W,varName=&quot;y&quot;,value=3,gSeqNo=3},{process=&quot;p1&quot;,opr=R,varName=&quot;z&quot;,value=5,gSeqNo=4},{process=&quot;p1&quot;,opr=R,varName=&quot;x&quot;,value=6,gSeqNo=5}]
CausalConsSys&apos;OperationsP2 1: 1`[{process=&quot;p2&quot;,opr=R,varName=&quot;y&quot;,value=3,gSeqNo=4},{process=&quot;p2&quot;,opr=R,varName=&quot;x&quot;,value=1,gSeqNo=5}]
CausalConsSys&apos;outBox 1: 1`{process=proc(1),msgs=[]}++
1`{process=proc(2),msgs=[{varName=&quot;x&quot;,value=6,vector=[1,2,0],sender=proc(2)}]}++
1`{process=proc(3),msgs=[]}
CausalConsSys&apos;inBox 1: 1`[{process=proc(1),msgs=[]},{process=proc(2),msgs=[{varName=&quot;x&quot;,value=1,vector=[0,0,1],sender=proc(3)}]},{process=proc(3),msgs=[]}]
CausalConsSys&apos;OperationsP3 1: 1`[{process=&quot;p3&quot;,opr=W,varName=&quot;z&quot;,value=5,gSeqNo=3}]
CausalConsSys&apos;LocalMemoryP1 1: 1`[{varName=&quot;x&quot;,value=1},{varName=&quot;y&quot;,value=0},{varName=&quot;z&quot;,value=0}]
CausalConsSys&apos;LocalMemoryP2 1: 1`[{varName=&quot;x&quot;,value=6},{varName=&quot;y&quot;,value=0},{varName=&quot;z&quot;,value=0}]
CausalConsSys&apos;LocalMemoryP3 1: 1`[{varName=&quot;x&quot;,value=4},{varName=&quot;y&quot;,value=0},{varName=&quot;z&quot;,value=0}]
CausalConsSys&apos;Pr1 1: 1`proc(1)
CausalConsSys&apos;Pr2 1: 1`proc(2)
CausalConsSys&apos;Pr3 1: 1`proc(3)
CausalConsSys&apos;GlobalStep 1: 1`2
CausalConsSys&apos;Correction 1: empty
Replica&apos;LocalMemory 3: 1`[{varName=&quot;x&quot;,value=4},{varName=&quot;y&quot;,value=0},{varName=&quot;z&quot;,value=0}]
Replica&apos;LocalMemory 2: 1`[{varName=&quot;x&quot;,value=6},{varName=&quot;y&quot;,value=0},{varName=&quot;z&quot;,value=0}]
Replica&apos;LocalMemory 1: 1`[{varName=&quot;x&quot;,value=1},{varName=&quot;y&quot;,value=0},{varName=&quot;z&quot;,value=0}]
Replica&apos;Operations 3: 1`[{process=&quot;p3&quot;,opr=W,varName=&quot;z&quot;,value=5,gSeqNo=3}]
Replica&apos;Operations 2: 1`[{process=&quot;p2&quot;,opr=R,varName=&quot;y&quot;,value=3,gSeqNo=4},{process=&quot;p2&quot;,opr=R,varName=&quot;x&quot;,value=1,gSeqNo=5}]
Replica&apos;Operations 1: 1`[{process=&quot;p1&quot;,opr=W,varName=&quot;y&quot;,value=3,gSeqNo=3},{process=&quot;p1&quot;,opr=R,varName=&quot;z&quot;,value=5,gSeqNo=4},{process=&quot;p1&quot;,opr=R,varName=&quot;x&quot;,value=6,gSeqNo=5}]
Replica&apos;InBox 3: 1`[{process=proc(1),msgs=[]},{process=proc(2),msgs=[{varName=&quot;x&quot;,value=1,vector=[0,0,1],sender=proc(3)}]},{process=proc(3),msgs=[]}]
Replica&apos;InBox 2: 1`[{process=proc(1),msgs=[]},{process=proc(2),msgs=[{varName=&quot;x&quot;,value=1,vector=[0,0,1],sender=proc(3)}]},{process=proc(3),msgs=[]}]
Replica&apos;InBox 1: 1`[{process=proc(1),msgs=[]},{process=proc(2),msgs=[{varName=&quot;x&quot;,value=1,vector=[0,0,1],sender=proc(3)}]},{process=proc(3),msgs=[]}]
Replica&apos;OutBox 3: 1`{process=proc(1),msgs=[]}++
1`{process=proc(2),msgs=[{varName=&quot;x&quot;,value=6,vector=[1,2,0],sender=proc(2)}]}++
1`{process=proc(3),msgs=[]}
Replica&apos;OutBox 2: 1`{process=proc(1),msgs=[]}++
1`{process=proc(2),msgs=[{varName=&quot;x&quot;,value=6,vector=[1,2,0],sender=proc(2)}]}++
1`{process=proc(3),msgs=[]}
Replica&apos;OutBox 1: 1`{process=proc(1),msgs=[]}++
1`{process=proc(2),msgs=[{varName=&quot;x&quot;,value=6,vector=[1,2,0],sender=proc(2)}]}++
1`{process=proc(3),msgs=[]}
Replica&apos;StepNumber 3: 1`2
Replica&apos;StepNumber 2: 1`2
Replica&apos;StepNumber 1: 1`2
Replica&apos;ProcessNumber 3: 1`proc(3)
Replica&apos;ProcessNumber 2: 1`proc(2)
Replica&apos;ProcessNumber 1: 1`proc(1)
Replica&apos;Clocks 3: 1`[1,0,3]
Replica&apos;Clocks 2: 1`[1,2,0]
Replica&apos;Clocks 1: 1`[3,0,1]
Replica&apos;Correction 3: empty
Replica&apos;Correction 2: empty
Replica&apos;Correction 1: empty
</text>
        </descriptor>
        <roundbox w="45.000000"
                  h="40.000000"/>
      </ssnode>
      <ssnode id="ID1594272716"
              number="2954"
              predecessors="1"
              successors="4">
        <posattr x="-714.000000"
                 y="-546.000000"/>
        <fillattr colour="White"
                  pattern=""
                  filled="false"/>
        <lineattr colour="Black"
                  thick="1"
                  type="Solid"/>
        <textattr colour="Black"
                  bold="false"/>
        <descriptor x="0.000000"
                    y="0.000000"
                    visible="false"
                    dead="false">
          <text>2954:
CausalConsSys&apos;OperationsP1 1: 1`[{process=&quot;p1&quot;,opr=W,varName=&quot;y&quot;,value=3,gSeqNo=3},{process=&quot;p1&quot;,opr=R,varName=&quot;z&quot;,value=5,gSeqNo=4},{process=&quot;p1&quot;,opr=R,varName=&quot;x&quot;,value=6,gSeqNo=5}]
CausalConsSys&apos;OperationsP2 1: 1`[{process=&quot;p2&quot;,opr=R,varName=&quot;y&quot;,value=3,gSeqNo=4},{process=&quot;p2&quot;,opr=R,varName=&quot;x&quot;,value=1,gSeqNo=5}]
CausalConsSys&apos;outBox 1: 1`{process=proc(1),msgs=[]}++
1`{process=proc(2),msgs=[{varName=&quot;x&quot;,value=6,vector=[1,2,0],sender=proc(2)}]}++
1`{process=proc(3),msgs=[]}
CausalConsSys&apos;inBox 1: 1`[{process=proc(1),msgs=[]},{process=proc(2),msgs=[{varName=&quot;x&quot;,value=1,vector=[0,0,1],sender=proc(3)}]},{process=proc(3),msgs=[]}]
CausalConsSys&apos;OperationsP3 1: 1`[{process=&quot;p3&quot;,opr=W,varName=&quot;z&quot;,value=5,gSeqNo=3}]
CausalConsSys&apos;LocalMemoryP1 1: 1`[{varName=&quot;x&quot;,value=1},{varName=&quot;y&quot;,value=0},{varName=&quot;z&quot;,value=0}]
CausalConsSys&apos;LocalMemoryP2 1: 1`[{varName=&quot;x&quot;,value=6},{varName=&quot;y&quot;,value=0},{varName=&quot;z&quot;,value=0}]
CausalConsSys&apos;LocalMemoryP3 1: 1`[{varName=&quot;x&quot;,value=4},{varName=&quot;y&quot;,value=0},{varName=&quot;z&quot;,value=0}]
CausalConsSys&apos;Pr1 1: 1`proc(1)
CausalConsSys&apos;Pr2 1: 1`proc(2)
CausalConsSys&apos;Pr3 1: 1`proc(3)
CausalConsSys&apos;GlobalStep 1: 1`3
CausalConsSys&apos;Correction 1: empty
Replica&apos;LocalMemory 3: 1`[{varName=&quot;x&quot;,value=4},{varName=&quot;y&quot;,value=0},{varName=&quot;z&quot;,value=0}]
Replica&apos;LocalMemory 2: 1`[{varName=&quot;x&quot;,value=6},{varName=&quot;y&quot;,value=0},{varName=&quot;z&quot;,value=0}]
Replica&apos;LocalMemory 1: 1`[{varName=&quot;x&quot;,value=1},{varName=&quot;y&quot;,value=0},{varName=&quot;z&quot;,value=0}]
Replica&apos;Operations 3: 1`[{process=&quot;p3&quot;,opr=W,varName=&quot;z&quot;,value=5,gSeqNo=3}]
Replica&apos;Operations 2: 1`[{process=&quot;p2&quot;,opr=R,varName=&quot;y&quot;,value=3,gSeqNo=4},{process=&quot;p2&quot;,opr=R,varName=&quot;x&quot;,value=1,gSeqNo=5}]
Replica&apos;Operations 1: 1`[{process=&quot;p1&quot;,opr=W,varName=&quot;y&quot;,value=3,gSeqNo=3},{process=&quot;p1&quot;,opr=R,varName=&quot;z&quot;,value=5,gSeqNo=4},{process=&quot;p1&quot;,opr=R,varName=&quot;x&quot;,value=6,gSeqNo=5}]
Replica&apos;InBox 3: 1`[{process=proc(1),msgs=[]},{process=proc(2),msgs=[{varName=&quot;x&quot;,value=1,vector=[0,0,1],sender=proc(3)}]},{process=proc(3),msgs=[]}]
Replica&apos;InBox 2: 1`[{process=proc(1),msgs=[]},{process=proc(2),msgs=[{varName=&quot;x&quot;,value=1,vector=[0,0,1],sender=proc(3)}]},{process=proc(3),msgs=[]}]
Replica&apos;InBox 1: 1`[{process=proc(1),msgs=[]},{process=proc(2),msgs=[{varName=&quot;x&quot;,value=1,vector=[0,0,1],sender=proc(3)}]},{process=proc(3),msgs=[]}]
Replica&apos;OutBox 3: 1`{process=proc(1),msgs=[]}++
1`{process=proc(2),msgs=[{varName=&quot;x&quot;,value=6,vector=[1,2,0],sender=proc(2)}]}++
1`{process=proc(3),msgs=[]}
Replica&apos;OutBox 2: 1`{process=proc(1),msgs=[]}++
1`{process=proc(2),msgs=[{varName=&quot;x&quot;,value=6,vector=[1,2,0],sender=proc(2)}]}++
1`{process=proc(3),msgs=[]}
Replica&apos;OutBox 1: 1`{process=proc(1),msgs=[]}++
1`{process=proc(2),msgs=[{varName=&quot;x&quot;,value=6,vector=[1,2,0],sender=proc(2)}]}++
1`{process=proc(3),msgs=[]}
Replica&apos;StepNumber 3: 1`3
Replica&apos;StepNumber 2: 1`3
Replica&apos;StepNumber 1: 1`3
Replica&apos;ProcessNumber 3: 1`proc(3)
Replica&apos;ProcessNumber 2: 1`proc(2)
Replica&apos;ProcessNumber 1: 1`proc(1)
Replica&apos;Clocks 3: 1`[1,0,3]
Replica&apos;Clocks 2: 1`[1,2,0]
Replica&apos;Clocks 1: 1`[3,0,1]
Replica&apos;Correction 3: empty
Replica&apos;Correction 2: empty
Replica&apos;Correction 1: empty
</text>
        </descriptor>
        <roundbox w="45.000000"
                  h="40.000000"/>
      </ssnode>
      <ssnode id="ID1594272720"
              number="3426"
              predecessors="1"
              successors="4">
        <posattr x="-714.000000"
                 y="-609.000000"/>
        <fillattr colour="White"
                  pattern=""
                  filled="false"/>
        <lineattr colour="Black"
                  thick="1"
                  type="Solid"/>
        <textattr colour="Black"
                  bold="false"/>
        <descriptor x="0.000000"
                    y="0.000000"
                    visible="false"
                    dead="false">
          <text>3426:
CausalConsSys&apos;OperationsP1 1: 1`[{process=&quot;p1&quot;,opr=R,varName=&quot;z&quot;,value=5,gSeqNo=4},{process=&quot;p1&quot;,opr=R,varName=&quot;x&quot;,value=6,gSeqNo=5}]
CausalConsSys&apos;OperationsP2 1: 1`[{process=&quot;p2&quot;,opr=R,varName=&quot;y&quot;,value=3,gSeqNo=4},{process=&quot;p2&quot;,opr=R,varName=&quot;x&quot;,value=1,gSeqNo=5}]
CausalConsSys&apos;outBox 1: 1`{process=proc(1),msgs=[{varName=&quot;y&quot;,value=3,vector=[4,0,1],sender=proc(1)}]}++
1`{process=proc(2),msgs=[{varName=&quot;x&quot;,value=6,vector=[1,2,0],sender=proc(2)}]}++
1`{process=proc(3),msgs=[]}
CausalConsSys&apos;inBox 1: 1`[{process=proc(1),msgs=[]},{process=proc(2),msgs=[{varName=&quot;x&quot;,value=1,vector=[0,0,1],sender=proc(3)}]},{process=proc(3),msgs=[]}]
CausalConsSys&apos;OperationsP3 1: 1`[{process=&quot;p3&quot;,opr=W,varName=&quot;z&quot;,value=5,gSeqNo=3}]
CausalConsSys&apos;LocalMemoryP1 1: 1`[{varName=&quot;x&quot;,value=1},{varName=&quot;y&quot;,value=3},{varName=&quot;z&quot;,value=0}]
CausalConsSys&apos;LocalMemoryP2 1: 1`[{varName=&quot;x&quot;,value=6},{varName=&quot;y&quot;,value=0},{varName=&quot;z&quot;,value=0}]
CausalConsSys&apos;LocalMemoryP3 1: 1`[{varName=&quot;x&quot;,value=4},{varName=&quot;y&quot;,value=0},{varName=&quot;z&quot;,value=0}]
CausalConsSys&apos;Pr1 1: 1`proc(1)
CausalConsSys&apos;Pr2 1: 1`proc(2)
CausalConsSys&apos;Pr3 1: 1`proc(3)
CausalConsSys&apos;GlobalStep 1: 1`3
CausalConsSys&apos;Correction 1: empty
Replica&apos;LocalMemory 3: 1`[{varName=&quot;x&quot;,value=4},{varName=&quot;y&quot;,value=0},{varName=&quot;z&quot;,value=0}]
Replica&apos;LocalMemory 2: 1`[{varName=&quot;x&quot;,value=6},{varName=&quot;y&quot;,value=0},{varName=&quot;z&quot;,value=0}]
Replica&apos;LocalMemory 1: 1`[{varName=&quot;x&quot;,value=1},{varName=&quot;y&quot;,value=3},{varName=&quot;z&quot;,value=0}]
Replica&apos;Operations 3: 1`[{process=&quot;p3&quot;,opr=W,varName=&quot;z&quot;,value=5,gSeqNo=3}]
Replica&apos;Operations 2: 1`[{process=&quot;p2&quot;,opr=R,varName=&quot;y&quot;,value=3,gSeqNo=4},{process=&quot;p2&quot;,opr=R,varName=&quot;x&quot;,value=1,gSeqNo=5}]
Replica&apos;Operations 1: 1`[{process=&quot;p1&quot;,opr=R,varName=&quot;z&quot;,value=5,gSeqNo=4},{process=&quot;p1&quot;,opr=R,varName=&quot;x&quot;,value=6,gSeqNo=5}]
Replica&apos;InBox 3: 1`[{process=proc(1),msgs=[]},{process=proc(2),msgs=[{varName=&quot;x&quot;,value=1,vector=[0,0,1],sender=proc(3)}]},{process=proc(3),msgs=[]}]
Replica&apos;InBox 2: 1`[{process=proc(1),msgs=[]},{process=proc(2),msgs=[{varName=&quot;x&quot;,value=1,vector=[0,0,1],sender=proc(3)}]},{process=proc(3),msgs=[]}]
Replica&apos;InBox 1: 1`[{process=proc(1),msgs=[]},{process=proc(2),msgs=[{varName=&quot;x&quot;,value=1,vector=[0,0,1],sender=proc(3)}]},{process=proc(3),msgs=[]}]
Replica&apos;OutBox 3: 1`{process=proc(1),msgs=[{varName=&quot;y&quot;,value=3,vector=[4,0,1],sender=proc(1)}]}++
1`{process=proc(2),msgs=[{varName=&quot;x&quot;,value=6,vector=[1,2,0],sender=proc(2)}]}++
1`{process=proc(3),msgs=[]}
Replica&apos;OutBox 2: 1`{process=proc(1),msgs=[{varName=&quot;y&quot;,value=3,vector=[4,0,1],sender=proc(1)}]}++
1`{process=proc(2),msgs=[{varName=&quot;x&quot;,value=6,vector=[1,2,0],sender=proc(2)}]}++
1`{process=proc(3),msgs=[]}
Replica&apos;OutBox 1: 1`{process=proc(1),msgs=[{varName=&quot;y&quot;,value=3,vector=[4,0,1],sender=proc(1)}]}++
1`{process=proc(2),msgs=[{varName=&quot;x&quot;,value=6,vector=[1,2,0],sender=proc(2)}]}++
1`{process=proc(3),msgs=[]}
Replica&apos;StepNumber 3: 1`3
Replica&apos;StepNumber 2: 1`3
Replica&apos;StepNumber 1: 1`3
Replica&apos;ProcessNumber 3: 1`proc(3)
Replica&apos;ProcessNumber 2: 1`proc(2)
Replica&apos;ProcessNumber 1: 1`proc(1)
Replica&apos;Clocks 3: 1`[1,0,3]
Replica&apos;Clocks 2: 1`[1,2,0]
Replica&apos;Clocks 1: 1`[4,0,1]
Replica&apos;Correction 3: empty
Replica&apos;Correction 2: empty
Replica&apos;Correction 1: empty
</text>
        </descriptor>
        <roundbox w="45.000000"
                  h="40.000000"/>
      </ssnode>
      <ssnode id="ID1594272724"
              number="3776"
              predecessors="2"
              successors="5">
        <posattr x="-714.000000"
                 y="-672.000000"/>
        <fillattr colour="White"
                  pattern=""
                  filled="false"/>
        <lineattr colour="Black"
                  thick="1"
                  type="Solid"/>
        <textattr colour="Black"
                  bold="false"/>
        <descriptor x="0.000000"
                    y="0.000000"
                    visible="false"
                    dead="false">
          <text>3776:
CausalConsSys&apos;OperationsP1 1: 1`[{process=&quot;p1&quot;,opr=R,varName=&quot;z&quot;,value=5,gSeqNo=4},{process=&quot;p1&quot;,opr=R,varName=&quot;x&quot;,value=6,gSeqNo=5}]
CausalConsSys&apos;OperationsP2 1: 1`[{process=&quot;p2&quot;,opr=R,varName=&quot;y&quot;,value=3,gSeqNo=4},{process=&quot;p2&quot;,opr=R,varName=&quot;x&quot;,value=1,gSeqNo=5}]
CausalConsSys&apos;outBox 1: 1`{process=proc(1),msgs=[{varName=&quot;y&quot;,value=3,vector=[4,0,1],sender=proc(1)}]}++
1`{process=proc(2),msgs=[]}++
1`{process=proc(3),msgs=[]}
CausalConsSys&apos;inBox 1: 1`[{process=proc(1),msgs=[{varName=&quot;x&quot;,value=6,vector=[1,2,0],sender=proc(2)}]},{process=proc(2),msgs=[{varName=&quot;x&quot;,value=1,vector=[0,0,1],sender=proc(3)}]},{process=proc(3),msgs=[{varName=&quot;x&quot;,value=6,vector=[1,2,0],sender=proc(2)}]}]
CausalConsSys&apos;OperationsP3 1: 1`[{process=&quot;p3&quot;,opr=W,varName=&quot;z&quot;,value=5,gSeqNo=3}]
CausalConsSys&apos;LocalMemoryP1 1: 1`[{varName=&quot;x&quot;,value=1},{varName=&quot;y&quot;,value=3},{varName=&quot;z&quot;,value=0}]
CausalConsSys&apos;LocalMemoryP2 1: 1`[{varName=&quot;x&quot;,value=6},{varName=&quot;y&quot;,value=0},{varName=&quot;z&quot;,value=0}]
CausalConsSys&apos;LocalMemoryP3 1: 1`[{varName=&quot;x&quot;,value=4},{varName=&quot;y&quot;,value=0},{varName=&quot;z&quot;,value=0}]
CausalConsSys&apos;Pr1 1: 1`proc(1)
CausalConsSys&apos;Pr2 1: 1`proc(2)
CausalConsSys&apos;Pr3 1: 1`proc(3)
CausalConsSys&apos;GlobalStep 1: 1`3
CausalConsSys&apos;Correction 1: empty
Replica&apos;LocalMemory 3: 1`[{varName=&quot;x&quot;,value=4},{varName=&quot;y&quot;,value=0},{varName=&quot;z&quot;,value=0}]
Replica&apos;LocalMemory 2: 1`[{varName=&quot;x&quot;,value=6},{varName=&quot;y&quot;,value=0},{varName=&quot;z&quot;,value=0}]
Replica&apos;LocalMemory 1: 1`[{varName=&quot;x&quot;,value=1},{varName=&quot;y&quot;,value=3},{varName=&quot;z&quot;,value=0}]
Replica&apos;Operations 3: 1`[{process=&quot;p3&quot;,opr=W,varName=&quot;z&quot;,value=5,gSeqNo=3}]
Replica&apos;Operations 2: 1`[{process=&quot;p2&quot;,opr=R,varName=&quot;y&quot;,value=3,gSeqNo=4},{process=&quot;p2&quot;,opr=R,varName=&quot;x&quot;,value=1,gSeqNo=5}]
Replica&apos;Operations 1: 1`[{process=&quot;p1&quot;,opr=R,varName=&quot;z&quot;,value=5,gSeqNo=4},{process=&quot;p1&quot;,opr=R,varName=&quot;x&quot;,value=6,gSeqNo=5}]
Replica&apos;InBox 3: 1`[{process=proc(1),msgs=[{varName=&quot;x&quot;,value=6,vector=[1,2,0],sender=proc(2)}]},{process=proc(2),msgs=[{varName=&quot;x&quot;,value=1,vector=[0,0,1],sender=proc(3)}]},{process=proc(3),msgs=[{varName=&quot;x&quot;,value=6,vector=[1,2,0],sender=proc(2)}]}]
Replica&apos;InBox 2: 1`[{process=proc(1),msgs=[{varName=&quot;x&quot;,value=6,vector=[1,2,0],sender=proc(2)}]},{process=proc(2),msgs=[{varName=&quot;x&quot;,value=1,vector=[0,0,1],sender=proc(3)}]},{process=proc(3),msgs=[{varName=&quot;x&quot;,value=6,vector=[1,2,0],sender=proc(2)}]}]
Replica&apos;InBox 1: 1`[{process=proc(1),msgs=[{varName=&quot;x&quot;,value=6,vector=[1,2,0],sender=proc(2)}]},{process=proc(2),msgs=[{varName=&quot;x&quot;,value=1,vector=[0,0,1],sender=proc(3)}]},{process=proc(3),msgs=[{varName=&quot;x&quot;,value=6,vector=[1,2,0],sender=proc(2)}]}]
Replica&apos;OutBox 3: 1`{process=proc(1),msgs=[{varName=&quot;y&quot;,value=3,vector=[4,0,1],sender=proc(1)}]}++
1`{process=proc(2),msgs=[]}++
1`{process=proc(3),msgs=[]}
Replica&apos;OutBox 2: 1`{process=proc(1),msgs=[{varName=&quot;y&quot;,value=3,vector=[4,0,1],sender=proc(1)}]}++
1`{process=proc(2),msgs=[]}++
1`{process=proc(3),msgs=[]}
Replica&apos;OutBox 1: 1`{process=proc(1),msgs=[{varName=&quot;y&quot;,value=3,vector=[4,0,1],sender=proc(1)}]}++
1`{process=proc(2),msgs=[]}++
1`{process=proc(3),msgs=[]}
Replica&apos;StepNumber 3: 1`3
Replica&apos;StepNumber 2: 1`3
Replica&apos;StepNumber 1: 1`3
Replica&apos;ProcessNumber 3: 1`proc(3)
Replica&apos;ProcessNumber 2: 1`proc(2)
Replica&apos;ProcessNumber 1: 1`proc(1)
Replica&apos;Clocks 3: 1`[1,0,3]
Replica&apos;Clocks 2: 1`[1,2,0]
Replica&apos;Clocks 1: 1`[4,0,1]
Replica&apos;Correction 3: empty
Replica&apos;Correction 2: empty
Replica&apos;Correction 1: empty
</text>
        </descriptor>
        <roundbox w="45.000000"
                  h="40.000000"/>
      </ssnode>
      <ssnode id="ID1594272728"
              number="4089"
              predecessors="1"
              successors="4">
        <posattr x="-714.000000"
                 y="-738.000000"/>
        <fillattr colour="White"
                  pattern=""
                  filled="false"/>
        <lineattr colour="Black"
                  thick="1"
                  type="Solid"/>
        <textattr colour="Black"
                  bold="false"/>
        <descriptor x="0.000000"
                    y="0.000000"
                    visible="false"
                    dead="false">
          <text>4089:
CausalConsSys&apos;OperationsP1 1: 1`[{process=&quot;p1&quot;,opr=R,varName=&quot;z&quot;,value=5,gSeqNo=4},{process=&quot;p1&quot;,opr=R,varName=&quot;x&quot;,value=6,gSeqNo=5}]
CausalConsSys&apos;OperationsP2 1: 1`[{process=&quot;p2&quot;,opr=R,varName=&quot;y&quot;,value=3,gSeqNo=4},{process=&quot;p2&quot;,opr=R,varName=&quot;x&quot;,value=1,gSeqNo=5}]
CausalConsSys&apos;outBox 1: 1`{process=proc(1),msgs=[]}++
1`{process=proc(2),msgs=[]}++
1`{process=proc(3),msgs=[]}
CausalConsSys&apos;inBox 1: 1`[{process=proc(1),msgs=[{varName=&quot;x&quot;,value=6,vector=[1,2,0],sender=proc(2)}]},{process=proc(2),msgs=[{varName=&quot;x&quot;,value=1,vector=[0,0,1],sender=proc(3)},{varName=&quot;y&quot;,value=3,vector=[4,0,1],sender=proc(1)}]},{process=proc(3),msgs=[{varName=&quot;x&quot;,value=6,vector=[1,2,0],sender=proc(2)},{varName=&quot;y&quot;,value=3,vector=[4,0,1],sender=proc(1)}]}]
CausalConsSys&apos;OperationsP3 1: 1`[{process=&quot;p3&quot;,opr=W,varName=&quot;z&quot;,value=5,gSeqNo=3}]
CausalConsSys&apos;LocalMemoryP1 1: 1`[{varName=&quot;x&quot;,value=1},{varName=&quot;y&quot;,value=3},{varName=&quot;z&quot;,value=0}]
CausalConsSys&apos;LocalMemoryP2 1: 1`[{varName=&quot;x&quot;,value=6},{varName=&quot;y&quot;,value=0},{varName=&quot;z&quot;,value=0}]
CausalConsSys&apos;LocalMemoryP3 1: 1`[{varName=&quot;x&quot;,value=4},{varName=&quot;y&quot;,value=0},{varName=&quot;z&quot;,value=0}]
CausalConsSys&apos;Pr1 1: 1`proc(1)
CausalConsSys&apos;Pr2 1: 1`proc(2)
CausalConsSys&apos;Pr3 1: 1`proc(3)
CausalConsSys&apos;GlobalStep 1: 1`3
CausalConsSys&apos;Correction 1: empty
Replica&apos;LocalMemory 3: 1`[{varName=&quot;x&quot;,value=4},{varName=&quot;y&quot;,value=0},{varName=&quot;z&quot;,value=0}]
Replica&apos;LocalMemory 2: 1`[{varName=&quot;x&quot;,value=6},{varName=&quot;y&quot;,value=0},{varName=&quot;z&quot;,value=0}]
Replica&apos;LocalMemory 1: 1`[{varName=&quot;x&quot;,value=1},{varName=&quot;y&quot;,value=3},{varName=&quot;z&quot;,value=0}]
Replica&apos;Operations 3: 1`[{process=&quot;p3&quot;,opr=W,varName=&quot;z&quot;,value=5,gSeqNo=3}]
Replica&apos;Operations 2: 1`[{process=&quot;p2&quot;,opr=R,varName=&quot;y&quot;,value=3,gSeqNo=4},{process=&quot;p2&quot;,opr=R,varName=&quot;x&quot;,value=1,gSeqNo=5}]
Replica&apos;Operations 1: 1`[{process=&quot;p1&quot;,opr=R,varName=&quot;z&quot;,value=5,gSeqNo=4},{process=&quot;p1&quot;,opr=R,varName=&quot;x&quot;,value=6,gSeqNo=5}]
Replica&apos;InBox 3: 1`[{process=proc(1),msgs=[{varName=&quot;x&quot;,value=6,vector=[1,2,0],sender=proc(2)}]},{process=proc(2),msgs=[{varName=&quot;x&quot;,value=1,vector=[0,0,1],sender=proc(3)},{varName=&quot;y&quot;,value=3,vector=[4,0,1],sender=proc(1)}]},{process=proc(3),msgs=[{varName=&quot;x&quot;,value=6,vector=[1,2,0],sender=proc(2)},{varName=&quot;y&quot;,value=3,vector=[4,0,1],sender=proc(1)}]}]
Replica&apos;InBox 2: 1`[{process=proc(1),msgs=[{varName=&quot;x&quot;,value=6,vector=[1,2,0],sender=proc(2)}]},{process=proc(2),msgs=[{varName=&quot;x&quot;,value=1,vector=[0,0,1],sender=proc(3)},{varName=&quot;y&quot;,value=3,vector=[4,0,1],sender=proc(1)}]},{process=proc(3),msgs=[{varName=&quot;x&quot;,value=6,vector=[1,2,0],sender=proc(2)},{varName=&quot;y&quot;,value=3,vector=[4,0,1],sender=proc(1)}]}]
Replica&apos;InBox 1: 1`[{process=proc(1),msgs=[{varName=&quot;x&quot;,value=6,vector=[1,2,0],sender=proc(2)}]},{process=proc(2),msgs=[{varName=&quot;x&quot;,value=1,vector=[0,0,1],sender=proc(3)},{varName=&quot;y&quot;,value=3,vector=[4,0,1],sender=proc(1)}]},{process=proc(3),msgs=[{varName=&quot;x&quot;,value=6,vector=[1,2,0],sender=proc(2)},{varName=&quot;y&quot;,value=3,vector=[4,0,1],sender=proc(1)}]}]
Replica&apos;OutBox 3: 1`{process=proc(1),msgs=[]}++
1`{process=proc(2),msgs=[]}++
1`{process=proc(3),msgs=[]}
Replica&apos;OutBox 2: 1`{process=proc(1),msgs=[]}++
1`{process=proc(2),msgs=[]}++
1`{process=proc(3),msgs=[]}
Replica&apos;OutBox 1: 1`{process=proc(1),msgs=[]}++
1`{process=proc(2),msgs=[]}++
1`{process=proc(3),msgs=[]}
Replica&apos;StepNumber 3: 1`3
Replica&apos;StepNumber 2: 1`3
Replica&apos;StepNumber 1: 1`3
Replica&apos;ProcessNumber 3: 1`proc(3)
Replica&apos;ProcessNumber 2: 1`proc(2)
Replica&apos;ProcessNumber 1: 1`proc(1)
Replica&apos;Clocks 3: 1`[1,0,3]
Replica&apos;Clocks 2: 1`[1,2,0]
Replica&apos;Clocks 1: 1`[4,0,1]
Replica&apos;Correction 3: empty
Replica&apos;Correction 2: empty
Replica&apos;Correction 1: empty
</text>
        </descriptor>
        <roundbox w="45.000000"
                  h="40.000000"/>
      </ssnode>
      <ssnode id="ID1594272732"
              number="4529"
              predecessors="2"
              successors="5">
        <posattr x="-714.000000"
                 y="-798.000000"/>
        <fillattr colour="White"
                  pattern=""
                  filled="false"/>
        <lineattr colour="Black"
                  thick="1"
                  type="Solid"/>
        <textattr colour="Black"
                  bold="false"/>
        <descriptor x="0.000000"
                    y="0.000000"
                    visible="false"
                    dead="false">
          <text>4529:
CausalConsSys&apos;OperationsP1 1: 1`[{process=&quot;p1&quot;,opr=R,varName=&quot;z&quot;,value=5,gSeqNo=4},{process=&quot;p1&quot;,opr=R,varName=&quot;x&quot;,value=6,gSeqNo=5}]
CausalConsSys&apos;OperationsP2 1: 1`[{process=&quot;p2&quot;,opr=R,varName=&quot;y&quot;,value=3,gSeqNo=4},{process=&quot;p2&quot;,opr=R,varName=&quot;x&quot;,value=1,gSeqNo=5}]
CausalConsSys&apos;outBox 1: 1`{process=proc(1),msgs=[]}++
1`{process=proc(2),msgs=[]}++
1`{process=proc(3),msgs=[{varName=&quot;z&quot;,value=5,vector=[1,0,4],sender=proc(3)}]}
CausalConsSys&apos;inBox 1: 1`[{process=proc(1),msgs=[{varName=&quot;x&quot;,value=6,vector=[1,2,0],sender=proc(2)}]},{process=proc(2),msgs=[{varName=&quot;x&quot;,value=1,vector=[0,0,1],sender=proc(3)},{varName=&quot;y&quot;,value=3,vector=[4,0,1],sender=proc(1)}]},{process=proc(3),msgs=[{varName=&quot;x&quot;,value=6,vector=[1,2,0],sender=proc(2)},{varName=&quot;y&quot;,value=3,vector=[4,0,1],sender=proc(1)}]}]
CausalConsSys&apos;OperationsP3 1: 1`[]
CausalConsSys&apos;LocalMemoryP1 1: 1`[{varName=&quot;x&quot;,value=1},{varName=&quot;y&quot;,value=3},{varName=&quot;z&quot;,value=0}]
CausalConsSys&apos;LocalMemoryP2 1: 1`[{varName=&quot;x&quot;,value=6},{varName=&quot;y&quot;,value=0},{varName=&quot;z&quot;,value=0}]
CausalConsSys&apos;LocalMemoryP3 1: 1`[{varName=&quot;x&quot;,value=4},{varName=&quot;y&quot;,value=0},{varName=&quot;z&quot;,value=5}]
CausalConsSys&apos;Pr1 1: 1`proc(1)
CausalConsSys&apos;Pr2 1: 1`proc(2)
CausalConsSys&apos;Pr3 1: 1`proc(3)
CausalConsSys&apos;GlobalStep 1: 1`3
CausalConsSys&apos;Correction 1: empty
Replica&apos;LocalMemory 3: 1`[{varName=&quot;x&quot;,value=4},{varName=&quot;y&quot;,value=0},{varName=&quot;z&quot;,value=5}]
Replica&apos;LocalMemory 2: 1`[{varName=&quot;x&quot;,value=6},{varName=&quot;y&quot;,value=0},{varName=&quot;z&quot;,value=0}]
Replica&apos;LocalMemory 1: 1`[{varName=&quot;x&quot;,value=1},{varName=&quot;y&quot;,value=3},{varName=&quot;z&quot;,value=0}]
Replica&apos;Operations 3: 1`[]
Replica&apos;Operations 2: 1`[{process=&quot;p2&quot;,opr=R,varName=&quot;y&quot;,value=3,gSeqNo=4},{process=&quot;p2&quot;,opr=R,varName=&quot;x&quot;,value=1,gSeqNo=5}]
Replica&apos;Operations 1: 1`[{process=&quot;p1&quot;,opr=R,varName=&quot;z&quot;,value=5,gSeqNo=4},{process=&quot;p1&quot;,opr=R,varName=&quot;x&quot;,value=6,gSeqNo=5}]
Replica&apos;InBox 3: 1`[{process=proc(1),msgs=[{varName=&quot;x&quot;,value=6,vector=[1,2,0],sender=proc(2)}]},{process=proc(2),msgs=[{varName=&quot;x&quot;,value=1,vector=[0,0,1],sender=proc(3)},{varName=&quot;y&quot;,value=3,vector=[4,0,1],sender=proc(1)}]},{process=proc(3),msgs=[{varName=&quot;x&quot;,value=6,vector=[1,2,0],sender=proc(2)},{varName=&quot;y&quot;,value=3,vector=[4,0,1],sender=proc(1)}]}]
Replica&apos;InBox 2: 1`[{process=proc(1),msgs=[{varName=&quot;x&quot;,value=6,vector=[1,2,0],sender=proc(2)}]},{process=proc(2),msgs=[{varName=&quot;x&quot;,value=1,vector=[0,0,1],sender=proc(3)},{varName=&quot;y&quot;,value=3,vector=[4,0,1],sender=proc(1)}]},{process=proc(3),msgs=[{varName=&quot;x&quot;,value=6,vector=[1,2,0],sender=proc(2)},{varName=&quot;y&quot;,value=3,vector=[4,0,1],sender=proc(1)}]}]
Replica&apos;InBox 1: 1`[{process=proc(1),msgs=[{varName=&quot;x&quot;,value=6,vector=[1,2,0],sender=proc(2)}]},{process=proc(2),msgs=[{varName=&quot;x&quot;,value=1,vector=[0,0,1],sender=proc(3)},{varName=&quot;y&quot;,value=3,vector=[4,0,1],sender=proc(1)}]},{process=proc(3),msgs=[{varName=&quot;x&quot;,value=6,vector=[1,2,0],sender=proc(2)},{varName=&quot;y&quot;,value=3,vector=[4,0,1],sender=proc(1)}]}]
Replica&apos;OutBox 3: 1`{process=proc(1),msgs=[]}++
1`{process=proc(2),msgs=[]}++
1`{process=proc(3),msgs=[{varName=&quot;z&quot;,value=5,vector=[1,0,4],sender=proc(3)}]}
Replica&apos;OutBox 2: 1`{process=proc(1),msgs=[]}++
1`{process=proc(2),msgs=[]}++
1`{process=proc(3),msgs=[{varName=&quot;z&quot;,value=5,vector=[1,0,4],sender=proc(3)}]}
Replica&apos;OutBox 1: 1`{process=proc(1),msgs=[]}++
1`{process=proc(2),msgs=[]}++
1`{process=proc(3),msgs=[{varName=&quot;z&quot;,value=5,vector=[1,0,4],sender=proc(3)}]}
Replica&apos;StepNumber 3: 1`3
Replica&apos;StepNumber 2: 1`3
Replica&apos;StepNumber 1: 1`3
Replica&apos;ProcessNumber 3: 1`proc(3)
Replica&apos;ProcessNumber 2: 1`proc(2)
Replica&apos;ProcessNumber 1: 1`proc(1)
Replica&apos;Clocks 3: 1`[1,0,4]
Replica&apos;Clocks 2: 1`[1,2,0]
Replica&apos;Clocks 1: 1`[4,0,1]
Replica&apos;Correction 3: empty
Replica&apos;Correction 2: empty
Replica&apos;Correction 1: empty
</text>
        </descriptor>
        <roundbox w="45.000000"
                  h="40.000000"/>
      </ssnode>
      <ssnode id="ID1594272736"
              number="5315"
              predecessors="3"
              successors="4">
        <posattr x="-714.000000"
                 y="-860.000000"/>
        <fillattr colour="White"
                  pattern=""
                  filled="false"/>
        <lineattr colour="Black"
                  thick="1"
                  type="Solid"/>
        <textattr colour="Black"
                  bold="false"/>
        <descriptor x="0.000000"
                    y="0.000000"
                    visible="false"
                    dead="false">
          <text>5315:
CausalConsSys&apos;OperationsP1 1: 1`[{process=&quot;p1&quot;,opr=R,varName=&quot;z&quot;,value=5,gSeqNo=4},{process=&quot;p1&quot;,opr=R,varName=&quot;x&quot;,value=6,gSeqNo=5}]
CausalConsSys&apos;OperationsP2 1: 1`[{process=&quot;p2&quot;,opr=R,varName=&quot;y&quot;,value=3,gSeqNo=4},{process=&quot;p2&quot;,opr=R,varName=&quot;x&quot;,value=1,gSeqNo=5}]
CausalConsSys&apos;outBox 1: 1`{process=proc(1),msgs=[]}++
1`{process=proc(2),msgs=[]}++
1`{process=proc(3),msgs=[{varName=&quot;z&quot;,value=5,vector=[1,0,4],sender=proc(3)}]}
CausalConsSys&apos;inBox 1: 1`[{process=proc(1),msgs=[]},{process=proc(2),msgs=[{varName=&quot;x&quot;,value=1,vector=[0,0,1],sender=proc(3)},{varName=&quot;y&quot;,value=3,vector=[4,0,1],sender=proc(1)}]},{process=proc(3),msgs=[{varName=&quot;x&quot;,value=6,vector=[1,2,0],sender=proc(2)},{varName=&quot;y&quot;,value=3,vector=[4,0,1],sender=proc(1)}]}]
CausalConsSys&apos;OperationsP3 1: 1`[]
CausalConsSys&apos;LocalMemoryP1 1: 1`[{varName=&quot;x&quot;,value=6},{varName=&quot;y&quot;,value=3},{varName=&quot;z&quot;,value=0}]
CausalConsSys&apos;LocalMemoryP2 1: 1`[{varName=&quot;x&quot;,value=6},{varName=&quot;y&quot;,value=0},{varName=&quot;z&quot;,value=0}]
CausalConsSys&apos;LocalMemoryP3 1: 1`[{varName=&quot;x&quot;,value=4},{varName=&quot;y&quot;,value=0},{varName=&quot;z&quot;,value=5}]
CausalConsSys&apos;Pr1 1: 1`proc(1)
CausalConsSys&apos;Pr2 1: 1`proc(2)
CausalConsSys&apos;Pr3 1: 1`proc(3)
CausalConsSys&apos;GlobalStep 1: 1`3
CausalConsSys&apos;Correction 1: empty
Replica&apos;LocalMemory 3: 1`[{varName=&quot;x&quot;,value=4},{varName=&quot;y&quot;,value=0},{varName=&quot;z&quot;,value=5}]
Replica&apos;LocalMemory 2: 1`[{varName=&quot;x&quot;,value=6},{varName=&quot;y&quot;,value=0},{varName=&quot;z&quot;,value=0}]
Replica&apos;LocalMemory 1: 1`[{varName=&quot;x&quot;,value=6},{varName=&quot;y&quot;,value=3},{varName=&quot;z&quot;,value=0}]
Replica&apos;Operations 3: 1`[]
Replica&apos;Operations 2: 1`[{process=&quot;p2&quot;,opr=R,varName=&quot;y&quot;,value=3,gSeqNo=4},{process=&quot;p2&quot;,opr=R,varName=&quot;x&quot;,value=1,gSeqNo=5}]
Replica&apos;Operations 1: 1`[{process=&quot;p1&quot;,opr=R,varName=&quot;z&quot;,value=5,gSeqNo=4},{process=&quot;p1&quot;,opr=R,varName=&quot;x&quot;,value=6,gSeqNo=5}]
Replica&apos;InBox 3: 1`[{process=proc(1),msgs=[]},{process=proc(2),msgs=[{varName=&quot;x&quot;,value=1,vector=[0,0,1],sender=proc(3)},{varName=&quot;y&quot;,value=3,vector=[4,0,1],sender=proc(1)}]},{process=proc(3),msgs=[{varName=&quot;x&quot;,value=6,vector=[1,2,0],sender=proc(2)},{varName=&quot;y&quot;,value=3,vector=[4,0,1],sender=proc(1)}]}]
Replica&apos;InBox 2: 1`[{process=proc(1),msgs=[]},{process=proc(2),msgs=[{varName=&quot;x&quot;,value=1,vector=[0,0,1],sender=proc(3)},{varName=&quot;y&quot;,value=3,vector=[4,0,1],sender=proc(1)}]},{process=proc(3),msgs=[{varName=&quot;x&quot;,value=6,vector=[1,2,0],sender=proc(2)},{varName=&quot;y&quot;,value=3,vector=[4,0,1],sender=proc(1)}]}]
Replica&apos;InBox 1: 1`[{process=proc(1),msgs=[]},{process=proc(2),msgs=[{varName=&quot;x&quot;,value=1,vector=[0,0,1],sender=proc(3)},{varName=&quot;y&quot;,value=3,vector=[4,0,1],sender=proc(1)}]},{process=proc(3),msgs=[{varName=&quot;x&quot;,value=6,vector=[1,2,0],sender=proc(2)},{varName=&quot;y&quot;,value=3,vector=[4,0,1],sender=proc(1)}]}]
Replica&apos;OutBox 3: 1`{process=proc(1),msgs=[]}++
1`{process=proc(2),msgs=[]}++
1`{process=proc(3),msgs=[{varName=&quot;z&quot;,value=5,vector=[1,0,4],sender=proc(3)}]}
Replica&apos;OutBox 2: 1`{process=proc(1),msgs=[]}++
1`{process=proc(2),msgs=[]}++
1`{process=proc(3),msgs=[{varName=&quot;z&quot;,value=5,vector=[1,0,4],sender=proc(3)}]}
Replica&apos;OutBox 1: 1`{process=proc(1),msgs=[]}++
1`{process=proc(2),msgs=[]}++
1`{process=proc(3),msgs=[{varName=&quot;z&quot;,value=5,vector=[1,0,4],sender=proc(3)}]}
Replica&apos;StepNumber 3: 1`3
Replica&apos;StepNumber 2: 1`3
Replica&apos;StepNumber 1: 1`3
Replica&apos;ProcessNumber 3: 1`proc(3)
Replica&apos;ProcessNumber 2: 1`proc(2)
Replica&apos;ProcessNumber 1: 1`proc(1)
Replica&apos;Clocks 3: 1`[1,0,4]
Replica&apos;Clocks 2: 1`[1,2,0]
Replica&apos;Clocks 1: 1`[5,2,1]
Replica&apos;Correction 3: empty
Replica&apos;Correction 2: empty
Replica&apos;Correction 1: empty
</text>
        </descriptor>
        <roundbox w="45.000000"
                  h="40.000000"/>
      </ssnode>
      <ssnode id="ID1594272740"
              number="6701"
              predecessors="2"
              successors="4">
        <posattr x="-714.000000"
                 y="-924.000000"/>
        <fillattr colour="White"
                  pattern=""
                  filled="false"/>
        <lineattr colour="Black"
                  thick="1"
                  type="Solid"/>
        <textattr colour="Black"
                  bold="false"/>
        <descriptor x="0.000000"
                    y="0.000000"
                    visible="false"
                    dead="false">
          <text>6701:
CausalConsSys&apos;OperationsP1 1: 1`[{process=&quot;p1&quot;,opr=R,varName=&quot;z&quot;,value=5,gSeqNo=4},{process=&quot;p1&quot;,opr=R,varName=&quot;x&quot;,value=6,gSeqNo=5}]
CausalConsSys&apos;OperationsP2 1: 1`[{process=&quot;p2&quot;,opr=R,varName=&quot;y&quot;,value=3,gSeqNo=4},{process=&quot;p2&quot;,opr=R,varName=&quot;x&quot;,value=1,gSeqNo=5}]
CausalConsSys&apos;outBox 1: 1`{process=proc(1),msgs=[]}++
1`{process=proc(2),msgs=[]}++
1`{process=proc(3),msgs=[]}
CausalConsSys&apos;inBox 1: 1`[{process=proc(1),msgs=[{varName=&quot;z&quot;,value=5,vector=[1,0,4],sender=proc(3)}]},{process=proc(2),msgs=[{varName=&quot;x&quot;,value=1,vector=[0,0,1],sender=proc(3)},{varName=&quot;y&quot;,value=3,vector=[4,0,1],sender=proc(1)},{varName=&quot;z&quot;,value=5,vector=[1,0,4],sender=proc(3)}]},{process=proc(3),msgs=[{varName=&quot;x&quot;,value=6,vector=[1,2,0],sender=proc(2)},{varName=&quot;y&quot;,value=3,vector=[4,0,1],sender=proc(1)}]}]
CausalConsSys&apos;OperationsP3 1: 1`[]
CausalConsSys&apos;LocalMemoryP1 1: 1`[{varName=&quot;x&quot;,value=6},{varName=&quot;y&quot;,value=3},{varName=&quot;z&quot;,value=0}]
CausalConsSys&apos;LocalMemoryP2 1: 1`[{varName=&quot;x&quot;,value=6},{varName=&quot;y&quot;,value=0},{varName=&quot;z&quot;,value=0}]
CausalConsSys&apos;LocalMemoryP3 1: 1`[{varName=&quot;x&quot;,value=4},{varName=&quot;y&quot;,value=0},{varName=&quot;z&quot;,value=5}]
CausalConsSys&apos;Pr1 1: 1`proc(1)
CausalConsSys&apos;Pr2 1: 1`proc(2)
CausalConsSys&apos;Pr3 1: 1`proc(3)
CausalConsSys&apos;GlobalStep 1: 1`3
CausalConsSys&apos;Correction 1: empty
Replica&apos;LocalMemory 3: 1`[{varName=&quot;x&quot;,value=4},{varName=&quot;y&quot;,value=0},{varName=&quot;z&quot;,value=5}]
Replica&apos;LocalMemory 2: 1`[{varName=&quot;x&quot;,value=6},{varName=&quot;y&quot;,value=0},{varName=&quot;z&quot;,value=0}]
Replica&apos;LocalMemory 1: 1`[{varName=&quot;x&quot;,value=6},{varName=&quot;y&quot;,value=3},{varName=&quot;z&quot;,value=0}]
Replica&apos;Operations 3: 1`[]
Replica&apos;Operations 2: 1`[{process=&quot;p2&quot;,opr=R,varName=&quot;y&quot;,value=3,gSeqNo=4},{process=&quot;p2&quot;,opr=R,varName=&quot;x&quot;,value=1,gSeqNo=5}]
Replica&apos;Operations 1: 1`[{process=&quot;p1&quot;,opr=R,varName=&quot;z&quot;,value=5,gSeqNo=4},{process=&quot;p1&quot;,opr=R,varName=&quot;x&quot;,value=6,gSeqNo=5}]
Replica&apos;InBox 3: 1`[{process=proc(1),msgs=[{varName=&quot;z&quot;,value=5,vector=[1,0,4],sender=proc(3)}]},{process=proc(2),msgs=[{varName=&quot;x&quot;,value=1,vector=[0,0,1],sender=proc(3)},{varName=&quot;y&quot;,value=3,vector=[4,0,1],sender=proc(1)},{varName=&quot;z&quot;,value=5,vector=[1,0,4],sender=proc(3)}]},{process=proc(3),msgs=[{varName=&quot;x&quot;,value=6,vector=[1,2,0],sender=proc(2)},{varName=&quot;y&quot;,value=3,vector=[4,0,1],sender=proc(1)}]}]
Replica&apos;InBox 2: 1`[{process=proc(1),msgs=[{varName=&quot;z&quot;,value=5,vector=[1,0,4],sender=proc(3)}]},{process=proc(2),msgs=[{varName=&quot;x&quot;,value=1,vector=[0,0,1],sender=proc(3)},{varName=&quot;y&quot;,value=3,vector=[4,0,1],sender=proc(1)},{varName=&quot;z&quot;,value=5,vector=[1,0,4],sender=proc(3)}]},{process=proc(3),msgs=[{varName=&quot;x&quot;,value=6,vector=[1,2,0],sender=proc(2)},{varName=&quot;y&quot;,value=3,vector=[4,0,1],sender=proc(1)}]}]
Replica&apos;InBox 1: 1`[{process=proc(1),msgs=[{varName=&quot;z&quot;,value=5,vector=[1,0,4],sender=proc(3)}]},{process=proc(2),msgs=[{varName=&quot;x&quot;,value=1,vector=[0,0,1],sender=proc(3)},{varName=&quot;y&quot;,value=3,vector=[4,0,1],sender=proc(1)},{varName=&quot;z&quot;,value=5,vector=[1,0,4],sender=proc(3)}]},{process=proc(3),msgs=[{varName=&quot;x&quot;,value=6,vector=[1,2,0],sender=proc(2)},{varName=&quot;y&quot;,value=3,vector=[4,0,1],sender=proc(1)}]}]
Replica&apos;OutBox 3: 1`{process=proc(1),msgs=[]}++
1`{process=proc(2),msgs=[]}++
1`{process=proc(3),msgs=[]}
Replica&apos;OutBox 2: 1`{process=proc(1),msgs=[]}++
1`{process=proc(2),msgs=[]}++
1`{process=proc(3),msgs=[]}
Replica&apos;OutBox 1: 1`{process=proc(1),msgs=[]}++
1`{process=proc(2),msgs=[]}++
1`{process=proc(3),msgs=[]}
Replica&apos;StepNumber 3: 1`3
Replica&apos;StepNumber 2: 1`3
Replica&apos;StepNumber 1: 1`3
Replica&apos;ProcessNumber 3: 1`proc(3)
Replica&apos;ProcessNumber 2: 1`proc(2)
Replica&apos;ProcessNumber 1: 1`proc(1)
Replica&apos;Clocks 3: 1`[1,0,4]
Replica&apos;Clocks 2: 1`[1,2,0]
Replica&apos;Clocks 1: 1`[5,2,1]
Replica&apos;Correction 3: empty
Replica&apos;Correction 2: empty
Replica&apos;Correction 1: empty
</text>
        </descriptor>
        <roundbox w="45.000000"
                  h="40.000000"/>
      </ssnode>
      <ssnode id="ID1594272744"
              number="8912"
              predecessors="1"
              successors="3">
        <posattr x="-714.000000"
                 y="-986.000000"/>
        <fillattr colour="White"
                  pattern=""
                  filled="false"/>
        <lineattr colour="Black"
                  thick="1"
                  type="Solid"/>
        <textattr colour="Black"
                  bold="false"/>
        <descriptor x="0.000000"
                    y="0.000000"
                    visible="false"
                    dead="false">
          <text>8912:
CausalConsSys&apos;OperationsP1 1: 1`[{process=&quot;p1&quot;,opr=R,varName=&quot;z&quot;,value=5,gSeqNo=4},{process=&quot;p1&quot;,opr=R,varName=&quot;x&quot;,value=6,gSeqNo=5}]
CausalConsSys&apos;OperationsP2 1: 1`[{process=&quot;p2&quot;,opr=R,varName=&quot;y&quot;,value=3,gSeqNo=4},{process=&quot;p2&quot;,opr=R,varName=&quot;x&quot;,value=1,gSeqNo=5}]
CausalConsSys&apos;outBox 1: 1`{process=proc(1),msgs=[]}++
1`{process=proc(2),msgs=[]}++
1`{process=proc(3),msgs=[]}
CausalConsSys&apos;inBox 1: 1`[{process=proc(1),msgs=[]},{process=proc(2),msgs=[{varName=&quot;x&quot;,value=1,vector=[0,0,1],sender=proc(3)},{varName=&quot;y&quot;,value=3,vector=[4,0,1],sender=proc(1)},{varName=&quot;z&quot;,value=5,vector=[1,0,4],sender=proc(3)}]},{process=proc(3),msgs=[{varName=&quot;x&quot;,value=6,vector=[1,2,0],sender=proc(2)},{varName=&quot;y&quot;,value=3,vector=[4,0,1],sender=proc(1)}]}]
CausalConsSys&apos;OperationsP3 1: 1`[]
CausalConsSys&apos;LocalMemoryP1 1: 1`[{varName=&quot;x&quot;,value=6},{varName=&quot;y&quot;,value=3},{varName=&quot;z&quot;,value=5}]
CausalConsSys&apos;LocalMemoryP2 1: 1`[{varName=&quot;x&quot;,value=6},{varName=&quot;y&quot;,value=0},{varName=&quot;z&quot;,value=0}]
CausalConsSys&apos;LocalMemoryP3 1: 1`[{varName=&quot;x&quot;,value=4},{varName=&quot;y&quot;,value=0},{varName=&quot;z&quot;,value=5}]
CausalConsSys&apos;Pr1 1: 1`proc(1)
CausalConsSys&apos;Pr2 1: 1`proc(2)
CausalConsSys&apos;Pr3 1: 1`proc(3)
CausalConsSys&apos;GlobalStep 1: 1`3
CausalConsSys&apos;Correction 1: empty
Replica&apos;LocalMemory 3: 1`[{varName=&quot;x&quot;,value=4},{varName=&quot;y&quot;,value=0},{varName=&quot;z&quot;,value=5}]
Replica&apos;LocalMemory 2: 1`[{varName=&quot;x&quot;,value=6},{varName=&quot;y&quot;,value=0},{varName=&quot;z&quot;,value=0}]
Replica&apos;LocalMemory 1: 1`[{varName=&quot;x&quot;,value=6},{varName=&quot;y&quot;,value=3},{varName=&quot;z&quot;,value=5}]
Replica&apos;Operations 3: 1`[]
Replica&apos;Operations 2: 1`[{process=&quot;p2&quot;,opr=R,varName=&quot;y&quot;,value=3,gSeqNo=4},{process=&quot;p2&quot;,opr=R,varName=&quot;x&quot;,value=1,gSeqNo=5}]
Replica&apos;Operations 1: 1`[{process=&quot;p1&quot;,opr=R,varName=&quot;z&quot;,value=5,gSeqNo=4},{process=&quot;p1&quot;,opr=R,varName=&quot;x&quot;,value=6,gSeqNo=5}]
Replica&apos;InBox 3: 1`[{process=proc(1),msgs=[]},{process=proc(2),msgs=[{varName=&quot;x&quot;,value=1,vector=[0,0,1],sender=proc(3)},{varName=&quot;y&quot;,value=3,vector=[4,0,1],sender=proc(1)},{varName=&quot;z&quot;,value=5,vector=[1,0,4],sender=proc(3)}]},{process=proc(3),msgs=[{varName=&quot;x&quot;,value=6,vector=[1,2,0],sender=proc(2)},{varName=&quot;y&quot;,value=3,vector=[4,0,1],sender=proc(1)}]}]
Replica&apos;InBox 2: 1`[{process=proc(1),msgs=[]},{process=proc(2),msgs=[{varName=&quot;x&quot;,value=1,vector=[0,0,1],sender=proc(3)},{varName=&quot;y&quot;,value=3,vector=[4,0,1],sender=proc(1)},{varName=&quot;z&quot;,value=5,vector=[1,0,4],sender=proc(3)}]},{process=proc(3),msgs=[{varName=&quot;x&quot;,value=6,vector=[1,2,0],sender=proc(2)},{varName=&quot;y&quot;,value=3,vector=[4,0,1],sender=proc(1)}]}]
Replica&apos;InBox 1: 1`[{process=proc(1),msgs=[]},{process=proc(2),msgs=[{varName=&quot;x&quot;,value=1,vector=[0,0,1],sender=proc(3)},{varName=&quot;y&quot;,value=3,vector=[4,0,1],sender=proc(1)},{varName=&quot;z&quot;,value=5,vector=[1,0,4],sender=proc(3)}]},{process=proc(3),msgs=[{varName=&quot;x&quot;,value=6,vector=[1,2,0],sender=proc(2)},{varName=&quot;y&quot;,value=3,vector=[4,0,1],sender=proc(1)}]}]
Replica&apos;OutBox 3: 1`{process=proc(1),msgs=[]}++
1`{process=proc(2),msgs=[]}++
1`{process=proc(3),msgs=[]}
Replica&apos;OutBox 2: 1`{process=proc(1),msgs=[]}++
1`{process=proc(2),msgs=[]}++
1`{process=proc(3),msgs=[]}
Replica&apos;OutBox 1: 1`{process=proc(1),msgs=[]}++
1`{process=proc(2),msgs=[]}++
1`{process=proc(3),msgs=[]}
Replica&apos;StepNumber 3: 1`3
Replica&apos;StepNumber 2: 1`3
Replica&apos;StepNumber 1: 1`3
Replica&apos;ProcessNumber 3: 1`proc(3)
Replica&apos;ProcessNumber 2: 1`proc(2)
Replica&apos;ProcessNumber 1: 1`proc(1)
Replica&apos;Clocks 3: 1`[1,0,4]
Replica&apos;Clocks 2: 1`[1,2,0]
Replica&apos;Clocks 1: 1`[6,2,4]
Replica&apos;Correction 3: empty
Replica&apos;Correction 2: empty
Replica&apos;Correction 1: empty
</text>
        </descriptor>
        <roundbox w="45.000000"
                  h="40.000000"/>
      </ssnode>
      <ssnode id="ID1594272748"
              number="11710"
              predecessors="2"
              successors="3">
        <posattr x="-714.000000"
                 y="-1050.000000"/>
        <fillattr colour="White"
                  pattern=""
                  filled="false"/>
        <lineattr colour="Black"
                  thick="1"
                  type="Solid"/>
        <textattr colour="Black"
                  bold="false"/>
        <descriptor x="0.000000"
                    y="0.000000"
                    visible="false"
                    dead="false">
          <text>11710:
CausalConsSys&apos;OperationsP1 1: 1`[{process=&quot;p1&quot;,opr=R,varName=&quot;z&quot;,value=5,gSeqNo=4},{process=&quot;p1&quot;,opr=R,varName=&quot;x&quot;,value=6,gSeqNo=5}]
CausalConsSys&apos;OperationsP2 1: 1`[{process=&quot;p2&quot;,opr=R,varName=&quot;y&quot;,value=3,gSeqNo=4},{process=&quot;p2&quot;,opr=R,varName=&quot;x&quot;,value=1,gSeqNo=5}]
CausalConsSys&apos;outBox 1: 1`{process=proc(1),msgs=[]}++
1`{process=proc(2),msgs=[]}++
1`{process=proc(3),msgs=[]}
CausalConsSys&apos;inBox 1: 1`[{process=proc(1),msgs=[]},{process=proc(2),msgs=[{varName=&quot;y&quot;,value=3,vector=[4,0,1],sender=proc(1)},{varName=&quot;z&quot;,value=5,vector=[1,0,4],sender=proc(3)}]},{process=proc(3),msgs=[{varName=&quot;x&quot;,value=6,vector=[1,2,0],sender=proc(2)},{varName=&quot;y&quot;,value=3,vector=[4,0,1],sender=proc(1)}]}]
CausalConsSys&apos;OperationsP3 1: 1`[]
CausalConsSys&apos;LocalMemoryP1 1: 1`[{varName=&quot;x&quot;,value=6},{varName=&quot;y&quot;,value=3},{varName=&quot;z&quot;,value=5}]
CausalConsSys&apos;LocalMemoryP2 1: 1`[{varName=&quot;x&quot;,value=1},{varName=&quot;y&quot;,value=0},{varName=&quot;z&quot;,value=0}]
CausalConsSys&apos;LocalMemoryP3 1: 1`[{varName=&quot;x&quot;,value=4},{varName=&quot;y&quot;,value=0},{varName=&quot;z&quot;,value=5}]
CausalConsSys&apos;Pr1 1: 1`proc(1)
CausalConsSys&apos;Pr2 1: 1`proc(2)
CausalConsSys&apos;Pr3 1: 1`proc(3)
CausalConsSys&apos;GlobalStep 1: 1`3
CausalConsSys&apos;Correction 1: empty
Replica&apos;LocalMemory 3: 1`[{varName=&quot;x&quot;,value=4},{varName=&quot;y&quot;,value=0},{varName=&quot;z&quot;,value=5}]
Replica&apos;LocalMemory 2: 1`[{varName=&quot;x&quot;,value=1},{varName=&quot;y&quot;,value=0},{varName=&quot;z&quot;,value=0}]
Replica&apos;LocalMemory 1: 1`[{varName=&quot;x&quot;,value=6},{varName=&quot;y&quot;,value=3},{varName=&quot;z&quot;,value=5}]
Replica&apos;Operations 3: 1`[]
Replica&apos;Operations 2: 1`[{process=&quot;p2&quot;,opr=R,varName=&quot;y&quot;,value=3,gSeqNo=4},{process=&quot;p2&quot;,opr=R,varName=&quot;x&quot;,value=1,gSeqNo=5}]
Replica&apos;Operations 1: 1`[{process=&quot;p1&quot;,opr=R,varName=&quot;z&quot;,value=5,gSeqNo=4},{process=&quot;p1&quot;,opr=R,varName=&quot;x&quot;,value=6,gSeqNo=5}]
Replica&apos;InBox 3: 1`[{process=proc(1),msgs=[]},{process=proc(2),msgs=[{varName=&quot;y&quot;,value=3,vector=[4,0,1],sender=proc(1)},{varName=&quot;z&quot;,value=5,vector=[1,0,4],sender=proc(3)}]},{process=proc(3),msgs=[{varName=&quot;x&quot;,value=6,vector=[1,2,0],sender=proc(2)},{varName=&quot;y&quot;,value=3,vector=[4,0,1],sender=proc(1)}]}]
Replica&apos;InBox 2: 1`[{process=proc(1),msgs=[]},{process=proc(2),msgs=[{varName=&quot;y&quot;,value=3,vector=[4,0,1],sender=proc(1)},{varName=&quot;z&quot;,value=5,vector=[1,0,4],sender=proc(3)}]},{process=proc(3),msgs=[{varName=&quot;x&quot;,value=6,vector=[1,2,0],sender=proc(2)},{varName=&quot;y&quot;,value=3,vector=[4,0,1],sender=proc(1)}]}]
Replica&apos;InBox 1: 1`[{process=proc(1),msgs=[]},{process=proc(2),msgs=[{varName=&quot;y&quot;,value=3,vector=[4,0,1],sender=proc(1)},{varName=&quot;z&quot;,value=5,vector=[1,0,4],sender=proc(3)}]},{process=proc(3),msgs=[{varName=&quot;x&quot;,value=6,vector=[1,2,0],sender=proc(2)},{varName=&quot;y&quot;,value=3,vector=[4,0,1],sender=proc(1)}]}]
Replica&apos;OutBox 3: 1`{process=proc(1),msgs=[]}++
1`{process=proc(2),msgs=[]}++
1`{process=proc(3),msgs=[]}
Replica&apos;OutBox 2: 1`{process=proc(1),msgs=[]}++
1`{process=proc(2),msgs=[]}++
1`{process=proc(3),msgs=[]}
Replica&apos;OutBox 1: 1`{process=proc(1),msgs=[]}++
1`{process=proc(2),msgs=[]}++
1`{process=proc(3),msgs=[]}
Replica&apos;StepNumber 3: 1`3
Replica&apos;StepNumber 2: 1`3
Replica&apos;StepNumber 1: 1`3
Replica&apos;ProcessNumber 3: 1`proc(3)
Replica&apos;ProcessNumber 2: 1`proc(2)
Replica&apos;ProcessNumber 1: 1`proc(1)
Replica&apos;Clocks 3: 1`[1,0,4]
Replica&apos;Clocks 2: 1`[1,3,1]
Replica&apos;Clocks 1: 1`[6,2,4]
Replica&apos;Correction 3: empty
Replica&apos;Correction 2: empty
Replica&apos;Correction 1: empty
</text>
        </descriptor>
        <roundbox w="45.000000"
                  h="40.000000"/>
      </ssnode>
      <ssnode id="ID1594272752"
              number="15222"
              predecessors="2"
              successors="3">
        <posattr x="-714.000000"
                 y="-1114.000000"/>
        <fillattr colour="White"
                  pattern=""
                  filled="false"/>
        <lineattr colour="Black"
                  thick="1"
                  type="Solid"/>
        <textattr colour="Black"
                  bold="false"/>
        <descriptor x="0.000000"
                    y="0.000000"
                    visible="false"
                    dead="false">
          <text>15222:
CausalConsSys&apos;OperationsP1 1: 1`[{process=&quot;p1&quot;,opr=R,varName=&quot;z&quot;,value=5,gSeqNo=4},{process=&quot;p1&quot;,opr=R,varName=&quot;x&quot;,value=6,gSeqNo=5}]
CausalConsSys&apos;OperationsP2 1: 1`[{process=&quot;p2&quot;,opr=R,varName=&quot;y&quot;,value=3,gSeqNo=4},{process=&quot;p2&quot;,opr=R,varName=&quot;x&quot;,value=1,gSeqNo=5}]
CausalConsSys&apos;outBox 1: 1`{process=proc(1),msgs=[]}++
1`{process=proc(2),msgs=[]}++
1`{process=proc(3),msgs=[]}
CausalConsSys&apos;inBox 1: 1`[{process=proc(1),msgs=[]},{process=proc(2),msgs=[{varName=&quot;z&quot;,value=5,vector=[1,0,4],sender=proc(3)}]},{process=proc(3),msgs=[{varName=&quot;x&quot;,value=6,vector=[1,2,0],sender=proc(2)},{varName=&quot;y&quot;,value=3,vector=[4,0,1],sender=proc(1)}]}]
CausalConsSys&apos;OperationsP3 1: 1`[]
CausalConsSys&apos;LocalMemoryP1 1: 1`[{varName=&quot;x&quot;,value=6},{varName=&quot;y&quot;,value=3},{varName=&quot;z&quot;,value=5}]
CausalConsSys&apos;LocalMemoryP2 1: 1`[{varName=&quot;x&quot;,value=1},{varName=&quot;y&quot;,value=3},{varName=&quot;z&quot;,value=0}]
CausalConsSys&apos;LocalMemoryP3 1: 1`[{varName=&quot;x&quot;,value=4},{varName=&quot;y&quot;,value=0},{varName=&quot;z&quot;,value=5}]
CausalConsSys&apos;Pr1 1: 1`proc(1)
CausalConsSys&apos;Pr2 1: 1`proc(2)
CausalConsSys&apos;Pr3 1: 1`proc(3)
CausalConsSys&apos;GlobalStep 1: 1`3
CausalConsSys&apos;Correction 1: empty
Replica&apos;LocalMemory 3: 1`[{varName=&quot;x&quot;,value=4},{varName=&quot;y&quot;,value=0},{varName=&quot;z&quot;,value=5}]
Replica&apos;LocalMemory 2: 1`[{varName=&quot;x&quot;,value=1},{varName=&quot;y&quot;,value=3},{varName=&quot;z&quot;,value=0}]
Replica&apos;LocalMemory 1: 1`[{varName=&quot;x&quot;,value=6},{varName=&quot;y&quot;,value=3},{varName=&quot;z&quot;,value=5}]
Replica&apos;Operations 3: 1`[]
Replica&apos;Operations 2: 1`[{process=&quot;p2&quot;,opr=R,varName=&quot;y&quot;,value=3,gSeqNo=4},{process=&quot;p2&quot;,opr=R,varName=&quot;x&quot;,value=1,gSeqNo=5}]
Replica&apos;Operations 1: 1`[{process=&quot;p1&quot;,opr=R,varName=&quot;z&quot;,value=5,gSeqNo=4},{process=&quot;p1&quot;,opr=R,varName=&quot;x&quot;,value=6,gSeqNo=5}]
Replica&apos;InBox 3: 1`[{process=proc(1),msgs=[]},{process=proc(2),msgs=[{varName=&quot;z&quot;,value=5,vector=[1,0,4],sender=proc(3)}]},{process=proc(3),msgs=[{varName=&quot;x&quot;,value=6,vector=[1,2,0],sender=proc(2)},{varName=&quot;y&quot;,value=3,vector=[4,0,1],sender=proc(1)}]}]
Replica&apos;InBox 2: 1`[{process=proc(1),msgs=[]},{process=proc(2),msgs=[{varName=&quot;z&quot;,value=5,vector=[1,0,4],sender=proc(3)}]},{process=proc(3),msgs=[{varName=&quot;x&quot;,value=6,vector=[1,2,0],sender=proc(2)},{varName=&quot;y&quot;,value=3,vector=[4,0,1],sender=proc(1)}]}]
Replica&apos;InBox 1: 1`[{process=proc(1),msgs=[]},{process=proc(2),msgs=[{varName=&quot;z&quot;,value=5,vector=[1,0,4],sender=proc(3)}]},{process=proc(3),msgs=[{varName=&quot;x&quot;,value=6,vector=[1,2,0],sender=proc(2)},{varName=&quot;y&quot;,value=3,vector=[4,0,1],sender=proc(1)}]}]
Replica&apos;OutBox 3: 1`{process=proc(1),msgs=[]}++
1`{process=proc(2),msgs=[]}++
1`{process=proc(3),msgs=[]}
Replica&apos;OutBox 2: 1`{process=proc(1),msgs=[]}++
1`{process=proc(2),msgs=[]}++
1`{process=proc(3),msgs=[]}
Replica&apos;OutBox 1: 1`{process=proc(1),msgs=[]}++
1`{process=proc(2),msgs=[]}++
1`{process=proc(3),msgs=[]}
Replica&apos;StepNumber 3: 1`3
Replica&apos;StepNumber 2: 1`3
Replica&apos;StepNumber 1: 1`3
Replica&apos;ProcessNumber 3: 1`proc(3)
Replica&apos;ProcessNumber 2: 1`proc(2)
Replica&apos;ProcessNumber 1: 1`proc(1)
Replica&apos;Clocks 3: 1`[1,0,4]
Replica&apos;Clocks 2: 1`[4,4,1]
Replica&apos;Clocks 1: 1`[6,2,4]
Replica&apos;Correction 3: empty
Replica&apos;Correction 2: empty
Replica&apos;Correction 1: empty
</text>
        </descriptor>
        <roundbox w="45.000000"
                  h="40.000000"/>
      </ssnode>
      <ssnode id="ID1594272756"
              number="18804"
              predecessors="3"
              successors="4">
        <posattr x="-714.000000"
                 y="-1176.000000"/>
        <fillattr colour="White"
                  pattern=""
                  filled="false"/>
        <lineattr colour="Black"
                  thick="1"
                  type="Solid"/>
        <textattr colour="Black"
                  bold="false"/>
        <descriptor x="0.000000"
                    y="0.000000"
                    visible="false"
                    dead="false">
          <text>18804:
CausalConsSys&apos;OperationsP1 1: 1`[{process=&quot;p1&quot;,opr=R,varName=&quot;z&quot;,value=5,gSeqNo=4},{process=&quot;p1&quot;,opr=R,varName=&quot;x&quot;,value=6,gSeqNo=5}]
CausalConsSys&apos;OperationsP2 1: 1`[{process=&quot;p2&quot;,opr=R,varName=&quot;y&quot;,value=3,gSeqNo=4},{process=&quot;p2&quot;,opr=R,varName=&quot;x&quot;,value=1,gSeqNo=5}]
CausalConsSys&apos;outBox 1: 1`{process=proc(1),msgs=[]}++
1`{process=proc(2),msgs=[]}++
1`{process=proc(3),msgs=[]}
CausalConsSys&apos;inBox 1: 1`[{process=proc(1),msgs=[]},{process=proc(2),msgs=[{varName=&quot;z&quot;,value=5,vector=[1,0,4],sender=proc(3)}]},{process=proc(3),msgs=[{varName=&quot;x&quot;,value=6,vector=[1,2,0],sender=proc(2)},{varName=&quot;y&quot;,value=3,vector=[4,0,1],sender=proc(1)}]}]
CausalConsSys&apos;OperationsP3 1: 1`[]
CausalConsSys&apos;LocalMemoryP1 1: 1`[{varName=&quot;x&quot;,value=6},{varName=&quot;y&quot;,value=3},{varName=&quot;z&quot;,value=5}]
CausalConsSys&apos;LocalMemoryP2 1: 1`[{varName=&quot;x&quot;,value=1},{varName=&quot;y&quot;,value=3},{varName=&quot;z&quot;,value=0}]
CausalConsSys&apos;LocalMemoryP3 1: 1`[{varName=&quot;x&quot;,value=4},{varName=&quot;y&quot;,value=0},{varName=&quot;z&quot;,value=5}]
CausalConsSys&apos;Pr1 1: 1`proc(1)
CausalConsSys&apos;Pr2 1: 1`proc(2)
CausalConsSys&apos;Pr3 1: 1`proc(3)
CausalConsSys&apos;GlobalStep 1: 1`4
CausalConsSys&apos;Correction 1: empty
Replica&apos;LocalMemory 3: 1`[{varName=&quot;x&quot;,value=4},{varName=&quot;y&quot;,value=0},{varName=&quot;z&quot;,value=5}]
Replica&apos;LocalMemory 2: 1`[{varName=&quot;x&quot;,value=1},{varName=&quot;y&quot;,value=3},{varName=&quot;z&quot;,value=0}]
Replica&apos;LocalMemory 1: 1`[{varName=&quot;x&quot;,value=6},{varName=&quot;y&quot;,value=3},{varName=&quot;z&quot;,value=5}]
Replica&apos;Operations 3: 1`[]
Replica&apos;Operations 2: 1`[{process=&quot;p2&quot;,opr=R,varName=&quot;y&quot;,value=3,gSeqNo=4},{process=&quot;p2&quot;,opr=R,varName=&quot;x&quot;,value=1,gSeqNo=5}]
Replica&apos;Operations 1: 1`[{process=&quot;p1&quot;,opr=R,varName=&quot;z&quot;,value=5,gSeqNo=4},{process=&quot;p1&quot;,opr=R,varName=&quot;x&quot;,value=6,gSeqNo=5}]
Replica&apos;InBox 3: 1`[{process=proc(1),msgs=[]},{process=proc(2),msgs=[{varName=&quot;z&quot;,value=5,vector=[1,0,4],sender=proc(3)}]},{process=proc(3),msgs=[{varName=&quot;x&quot;,value=6,vector=[1,2,0],sender=proc(2)},{varName=&quot;y&quot;,value=3,vector=[4,0,1],sender=proc(1)}]}]
Replica&apos;InBox 2: 1`[{process=proc(1),msgs=[]},{process=proc(2),msgs=[{varName=&quot;z&quot;,value=5,vector=[1,0,4],sender=proc(3)}]},{process=proc(3),msgs=[{varName=&quot;x&quot;,value=6,vector=[1,2,0],sender=proc(2)},{varName=&quot;y&quot;,value=3,vector=[4,0,1],sender=proc(1)}]}]
Replica&apos;InBox 1: 1`[{process=proc(1),msgs=[]},{process=proc(2),msgs=[{varName=&quot;z&quot;,value=5,vector=[1,0,4],sender=proc(3)}]},{process=proc(3),msgs=[{varName=&quot;x&quot;,value=6,vector=[1,2,0],sender=proc(2)},{varName=&quot;y&quot;,value=3,vector=[4,0,1],sender=proc(1)}]}]
Replica&apos;OutBox 3: 1`{process=proc(1),msgs=[]}++
1`{process=proc(2),msgs=[]}++
1`{process=proc(3),msgs=[]}
Replica&apos;OutBox 2: 1`{process=proc(1),msgs=[]}++
1`{process=proc(2),msgs=[]}++
1`{process=proc(3),msgs=[]}
Replica&apos;OutBox 1: 1`{process=proc(1),msgs=[]}++
1`{process=proc(2),msgs=[]}++
1`{process=proc(3),msgs=[]}
Replica&apos;StepNumber 3: 1`4
Replica&apos;StepNumber 2: 1`4
Replica&apos;StepNumber 1: 1`4
Replica&apos;ProcessNumber 3: 1`proc(3)
Replica&apos;ProcessNumber 2: 1`proc(2)
Replica&apos;ProcessNumber 1: 1`proc(1)
Replica&apos;Clocks 3: 1`[1,0,4]
Replica&apos;Clocks 2: 1`[4,4,1]
Replica&apos;Clocks 1: 1`[6,2,4]
Replica&apos;Correction 3: empty
Replica&apos;Correction 2: empty
Replica&apos;Correction 1: empty
</text>
        </descriptor>
        <roundbox w="45.000000"
                  h="40.000000"/>
      </ssnode>
      <ssnode id="ID1594272760"
              number="21869"
              predecessors="2"
              successors="3">
        <posattr x="-714.000000"
                 y="-1242.000000"/>
        <fillattr colour="White"
                  pattern=""
                  filled="false"/>
        <lineattr colour="Black"
                  thick="1"
                  type="Solid"/>
        <textattr colour="Black"
                  bold="false"/>
        <descriptor x="0.000000"
                    y="0.000000"
                    visible="false"
                    dead="false">
          <text>21869:
CausalConsSys&apos;OperationsP1 1: 1`[{process=&quot;p1&quot;,opr=R,varName=&quot;x&quot;,value=6,gSeqNo=5}]
CausalConsSys&apos;OperationsP2 1: 1`[{process=&quot;p2&quot;,opr=R,varName=&quot;y&quot;,value=3,gSeqNo=4},{process=&quot;p2&quot;,opr=R,varName=&quot;x&quot;,value=1,gSeqNo=5}]
CausalConsSys&apos;outBox 1: 1`{process=proc(1),msgs=[]}++
1`{process=proc(2),msgs=[]}++
1`{process=proc(3),msgs=[]}
CausalConsSys&apos;inBox 1: 1`[{process=proc(1),msgs=[]},{process=proc(2),msgs=[{varName=&quot;z&quot;,value=5,vector=[1,0,4],sender=proc(3)}]},{process=proc(3),msgs=[{varName=&quot;x&quot;,value=6,vector=[1,2,0],sender=proc(2)},{varName=&quot;y&quot;,value=3,vector=[4,0,1],sender=proc(1)}]}]
CausalConsSys&apos;OperationsP3 1: 1`[]
CausalConsSys&apos;LocalMemoryP1 1: 1`[{varName=&quot;x&quot;,value=6},{varName=&quot;y&quot;,value=3},{varName=&quot;z&quot;,value=5}]
CausalConsSys&apos;LocalMemoryP2 1: 1`[{varName=&quot;x&quot;,value=1},{varName=&quot;y&quot;,value=3},{varName=&quot;z&quot;,value=0}]
CausalConsSys&apos;LocalMemoryP3 1: 1`[{varName=&quot;x&quot;,value=4},{varName=&quot;y&quot;,value=0},{varName=&quot;z&quot;,value=5}]
CausalConsSys&apos;Pr1 1: 1`proc(1)
CausalConsSys&apos;Pr2 1: 1`proc(2)
CausalConsSys&apos;Pr3 1: 1`proc(3)
CausalConsSys&apos;GlobalStep 1: 1`4
CausalConsSys&apos;Correction 1: empty
Replica&apos;LocalMemory 3: 1`[{varName=&quot;x&quot;,value=4},{varName=&quot;y&quot;,value=0},{varName=&quot;z&quot;,value=5}]
Replica&apos;LocalMemory 2: 1`[{varName=&quot;x&quot;,value=1},{varName=&quot;y&quot;,value=3},{varName=&quot;z&quot;,value=0}]
Replica&apos;LocalMemory 1: 1`[{varName=&quot;x&quot;,value=6},{varName=&quot;y&quot;,value=3},{varName=&quot;z&quot;,value=5}]
Replica&apos;Operations 3: 1`[]
Replica&apos;Operations 2: 1`[{process=&quot;p2&quot;,opr=R,varName=&quot;y&quot;,value=3,gSeqNo=4},{process=&quot;p2&quot;,opr=R,varName=&quot;x&quot;,value=1,gSeqNo=5}]
Replica&apos;Operations 1: 1`[{process=&quot;p1&quot;,opr=R,varName=&quot;x&quot;,value=6,gSeqNo=5}]
Replica&apos;InBox 3: 1`[{process=proc(1),msgs=[]},{process=proc(2),msgs=[{varName=&quot;z&quot;,value=5,vector=[1,0,4],sender=proc(3)}]},{process=proc(3),msgs=[{varName=&quot;x&quot;,value=6,vector=[1,2,0],sender=proc(2)},{varName=&quot;y&quot;,value=3,vector=[4,0,1],sender=proc(1)}]}]
Replica&apos;InBox 2: 1`[{process=proc(1),msgs=[]},{process=proc(2),msgs=[{varName=&quot;z&quot;,value=5,vector=[1,0,4],sender=proc(3)}]},{process=proc(3),msgs=[{varName=&quot;x&quot;,value=6,vector=[1,2,0],sender=proc(2)},{varName=&quot;y&quot;,value=3,vector=[4,0,1],sender=proc(1)}]}]
Replica&apos;InBox 1: 1`[{process=proc(1),msgs=[]},{process=proc(2),msgs=[{varName=&quot;z&quot;,value=5,vector=[1,0,4],sender=proc(3)}]},{process=proc(3),msgs=[{varName=&quot;x&quot;,value=6,vector=[1,2,0],sender=proc(2)},{varName=&quot;y&quot;,value=3,vector=[4,0,1],sender=proc(1)}]}]
Replica&apos;OutBox 3: 1`{process=proc(1),msgs=[]}++
1`{process=proc(2),msgs=[]}++
1`{process=proc(3),msgs=[]}
Replica&apos;OutBox 2: 1`{process=proc(1),msgs=[]}++
1`{process=proc(2),msgs=[]}++
1`{process=proc(3),msgs=[]}
Replica&apos;OutBox 1: 1`{process=proc(1),msgs=[]}++
1`{process=proc(2),msgs=[]}++
1`{process=proc(3),msgs=[]}
Replica&apos;StepNumber 3: 1`4
Replica&apos;StepNumber 2: 1`4
Replica&apos;StepNumber 1: 1`4
Replica&apos;ProcessNumber 3: 1`proc(3)
Replica&apos;ProcessNumber 2: 1`proc(2)
Replica&apos;ProcessNumber 1: 1`proc(1)
Replica&apos;Clocks 3: 1`[1,0,4]
Replica&apos;Clocks 2: 1`[4,4,1]
Replica&apos;Clocks 1: 1`[7,2,4]
Replica&apos;Correction 3: empty
Replica&apos;Correction 2: empty
Replica&apos;Correction 1: empty
</text>
        </descriptor>
        <roundbox w="45.000000"
                  h="40.000000"/>
      </ssnode>
      <ssnode id="ID1594272764"
              number="24051"
              predecessors="2"
              successors="3">
        <posattr x="-714.000000"
                 y="-1302.000000"/>
        <fillattr colour="White"
                  pattern=""
                  filled="false"/>
        <lineattr colour="Black"
                  thick="1"
                  type="Solid"/>
        <textattr colour="Black"
                  bold="false"/>
        <descriptor x="0.000000"
                    y="0.000000"
                    visible="false"
                    dead="false">
          <text>24051:
CausalConsSys&apos;OperationsP1 1: 1`[{process=&quot;p1&quot;,opr=R,varName=&quot;x&quot;,value=6,gSeqNo=5}]
CausalConsSys&apos;OperationsP2 1: 1`[{process=&quot;p2&quot;,opr=R,varName=&quot;x&quot;,value=1,gSeqNo=5}]
CausalConsSys&apos;outBox 1: 1`{process=proc(1),msgs=[]}++
1`{process=proc(2),msgs=[]}++
1`{process=proc(3),msgs=[]}
CausalConsSys&apos;inBox 1: 1`[{process=proc(1),msgs=[]},{process=proc(2),msgs=[{varName=&quot;z&quot;,value=5,vector=[1,0,4],sender=proc(3)}]},{process=proc(3),msgs=[{varName=&quot;x&quot;,value=6,vector=[1,2,0],sender=proc(2)},{varName=&quot;y&quot;,value=3,vector=[4,0,1],sender=proc(1)}]}]
CausalConsSys&apos;OperationsP3 1: 1`[]
CausalConsSys&apos;LocalMemoryP1 1: 1`[{varName=&quot;x&quot;,value=6},{varName=&quot;y&quot;,value=3},{varName=&quot;z&quot;,value=5}]
CausalConsSys&apos;LocalMemoryP2 1: 1`[{varName=&quot;x&quot;,value=1},{varName=&quot;y&quot;,value=3},{varName=&quot;z&quot;,value=0}]
CausalConsSys&apos;LocalMemoryP3 1: 1`[{varName=&quot;x&quot;,value=4},{varName=&quot;y&quot;,value=0},{varName=&quot;z&quot;,value=5}]
CausalConsSys&apos;Pr1 1: 1`proc(1)
CausalConsSys&apos;Pr2 1: 1`proc(2)
CausalConsSys&apos;Pr3 1: 1`proc(3)
CausalConsSys&apos;GlobalStep 1: 1`4
CausalConsSys&apos;Correction 1: empty
Replica&apos;LocalMemory 3: 1`[{varName=&quot;x&quot;,value=4},{varName=&quot;y&quot;,value=0},{varName=&quot;z&quot;,value=5}]
Replica&apos;LocalMemory 2: 1`[{varName=&quot;x&quot;,value=1},{varName=&quot;y&quot;,value=3},{varName=&quot;z&quot;,value=0}]
Replica&apos;LocalMemory 1: 1`[{varName=&quot;x&quot;,value=6},{varName=&quot;y&quot;,value=3},{varName=&quot;z&quot;,value=5}]
Replica&apos;Operations 3: 1`[]
Replica&apos;Operations 2: 1`[{process=&quot;p2&quot;,opr=R,varName=&quot;x&quot;,value=1,gSeqNo=5}]
Replica&apos;Operations 1: 1`[{process=&quot;p1&quot;,opr=R,varName=&quot;x&quot;,value=6,gSeqNo=5}]
Replica&apos;InBox 3: 1`[{process=proc(1),msgs=[]},{process=proc(2),msgs=[{varName=&quot;z&quot;,value=5,vector=[1,0,4],sender=proc(3)}]},{process=proc(3),msgs=[{varName=&quot;x&quot;,value=6,vector=[1,2,0],sender=proc(2)},{varName=&quot;y&quot;,value=3,vector=[4,0,1],sender=proc(1)}]}]
Replica&apos;InBox 2: 1`[{process=proc(1),msgs=[]},{process=proc(2),msgs=[{varName=&quot;z&quot;,value=5,vector=[1,0,4],sender=proc(3)}]},{process=proc(3),msgs=[{varName=&quot;x&quot;,value=6,vector=[1,2,0],sender=proc(2)},{varName=&quot;y&quot;,value=3,vector=[4,0,1],sender=proc(1)}]}]
Replica&apos;InBox 1: 1`[{process=proc(1),msgs=[]},{process=proc(2),msgs=[{varName=&quot;z&quot;,value=5,vector=[1,0,4],sender=proc(3)}]},{process=proc(3),msgs=[{varName=&quot;x&quot;,value=6,vector=[1,2,0],sender=proc(2)},{varName=&quot;y&quot;,value=3,vector=[4,0,1],sender=proc(1)}]}]
Replica&apos;OutBox 3: 1`{process=proc(1),msgs=[]}++
1`{process=proc(2),msgs=[]}++
1`{process=proc(3),msgs=[]}
Replica&apos;OutBox 2: 1`{process=proc(1),msgs=[]}++
1`{process=proc(2),msgs=[]}++
1`{process=proc(3),msgs=[]}
Replica&apos;OutBox 1: 1`{process=proc(1),msgs=[]}++
1`{process=proc(2),msgs=[]}++
1`{process=proc(3),msgs=[]}
Replica&apos;StepNumber 3: 1`4
Replica&apos;StepNumber 2: 1`4
Replica&apos;StepNumber 1: 1`4
Replica&apos;ProcessNumber 3: 1`proc(3)
Replica&apos;ProcessNumber 2: 1`proc(2)
Replica&apos;ProcessNumber 1: 1`proc(1)
Replica&apos;Clocks 3: 1`[1,0,4]
Replica&apos;Clocks 2: 1`[4,5,1]
Replica&apos;Clocks 1: 1`[7,2,4]
Replica&apos;Correction 3: empty
Replica&apos;Correction 2: empty
Replica&apos;Correction 1: empty
</text>
        </descriptor>
        <roundbox w="45.000000"
                  h="40.000000"/>
      </ssnode>
      <ssnode id="ID1594272768"
              number="25369"
              predecessors="1"
              successors="4">
        <posattr x="-714.000000"
                 y="-1364.000000"/>
        <fillattr colour="White"
                  pattern=""
                  filled="false"/>
        <lineattr colour="Black"
                  thick="1"
                  type="Solid"/>
        <textattr colour="Black"
                  bold="false"/>
        <descriptor x="0.000000"
                    y="0.000000"
                    visible="false"
                    dead="false">
          <text>25369:
CausalConsSys&apos;OperationsP1 1: 1`[{process=&quot;p1&quot;,opr=R,varName=&quot;x&quot;,value=6,gSeqNo=5}]
CausalConsSys&apos;OperationsP2 1: 1`[{process=&quot;p2&quot;,opr=R,varName=&quot;x&quot;,value=1,gSeqNo=5}]
CausalConsSys&apos;outBox 1: 1`{process=proc(1),msgs=[]}++
1`{process=proc(2),msgs=[]}++
1`{process=proc(3),msgs=[]}
CausalConsSys&apos;inBox 1: 1`[{process=proc(1),msgs=[]},{process=proc(2),msgs=[{varName=&quot;z&quot;,value=5,vector=[1,0,4],sender=proc(3)}]},{process=proc(3),msgs=[{varName=&quot;x&quot;,value=6,vector=[1,2,0],sender=proc(2)},{varName=&quot;y&quot;,value=3,vector=[4,0,1],sender=proc(1)}]}]
CausalConsSys&apos;OperationsP3 1: 1`[]
CausalConsSys&apos;LocalMemoryP1 1: 1`[{varName=&quot;x&quot;,value=6},{varName=&quot;y&quot;,value=3},{varName=&quot;z&quot;,value=5}]
CausalConsSys&apos;LocalMemoryP2 1: 1`[{varName=&quot;x&quot;,value=1},{varName=&quot;y&quot;,value=3},{varName=&quot;z&quot;,value=0}]
CausalConsSys&apos;LocalMemoryP3 1: 1`[{varName=&quot;x&quot;,value=4},{varName=&quot;y&quot;,value=0},{varName=&quot;z&quot;,value=5}]
CausalConsSys&apos;Pr1 1: 1`proc(1)
CausalConsSys&apos;Pr2 1: 1`proc(2)
CausalConsSys&apos;Pr3 1: 1`proc(3)
CausalConsSys&apos;GlobalStep 1: 1`5
CausalConsSys&apos;Correction 1: empty
Replica&apos;LocalMemory 3: 1`[{varName=&quot;x&quot;,value=4},{varName=&quot;y&quot;,value=0},{varName=&quot;z&quot;,value=5}]
Replica&apos;LocalMemory 2: 1`[{varName=&quot;x&quot;,value=1},{varName=&quot;y&quot;,value=3},{varName=&quot;z&quot;,value=0}]
Replica&apos;LocalMemory 1: 1`[{varName=&quot;x&quot;,value=6},{varName=&quot;y&quot;,value=3},{varName=&quot;z&quot;,value=5}]
Replica&apos;Operations 3: 1`[]
Replica&apos;Operations 2: 1`[{process=&quot;p2&quot;,opr=R,varName=&quot;x&quot;,value=1,gSeqNo=5}]
Replica&apos;Operations 1: 1`[{process=&quot;p1&quot;,opr=R,varName=&quot;x&quot;,value=6,gSeqNo=5}]
Replica&apos;InBox 3: 1`[{process=proc(1),msgs=[]},{process=proc(2),msgs=[{varName=&quot;z&quot;,value=5,vector=[1,0,4],sender=proc(3)}]},{process=proc(3),msgs=[{varName=&quot;x&quot;,value=6,vector=[1,2,0],sender=proc(2)},{varName=&quot;y&quot;,value=3,vector=[4,0,1],sender=proc(1)}]}]
Replica&apos;InBox 2: 1`[{process=proc(1),msgs=[]},{process=proc(2),msgs=[{varName=&quot;z&quot;,value=5,vector=[1,0,4],sender=proc(3)}]},{process=proc(3),msgs=[{varName=&quot;x&quot;,value=6,vector=[1,2,0],sender=proc(2)},{varName=&quot;y&quot;,value=3,vector=[4,0,1],sender=proc(1)}]}]
Replica&apos;InBox 1: 1`[{process=proc(1),msgs=[]},{process=proc(2),msgs=[{varName=&quot;z&quot;,value=5,vector=[1,0,4],sender=proc(3)}]},{process=proc(3),msgs=[{varName=&quot;x&quot;,value=6,vector=[1,2,0],sender=proc(2)},{varName=&quot;y&quot;,value=3,vector=[4,0,1],sender=proc(1)}]}]
Replica&apos;OutBox 3: 1`{process=proc(1),msgs=[]}++
1`{process=proc(2),msgs=[]}++
1`{process=proc(3),msgs=[]}
Replica&apos;OutBox 2: 1`{process=proc(1),msgs=[]}++
1`{process=proc(2),msgs=[]}++
1`{process=proc(3),msgs=[]}
Replica&apos;OutBox 1: 1`{process=proc(1),msgs=[]}++
1`{process=proc(2),msgs=[]}++
1`{process=proc(3),msgs=[]}
Replica&apos;StepNumber 3: 1`5
Replica&apos;StepNumber 2: 1`5
Replica&apos;StepNumber 1: 1`5
Replica&apos;ProcessNumber 3: 1`proc(3)
Replica&apos;ProcessNumber 2: 1`proc(2)
Replica&apos;ProcessNumber 1: 1`proc(1)
Replica&apos;Clocks 3: 1`[1,0,4]
Replica&apos;Clocks 2: 1`[4,5,1]
Replica&apos;Clocks 1: 1`[7,2,4]
Replica&apos;Correction 3: empty
Replica&apos;Correction 2: empty
Replica&apos;Correction 1: empty
</text>
        </descriptor>
        <roundbox w="45.000000"
                  h="40.000000"/>
      </ssnode>
      <ssnode id="ID1594272772"
              number="26093"
              predecessors="1"
              successors="3">
        <posattr x="-714.000000"
                 y="-1428.000000"/>
        <fillattr colour="White"
                  pattern=""
                  filled="false"/>
        <lineattr colour="Black"
                  thick="1"
                  type="Solid"/>
        <textattr colour="Black"
                  bold="false"/>
        <descriptor x="0.000000"
                    y="0.000000"
                    visible="false"
                    dead="false">
          <text>26093:
CausalConsSys&apos;OperationsP1 1: 1`[]
CausalConsSys&apos;OperationsP2 1: 1`[{process=&quot;p2&quot;,opr=R,varName=&quot;x&quot;,value=1,gSeqNo=5}]
CausalConsSys&apos;outBox 1: 1`{process=proc(1),msgs=[]}++
1`{process=proc(2),msgs=[]}++
1`{process=proc(3),msgs=[]}
CausalConsSys&apos;inBox 1: 1`[{process=proc(1),msgs=[]},{process=proc(2),msgs=[{varName=&quot;z&quot;,value=5,vector=[1,0,4],sender=proc(3)}]},{process=proc(3),msgs=[{varName=&quot;x&quot;,value=6,vector=[1,2,0],sender=proc(2)},{varName=&quot;y&quot;,value=3,vector=[4,0,1],sender=proc(1)}]}]
CausalConsSys&apos;OperationsP3 1: 1`[]
CausalConsSys&apos;LocalMemoryP1 1: 1`[{varName=&quot;x&quot;,value=6},{varName=&quot;y&quot;,value=3},{varName=&quot;z&quot;,value=5}]
CausalConsSys&apos;LocalMemoryP2 1: 1`[{varName=&quot;x&quot;,value=1},{varName=&quot;y&quot;,value=3},{varName=&quot;z&quot;,value=0}]
CausalConsSys&apos;LocalMemoryP3 1: 1`[{varName=&quot;x&quot;,value=4},{varName=&quot;y&quot;,value=0},{varName=&quot;z&quot;,value=5}]
CausalConsSys&apos;Pr1 1: 1`proc(1)
CausalConsSys&apos;Pr2 1: 1`proc(2)
CausalConsSys&apos;Pr3 1: 1`proc(3)
CausalConsSys&apos;GlobalStep 1: 1`5
CausalConsSys&apos;Correction 1: empty
Replica&apos;LocalMemory 3: 1`[{varName=&quot;x&quot;,value=4},{varName=&quot;y&quot;,value=0},{varName=&quot;z&quot;,value=5}]
Replica&apos;LocalMemory 2: 1`[{varName=&quot;x&quot;,value=1},{varName=&quot;y&quot;,value=3},{varName=&quot;z&quot;,value=0}]
Replica&apos;LocalMemory 1: 1`[{varName=&quot;x&quot;,value=6},{varName=&quot;y&quot;,value=3},{varName=&quot;z&quot;,value=5}]
Replica&apos;Operations 3: 1`[]
Replica&apos;Operations 2: 1`[{process=&quot;p2&quot;,opr=R,varName=&quot;x&quot;,value=1,gSeqNo=5}]
Replica&apos;Operations 1: 1`[]
Replica&apos;InBox 3: 1`[{process=proc(1),msgs=[]},{process=proc(2),msgs=[{varName=&quot;z&quot;,value=5,vector=[1,0,4],sender=proc(3)}]},{process=proc(3),msgs=[{varName=&quot;x&quot;,value=6,vector=[1,2,0],sender=proc(2)},{varName=&quot;y&quot;,value=3,vector=[4,0,1],sender=proc(1)}]}]
Replica&apos;InBox 2: 1`[{process=proc(1),msgs=[]},{process=proc(2),msgs=[{varName=&quot;z&quot;,value=5,vector=[1,0,4],sender=proc(3)}]},{process=proc(3),msgs=[{varName=&quot;x&quot;,value=6,vector=[1,2,0],sender=proc(2)},{varName=&quot;y&quot;,value=3,vector=[4,0,1],sender=proc(1)}]}]
Replica&apos;InBox 1: 1`[{process=proc(1),msgs=[]},{process=proc(2),msgs=[{varName=&quot;z&quot;,value=5,vector=[1,0,4],sender=proc(3)}]},{process=proc(3),msgs=[{varName=&quot;x&quot;,value=6,vector=[1,2,0],sender=proc(2)},{varName=&quot;y&quot;,value=3,vector=[4,0,1],sender=proc(1)}]}]
Replica&apos;OutBox 3: 1`{process=proc(1),msgs=[]}++
1`{process=proc(2),msgs=[]}++
1`{process=proc(3),msgs=[]}
Replica&apos;OutBox 2: 1`{process=proc(1),msgs=[]}++
1`{process=proc(2),msgs=[]}++
1`{process=proc(3),msgs=[]}
Replica&apos;OutBox 1: 1`{process=proc(1),msgs=[]}++
1`{process=proc(2),msgs=[]}++
1`{process=proc(3),msgs=[]}
Replica&apos;StepNumber 3: 1`5
Replica&apos;StepNumber 2: 1`5
Replica&apos;StepNumber 1: 1`5
Replica&apos;ProcessNumber 3: 1`proc(3)
Replica&apos;ProcessNumber 2: 1`proc(2)
Replica&apos;ProcessNumber 1: 1`proc(1)
Replica&apos;Clocks 3: 1`[1,0,4]
Replica&apos;Clocks 2: 1`[4,5,1]
Replica&apos;Clocks 1: 1`[8,2,4]
Replica&apos;Correction 3: empty
Replica&apos;Correction 2: empty
Replica&apos;Correction 1: empty
</text>
        </descriptor>
        <roundbox w="45.000000"
                  h="40.000000"/>
      </ssnode>
      <ssnode id="ID1594272776"
              number="26586"
              predecessors="2"
              successors="2">
        <posattr x="-714.000000"
                 y="-1491.000000"/>
        <fillattr colour="White"
                  pattern=""
                  filled="false"/>
        <lineattr colour="Black"
                  thick="1"
                  type="Solid"/>
        <textattr colour="Black"
                  bold="false"/>
        <descriptor x="0.000000"
                    y="0.000000"
                    visible="false"
                    dead="false">
          <text>26586:
CausalConsSys&apos;OperationsP1 1: 1`[]
CausalConsSys&apos;OperationsP2 1: 1`[{process=&quot;p2&quot;,opr=R,varName=&quot;x&quot;,value=1,gSeqNo=5}]
CausalConsSys&apos;outBox 1: 1`{process=proc(1),msgs=[]}++
1`{process=proc(2),msgs=[]}++
1`{process=proc(3),msgs=[]}
CausalConsSys&apos;inBox 1: 1`[{process=proc(1),msgs=[]},{process=proc(2),msgs=[]},{process=proc(3),msgs=[{varName=&quot;x&quot;,value=6,vector=[1,2,0],sender=proc(2)},{varName=&quot;y&quot;,value=3,vector=[4,0,1],sender=proc(1)}]}]
CausalConsSys&apos;OperationsP3 1: 1`[]
CausalConsSys&apos;LocalMemoryP1 1: 1`[{varName=&quot;x&quot;,value=6},{varName=&quot;y&quot;,value=3},{varName=&quot;z&quot;,value=5}]
CausalConsSys&apos;LocalMemoryP2 1: 1`[{varName=&quot;x&quot;,value=1},{varName=&quot;y&quot;,value=3},{varName=&quot;z&quot;,value=5}]
CausalConsSys&apos;LocalMemoryP3 1: 1`[{varName=&quot;x&quot;,value=4},{varName=&quot;y&quot;,value=0},{varName=&quot;z&quot;,value=5}]
CausalConsSys&apos;Pr1 1: 1`proc(1)
CausalConsSys&apos;Pr2 1: 1`proc(2)
CausalConsSys&apos;Pr3 1: 1`proc(3)
CausalConsSys&apos;GlobalStep 1: 1`5
CausalConsSys&apos;Correction 1: empty
Replica&apos;LocalMemory 3: 1`[{varName=&quot;x&quot;,value=4},{varName=&quot;y&quot;,value=0},{varName=&quot;z&quot;,value=5}]
Replica&apos;LocalMemory 2: 1`[{varName=&quot;x&quot;,value=1},{varName=&quot;y&quot;,value=3},{varName=&quot;z&quot;,value=5}]
Replica&apos;LocalMemory 1: 1`[{varName=&quot;x&quot;,value=6},{varName=&quot;y&quot;,value=3},{varName=&quot;z&quot;,value=5}]
Replica&apos;Operations 3: 1`[]
Replica&apos;Operations 2: 1`[{process=&quot;p2&quot;,opr=R,varName=&quot;x&quot;,value=1,gSeqNo=5}]
Replica&apos;Operations 1: 1`[]
Replica&apos;InBox 3: 1`[{process=proc(1),msgs=[]},{process=proc(2),msgs=[]},{process=proc(3),msgs=[{varName=&quot;x&quot;,value=6,vector=[1,2,0],sender=proc(2)},{varName=&quot;y&quot;,value=3,vector=[4,0,1],sender=proc(1)}]}]
Replica&apos;InBox 2: 1`[{process=proc(1),msgs=[]},{process=proc(2),msgs=[]},{process=proc(3),msgs=[{varName=&quot;x&quot;,value=6,vector=[1,2,0],sender=proc(2)},{varName=&quot;y&quot;,value=3,vector=[4,0,1],sender=proc(1)}]}]
Replica&apos;InBox 1: 1`[{process=proc(1),msgs=[]},{process=proc(2),msgs=[]},{process=proc(3),msgs=[{varName=&quot;x&quot;,value=6,vector=[1,2,0],sender=proc(2)},{varName=&quot;y&quot;,value=3,vector=[4,0,1],sender=proc(1)}]}]
Replica&apos;OutBox 3: 1`{process=proc(1),msgs=[]}++
1`{process=proc(2),msgs=[]}++
1`{process=proc(3),msgs=[]}
Replica&apos;OutBox 2: 1`{process=proc(1),msgs=[]}++
1`{process=proc(2),msgs=[]}++
1`{process=proc(3),msgs=[]}
Replica&apos;OutBox 1: 1`{process=proc(1),msgs=[]}++
1`{process=proc(2),msgs=[]}++
1`{process=proc(3),msgs=[]}
Replica&apos;StepNumber 3: 1`5
Replica&apos;StepNumber 2: 1`5
Replica&apos;StepNumber 1: 1`5
Replica&apos;ProcessNumber 3: 1`proc(3)
Replica&apos;ProcessNumber 2: 1`proc(2)
Replica&apos;ProcessNumber 1: 1`proc(1)
Replica&apos;Clocks 3: 1`[1,0,4]
Replica&apos;Clocks 2: 1`[4,6,4]
Replica&apos;Clocks 1: 1`[8,2,4]
Replica&apos;Correction 3: empty
Replica&apos;Correction 2: empty
Replica&apos;Correction 1: empty
</text>
        </descriptor>
        <roundbox w="45.000000"
                  h="40.000000"/>
      </ssnode>
      <ssnode id="ID1594272780"
              number="27055"
              predecessors="3"
              successors="2">
        <posattr x="-714.000000"
                 y="-1554.000000"/>
        <fillattr colour="White"
                  pattern=""
                  filled="false"/>
        <lineattr colour="Black"
                  thick="1"
                  type="Solid"/>
        <textattr colour="Black"
                  bold="false"/>
        <descriptor x="0.000000"
                    y="0.000000"
                    visible="false"
                    dead="false">
          <text>27055:
CausalConsSys&apos;OperationsP1 1: 1`[]
CausalConsSys&apos;OperationsP2 1: 1`[{process=&quot;p2&quot;,opr=R,varName=&quot;x&quot;,value=1,gSeqNo=5}]
CausalConsSys&apos;outBox 1: 1`{process=proc(1),msgs=[]}++
1`{process=proc(2),msgs=[]}++
1`{process=proc(3),msgs=[]}
CausalConsSys&apos;inBox 1: 1`[{process=proc(1),msgs=[]},{process=proc(2),msgs=[]},{process=proc(3),msgs=[{varName=&quot;y&quot;,value=3,vector=[4,0,1],sender=proc(1)}]}]
CausalConsSys&apos;OperationsP3 1: 1`[]
CausalConsSys&apos;LocalMemoryP1 1: 1`[{varName=&quot;x&quot;,value=6},{varName=&quot;y&quot;,value=3},{varName=&quot;z&quot;,value=5}]
CausalConsSys&apos;LocalMemoryP2 1: 1`[{varName=&quot;x&quot;,value=1},{varName=&quot;y&quot;,value=3},{varName=&quot;z&quot;,value=5}]
CausalConsSys&apos;LocalMemoryP3 1: 1`[{varName=&quot;x&quot;,value=6},{varName=&quot;y&quot;,value=0},{varName=&quot;z&quot;,value=5}]
CausalConsSys&apos;Pr1 1: 1`proc(1)
CausalConsSys&apos;Pr2 1: 1`proc(2)
CausalConsSys&apos;Pr3 1: 1`proc(3)
CausalConsSys&apos;GlobalStep 1: 1`5
CausalConsSys&apos;Correction 1: empty
Replica&apos;LocalMemory 3: 1`[{varName=&quot;x&quot;,value=6},{varName=&quot;y&quot;,value=0},{varName=&quot;z&quot;,value=5}]
Replica&apos;LocalMemory 2: 1`[{varName=&quot;x&quot;,value=1},{varName=&quot;y&quot;,value=3},{varName=&quot;z&quot;,value=5}]
Replica&apos;LocalMemory 1: 1`[{varName=&quot;x&quot;,value=6},{varName=&quot;y&quot;,value=3},{varName=&quot;z&quot;,value=5}]
Replica&apos;Operations 3: 1`[]
Replica&apos;Operations 2: 1`[{process=&quot;p2&quot;,opr=R,varName=&quot;x&quot;,value=1,gSeqNo=5}]
Replica&apos;Operations 1: 1`[]
Replica&apos;InBox 3: 1`[{process=proc(1),msgs=[]},{process=proc(2),msgs=[]},{process=proc(3),msgs=[{varName=&quot;y&quot;,value=3,vector=[4,0,1],sender=proc(1)}]}]
Replica&apos;InBox 2: 1`[{process=proc(1),msgs=[]},{process=proc(2),msgs=[]},{process=proc(3),msgs=[{varName=&quot;y&quot;,value=3,vector=[4,0,1],sender=proc(1)}]}]
Replica&apos;InBox 1: 1`[{process=proc(1),msgs=[]},{process=proc(2),msgs=[]},{process=proc(3),msgs=[{varName=&quot;y&quot;,value=3,vector=[4,0,1],sender=proc(1)}]}]
Replica&apos;OutBox 3: 1`{process=proc(1),msgs=[]}++
1`{process=proc(2),msgs=[]}++
1`{process=proc(3),msgs=[]}
Replica&apos;OutBox 2: 1`{process=proc(1),msgs=[]}++
1`{process=proc(2),msgs=[]}++
1`{process=proc(3),msgs=[]}
Replica&apos;OutBox 1: 1`{process=proc(1),msgs=[]}++
1`{process=proc(2),msgs=[]}++
1`{process=proc(3),msgs=[]}
Replica&apos;StepNumber 3: 1`5
Replica&apos;StepNumber 2: 1`5
Replica&apos;StepNumber 1: 1`5
Replica&apos;ProcessNumber 3: 1`proc(3)
Replica&apos;ProcessNumber 2: 1`proc(2)
Replica&apos;ProcessNumber 1: 1`proc(1)
Replica&apos;Clocks 3: 1`[1,2,5]
Replica&apos;Clocks 2: 1`[4,6,4]
Replica&apos;Clocks 1: 1`[8,2,4]
Replica&apos;Correction 3: empty
Replica&apos;Correction 2: empty
Replica&apos;Correction 1: empty
</text>
        </descriptor>
        <roundbox w="45.000000"
                  h="40.000000"/>
      </ssnode>
      <ssnode id="ID1594272784"
              number="27358"
              predecessors="4"
              successors="1">
        <posattr x="-714.000000"
                 y="-1617.000000"/>
        <fillattr colour="White"
                  pattern=""
                  filled="false"/>
        <lineattr colour="Black"
                  thick="1"
                  type="Solid"/>
        <textattr colour="Black"
                  bold="false"/>
        <descriptor x="0.000000"
                    y="0.000000"
                    visible="false"
                    dead="false">
          <text>27358:
CausalConsSys&apos;OperationsP1 1: 1`[]
CausalConsSys&apos;OperationsP2 1: 1`[]
CausalConsSys&apos;outBox 1: 1`{process=proc(1),msgs=[]}++
1`{process=proc(2),msgs=[]}++
1`{process=proc(3),msgs=[]}
CausalConsSys&apos;inBox 1: 1`[{process=proc(1),msgs=[]},{process=proc(2),msgs=[]},{process=proc(3),msgs=[{varName=&quot;y&quot;,value=3,vector=[4,0,1],sender=proc(1)}]}]
CausalConsSys&apos;OperationsP3 1: 1`[]
CausalConsSys&apos;LocalMemoryP1 1: 1`[{varName=&quot;x&quot;,value=6},{varName=&quot;y&quot;,value=3},{varName=&quot;z&quot;,value=5}]
CausalConsSys&apos;LocalMemoryP2 1: 1`[{varName=&quot;x&quot;,value=1},{varName=&quot;y&quot;,value=3},{varName=&quot;z&quot;,value=5}]
CausalConsSys&apos;LocalMemoryP3 1: 1`[{varName=&quot;x&quot;,value=6},{varName=&quot;y&quot;,value=0},{varName=&quot;z&quot;,value=5}]
CausalConsSys&apos;Pr1 1: 1`proc(1)
CausalConsSys&apos;Pr2 1: 1`proc(2)
CausalConsSys&apos;Pr3 1: 1`proc(3)
CausalConsSys&apos;GlobalStep 1: 1`5
CausalConsSys&apos;Correction 1: empty
Replica&apos;LocalMemory 3: 1`[{varName=&quot;x&quot;,value=6},{varName=&quot;y&quot;,value=0},{varName=&quot;z&quot;,value=5}]
Replica&apos;LocalMemory 2: 1`[{varName=&quot;x&quot;,value=1},{varName=&quot;y&quot;,value=3},{varName=&quot;z&quot;,value=5}]
Replica&apos;LocalMemory 1: 1`[{varName=&quot;x&quot;,value=6},{varName=&quot;y&quot;,value=3},{varName=&quot;z&quot;,value=5}]
Replica&apos;Operations 3: 1`[]
Replica&apos;Operations 2: 1`[]
Replica&apos;Operations 1: 1`[]
Replica&apos;InBox 3: 1`[{process=proc(1),msgs=[]},{process=proc(2),msgs=[]},{process=proc(3),msgs=[{varName=&quot;y&quot;,value=3,vector=[4,0,1],sender=proc(1)}]}]
Replica&apos;InBox 2: 1`[{process=proc(1),msgs=[]},{process=proc(2),msgs=[]},{process=proc(3),msgs=[{varName=&quot;y&quot;,value=3,vector=[4,0,1],sender=proc(1)}]}]
Replica&apos;InBox 1: 1`[{process=proc(1),msgs=[]},{process=proc(2),msgs=[]},{process=proc(3),msgs=[{varName=&quot;y&quot;,value=3,vector=[4,0,1],sender=proc(1)}]}]
Replica&apos;OutBox 3: 1`{process=proc(1),msgs=[]}++
1`{process=proc(2),msgs=[]}++
1`{process=proc(3),msgs=[]}
Replica&apos;OutBox 2: 1`{process=proc(1),msgs=[]}++
1`{process=proc(2),msgs=[]}++
1`{process=proc(3),msgs=[]}
Replica&apos;OutBox 1: 1`{process=proc(1),msgs=[]}++
1`{process=proc(2),msgs=[]}++
1`{process=proc(3),msgs=[]}
Replica&apos;StepNumber 3: 1`5
Replica&apos;StepNumber 2: 1`5
Replica&apos;StepNumber 1: 1`5
Replica&apos;ProcessNumber 3: 1`proc(3)
Replica&apos;ProcessNumber 2: 1`proc(2)
Replica&apos;ProcessNumber 1: 1`proc(1)
Replica&apos;Clocks 3: 1`[1,2,5]
Replica&apos;Clocks 2: 1`[4,7,4]
Replica&apos;Clocks 1: 1`[8,2,4]
Replica&apos;Correction 3: empty
Replica&apos;Correction 2: empty
Replica&apos;Correction 1: empty
</text>
        </descriptor>
        <roundbox w="45.000000"
                  h="40.000000"/>
      </ssnode>
      <ssnode id="ID1594272788"
              number="27434"
              predecessors="5"
              successors="0">
        <posattr x="-714.000000"
                 y="-1680.000000"/>
        <fillattr colour="White"
                  pattern=""
                  filled="false"/>
        <lineattr colour="Black"
                  thick="1"
                  type="Solid"/>
        <textattr colour="Black"
                  bold="false"/>
        <descriptor x="0.000000"
                    y="0.000000"
                    visible="false"
                    dead="false">
          <text>27434:
CausalConsSys&apos;OperationsP1 1: 1`[]
CausalConsSys&apos;OperationsP2 1: 1`[]
CausalConsSys&apos;outBox 1: 1`{process=proc(1),msgs=[]}++
1`{process=proc(2),msgs=[]}++
1`{process=proc(3),msgs=[]}
CausalConsSys&apos;inBox 1: 1`[{process=proc(1),msgs=[]},{process=proc(2),msgs=[]},{process=proc(3),msgs=[]}]
CausalConsSys&apos;OperationsP3 1: 1`[]
CausalConsSys&apos;LocalMemoryP1 1: 1`[{varName=&quot;x&quot;,value=6},{varName=&quot;y&quot;,value=3},{varName=&quot;z&quot;,value=5}]
CausalConsSys&apos;LocalMemoryP2 1: 1`[{varName=&quot;x&quot;,value=1},{varName=&quot;y&quot;,value=3},{varName=&quot;z&quot;,value=5}]
CausalConsSys&apos;LocalMemoryP3 1: 1`[{varName=&quot;x&quot;,value=6},{varName=&quot;y&quot;,value=3},{varName=&quot;z&quot;,value=5}]
CausalConsSys&apos;Pr1 1: 1`proc(1)
CausalConsSys&apos;Pr2 1: 1`proc(2)
CausalConsSys&apos;Pr3 1: 1`proc(3)
CausalConsSys&apos;GlobalStep 1: 1`5
CausalConsSys&apos;Correction 1: empty
Replica&apos;LocalMemory 3: 1`[{varName=&quot;x&quot;,value=6},{varName=&quot;y&quot;,value=3},{varName=&quot;z&quot;,value=5}]
Replica&apos;LocalMemory 2: 1`[{varName=&quot;x&quot;,value=1},{varName=&quot;y&quot;,value=3},{varName=&quot;z&quot;,value=5}]
Replica&apos;LocalMemory 1: 1`[{varName=&quot;x&quot;,value=6},{varName=&quot;y&quot;,value=3},{varName=&quot;z&quot;,value=5}]
Replica&apos;Operations 3: 1`[]
Replica&apos;Operations 2: 1`[]
Replica&apos;Operations 1: 1`[]
Replica&apos;InBox 3: 1`[{process=proc(1),msgs=[]},{process=proc(2),msgs=[]},{process=proc(3),msgs=[]}]
Replica&apos;InBox 2: 1`[{process=proc(1),msgs=[]},{process=proc(2),msgs=[]},{process=proc(3),msgs=[]}]
Replica&apos;InBox 1: 1`[{process=proc(1),msgs=[]},{process=proc(2),msgs=[]},{process=proc(3),msgs=[]}]
Replica&apos;OutBox 3: 1`{process=proc(1),msgs=[]}++
1`{process=proc(2),msgs=[]}++
1`{process=proc(3),msgs=[]}
Replica&apos;OutBox 2: 1`{process=proc(1),msgs=[]}++
1`{process=proc(2),msgs=[]}++
1`{process=proc(3),msgs=[]}
Replica&apos;OutBox 1: 1`{process=proc(1),msgs=[]}++
1`{process=proc(2),msgs=[]}++
1`{process=proc(3),msgs=[]}
Replica&apos;StepNumber 3: 1`5
Replica&apos;StepNumber 2: 1`5
Replica&apos;StepNumber 1: 1`5
Replica&apos;ProcessNumber 3: 1`proc(3)
Replica&apos;ProcessNumber 2: 1`proc(2)
Replica&apos;ProcessNumber 1: 1`proc(1)
Replica&apos;Clocks 3: 1`[4,2,6]
Replica&apos;Clocks 2: 1`[4,7,4]
Replica&apos;Clocks 1: 1`[8,2,4]
Replica&apos;Correction 3: empty
Replica&apos;Correction 2: empty
Replica&apos;Correction 1: empty
</text>
        </descriptor>
        <roundbox w="45.000000"
                  h="40.000000"/>
      </ssnode>
    </page>
    <instances>
      <instance id="ID2149"
                page="ID6">
        <instance id="ID1413875995"
                  trans="ID1426423000"/>
        <instance id="ID1426672007"
                  trans="ID1426424163"/>
        <instance id="ID1426674546"
                  trans="ID1426425089"/>
      </instance>
      <instance id="ID1429407334"
                page="ID1429407332"/>
      <instance id="ID1594269132"
                page="ID1594269130"/>
    </instances>
    <options>
      <option name="realtimestamp">
        <value>
          <boolean>false</boolean>
        </value>
      </option>
      <option name="fair_be">
        <value>
          <boolean>false</boolean>
        </value>
      </option>
      <option name="global_fairness">
        <value>
          <boolean>false</boolean>
        </value>
      </option>
      <option name="outputdirectory">
        <value>
          <text>&lt;same as model&gt;</text>
        </value>
      </option>
      <option name="repavg">
        <value>
          <boolean>true</boolean>
        </value>
      </option>
      <option name="repciavg">
        <value>
          <boolean>true</boolean>
        </value>
      </option>
      <option name="repcount">
        <value>
          <boolean>false</boolean>
        </value>
      </option>
      <option name="repfirstval">
        <value>
          <boolean>false</boolean>
        </value>
      </option>
      <option name="replastval">
        <value>
          <boolean>false</boolean>
        </value>
      </option>
      <option name="repmax">
        <value>
          <boolean>true</boolean>
        </value>
      </option>
      <option name="repmin">
        <value>
          <boolean>true</boolean>
        </value>
      </option>
      <option name="repssquare">
        <value>
          <boolean>false</boolean>
        </value>
      </option>
      <option name="repssqdev">
        <value>
          <boolean>false</boolean>
        </value>
      </option>
      <option name="repstddev">
        <value>
          <boolean>true</boolean>
        </value>
      </option>
      <option name="repsum">
        <value>
          <boolean>false</boolean>
        </value>
      </option>
      <option name="repvariance">
        <value>
          <boolean>false</boolean>
        </value>
      </option>
      <option name="avg">
        <value>
          <boolean>true</boolean>
        </value>
      </option>
      <option name="ciavg">
        <value>
          <boolean>false</boolean>
        </value>
      </option>
      <option name="count">
        <value>
          <boolean>true</boolean>
        </value>
      </option>
      <option name="firstval">
        <value>
          <boolean>false</boolean>
        </value>
      </option>
      <option name="lastval">
        <value>
          <boolean>false</boolean>
        </value>
      </option>
      <option name="max">
        <value>
          <boolean>true</boolean>
        </value>
      </option>
      <option name="min">
        <value>
          <boolean>true</boolean>
        </value>
      </option>
      <option name="ssquare">
        <value>
          <boolean>false</boolean>
        </value>
      </option>
      <option name="ssqdev">
        <value>
          <boolean>false</boolean>
        </value>
      </option>
      <option name="stddev">
        <value>
          <boolean>false</boolean>
        </value>
      </option>
      <option name="sum">
        <value>
          <boolean>false</boolean>
        </value>
      </option>
      <option name="variance">
        <value>
          <boolean>false</boolean>
        </value>
      </option>
      <option name="firstupdate">
        <value>
          <boolean>false</boolean>
        </value>
      </option>
      <option name="interval">
        <value>
          <boolean>false</boolean>
        </value>
      </option>
      <option name="lastupdate">
        <value>
          <boolean>false</boolean>
        </value>
      </option>
      <option name="untimedavg">
        <value>
          <boolean>true</boolean>
        </value>
      </option>
      <option name="untimedciavg">
        <value>
          <boolean>false</boolean>
        </value>
      </option>
      <option name="untimedcount">
        <value>
          <boolean>true</boolean>
        </value>
      </option>
      <option name="untimedfirstval">
        <value>
          <boolean>false</boolean>
        </value>
      </option>
      <option name="untimedlastval">
        <value>
          <boolean>false</boolean>
        </value>
      </option>
      <option name="untimedmax">
        <value>
          <boolean>true</boolean>
        </value>
      </option>
      <option name="untimedmin">
        <value>
          <boolean>true</boolean>
        </value>
      </option>
      <option name="untimedssquare">
        <value>
          <boolean>false</boolean>
        </value>
      </option>
      <option name="untimedssqdev">
        <value>
          <boolean>false</boolean>
        </value>
      </option>
      <option name="untimedstddev">
        <value>
          <boolean>false</boolean>
        </value>
      </option>
      <option name="untimedsum">
        <value>
          <boolean>true</boolean>
        </value>
      </option>
      <option name="untimedvariance">
        <value>
          <boolean>false</boolean>
        </value>
      </option>
    </options>
    <binders>
      <cpnbinder id="ID1427807595"
                 x="328"
                 y="176"
                 width="2062"
                 height="1074">
        <sheets>
          <cpnsheet id="ID1428839169"
                    panx="419.000000"
                    pany="264.000000"
                    zoom="1.000000"
                    instance="ID1426672007">
            <zorder>
              <position value="0"/>
            </zorder>
          </cpnsheet>
          <cpnsheet id="ID1427480454"
                    panx="369.000000"
                    pany="334.000000"
                    zoom="1.000000"
                    instance="ID1413875995">
            <zorder>
              <position value="0"/>
            </zorder>
          </cpnsheet>
          <cpnsheet id="ID1428840338"
                    panx="357.000000"
                    pany="263.000000"
                    zoom="1.000000"
                    instance="ID1426674546">
            <zorder>
              <position value="0"/>
            </zorder>
          </cpnsheet>
          <cpnsheet id="ID1428022974"
                    panx="18.000000"
                    pany="141.000000"
                    zoom="1.000000"
                    instance="ID2149">
            <zorder>
              <position value="0"/>
            </zorder>
          </cpnsheet>
          <textsheet id="ID1592361429"
                     panx="7.000000"
                     pany="20.000000"
                     zoom="1.000000"
                     decl="ID1413767323">
            <zorder/>
          </textsheet>
          <cpnsheet id="ID1429409966"
                    panx="235.390625"
                    pany="307.859375"
                    zoom="1.953125"
                    instance="ID1429407334">
            <zorder>
              <position value="0"/>
            </zorder>
          </cpnsheet>
          <textsheet id="ID1594039085"
                     panx="7.000000"
                     pany="20.000000"
                     zoom="1.000000"
                     decl="ID1429861684">
            <zorder/>
          </textsheet>
          <textsheet id="ID1594039274"
                     panx="7.000000"
                     pany="20.000000"
                     zoom="1.000000"
                     decl="ID1429875382">
            <zorder/>
          </textsheet>
          <textsheet id="ID1594041251"
                     panx="7.000000"
                     pany="21.875000"
                     zoom="1.562500"
                     decl="ID1594041214">
            <zorder/>
          </textsheet>
          <textsheet id="ID1594043098"
                     panx="7.000000"
                     pany="20.000000"
                     zoom="1.000000"
                     decl="ID1429861684">
            <zorder/>
          </textsheet>
          <textsheet id="ID1594051945"
                     panx="7.000000"
                     pany="20.000000"
                     zoom="1.000000"
                     decl="ID1415952420">
            <zorder/>
          </textsheet>
          <textsheet id="ID1594170791"
                     panx="7.000000"
                     pany="21.875000"
                     zoom="1.562500"
                     decl="ID1594170226">
            <zorder/>
          </textsheet>
          <textsheet id="ID1594255880"
                     panx="7.000000"
                     pany="17.500000"
                     zoom="1.250000"
                     decl="ID1594256754">
            <zorder/>
          </textsheet>
          <cpnsheet id="ID1594272461"
                    panx="-92.250000"
                    pany="-1502.000000"
                    zoom="1.250000"
                    instance="ID1594269132">
            <zorder>
              <position value="0"/>
            </zorder>
          </cpnsheet>
        </sheets>
        <zorder>
          <position value="7"/>
          <position value="9"/>
          <position value="10"/>
          <position value="11"/>
          <position value="8"/>
          <position value="12"/>
          <position value="4"/>
          <position value="2"/>
          <position value="1"/>
          <position value="0"/>
          <position value="3"/>
          <position value="6"/>
          <position value="5"/>
          <position value="13"/>
        </zorder>
      </cpnbinder>
    </binders>
    <monitorblock name="Monitors"/>
    <IndexNode expanded="true">
      <IndexNode expanded="false"/>
      <IndexNode expanded="true"/>
      <IndexNode expanded="false">
        <IndexNode expanded="false"/>
        <IndexNode expanded="false"/>
        <IndexNode expanded="false"/>
        <IndexNode expanded="false"/>
        <IndexNode expanded="false">
          <IndexNode expanded="false">
            <IndexNode expanded="false">
              <IndexNode expanded="false"/>
              <IndexNode expanded="false"/>
              <IndexNode expanded="false"/>
              <IndexNode expanded="false"/>
              <IndexNode expanded="false"/>
              <IndexNode expanded="false"/>
              <IndexNode expanded="false"/>
              <IndexNode expanded="false"/>
              <IndexNode expanded="false"/>
              <IndexNode expanded="false"/>
              <IndexNode expanded="false"/>
              <IndexNode expanded="false"/>
              <IndexNode expanded="false"/>
              <IndexNode expanded="false"/>
              <IndexNode expanded="false"/>
            </IndexNode>
            <IndexNode expanded="false">
              <IndexNode expanded="false"/>
              <IndexNode expanded="false"/>
              <IndexNode expanded="false"/>
              <IndexNode expanded="false"/>
              <IndexNode expanded="false"/>
              <IndexNode expanded="false"/>
              <IndexNode expanded="false"/>
              <IndexNode expanded="false"/>
              <IndexNode expanded="false"/>
              <IndexNode expanded="false"/>
              <IndexNode expanded="false"/>
              <IndexNode expanded="false"/>
            </IndexNode>
          </IndexNode>
          <IndexNode expanded="false">
            <IndexNode expanded="false"/>
            <IndexNode expanded="false"/>
            <IndexNode expanded="false"/>
            <IndexNode expanded="false"/>
            <IndexNode expanded="false"/>
            <IndexNode expanded="false"/>
            <IndexNode expanded="false"/>
            <IndexNode expanded="false"/>
            <IndexNode expanded="false"/>
            <IndexNode expanded="false"/>
            <IndexNode expanded="false"/>
            <IndexNode expanded="false"/>
          </IndexNode>
        </IndexNode>
      </IndexNode>
      <IndexNode expanded="false">
        <IndexNode expanded="false"/>
      </IndexNode>
      <IndexNode expanded="true">
        <IndexNode expanded="false">
          <IndexNode expanded="true"/>
          <IndexNode expanded="true"/>
          <IndexNode expanded="true"/>
        </IndexNode>
        <IndexNode expanded="false">
          <IndexNode expanded="false"/>
          <IndexNode expanded="false"/>
          <IndexNode expanded="false"/>
          <IndexNode expanded="false"/>
        </IndexNode>
        <IndexNode expanded="true"/>
        <IndexNode expanded="true"/>
        <IndexNode expanded="true"/>
        <IndexNode expanded="false">
          <IndexNode expanded="true"/>
          <IndexNode expanded="true"/>
          <IndexNode expanded="true"/>
          <IndexNode expanded="true"/>
          <IndexNode expanded="true"/>
          <IndexNode expanded="true"/>
          <IndexNode expanded="true"/>
          <IndexNode expanded="true"/>
          <IndexNode expanded="true"/>
          <IndexNode expanded="true"/>
          <IndexNode expanded="true"/>
        </IndexNode>
        <IndexNode expanded="true">
          <IndexNode expanded="false"/>
          <IndexNode expanded="false"/>
          <IndexNode expanded="false"/>
          <IndexNode expanded="false"/>
        </IndexNode>
        <IndexNode expanded="false">
          <IndexNode expanded="true"/>
          <IndexNode expanded="true"/>
          <IndexNode expanded="true"/>
          <IndexNode expanded="true"/>
          <IndexNode expanded="true"/>
          <IndexNode expanded="true"/>
          <IndexNode expanded="true"/>
          <IndexNode expanded="true"/>
          <IndexNode expanded="true"/>
          <IndexNode expanded="true"/>
          <IndexNode expanded="true"/>
          <IndexNode expanded="true"/>
        </IndexNode>
        <IndexNode expanded="true">
          <IndexNode expanded="false"/>
          <IndexNode expanded="false"/>
          <IndexNode expanded="false"/>
          <IndexNode expanded="false"/>
          <IndexNode expanded="false"/>
          <IndexNode expanded="false"/>
          <IndexNode expanded="false"/>
          <IndexNode expanded="false"/>
          <IndexNode expanded="false"/>
          <IndexNode expanded="false"/>
          <IndexNode expanded="false"/>
          <IndexNode expanded="false"/>
          <IndexNode expanded="false"/>
          <IndexNode expanded="false"/>
          <IndexNode expanded="false"/>
          <IndexNode expanded="false"/>
          <IndexNode expanded="false"/>
          <IndexNode expanded="false"/>
          <IndexNode expanded="false"/>
          <IndexNode expanded="false"/>
          <IndexNode expanded="false"/>
          <IndexNode expanded="false"/>
          <IndexNode expanded="false"/>
          <IndexNode expanded="false"/>
          <IndexNode expanded="false"/>
          <IndexNode expanded="false"/>
        </IndexNode>
      </IndexNode>
      <IndexNode expanded="false"/>
      <IndexNode expanded="true">
        <IndexNode expanded="true"/>
        <IndexNode expanded="true"/>
        <IndexNode expanded="true"/>
      </IndexNode>
      <IndexNode expanded="true"/>
      <IndexNode expanded="true"/>
    </IndexNode>
  </cpnet>
</workspaceElements>
