# Supplementary material for: Formal modeling of a causal consistent distributed system and verification of its history via model checking using colored Petri net
Source: PeerJ Comput Sci. 2025 Jul 7;11:e2995. doi: 10.7717/peerj-cs.2995 (PMC12453694; doi:10.7717/peerj-cs.2995)
Supplement: Supplemental Information 1 — The model (code) is the proposed colored Petri net model of a causal consistent distributed system. We developed the proposed model using the CPN tool version 4.0.0. We developed codes using the ML language. [file peerj-cs-11-2995-s001.zip › causalConcistency57-CaseStudy3-report.txt]

CPN Tools state space report for:
/cygdrive/C/Users/ASUS/Desktop/causalConcistency57-CaseStudy3.cpn
Report generated: Fri May 16 21:22:11 2025


 Statistics
------------------------------------------------------------------------

  State Space
     Nodes:  23081
     Arcs:   62140
     Secs:   77
     Status: Full

  Scc Graph
     Nodes:  23081
     Arcs:   62140
     Secs:   1


 Boundedness Properties
------------------------------------------------------------------------

  Best Integer Bounds
                             Upper      Lower
     CausalConsSys'Correction 1
                             1          0
     CausalConsSys'GlobalStep 1
                             1          1
     CausalConsSys'LocalMemoryP1 1
                             1          1
     CausalConsSys'LocalMemoryP2 1
                             1          1
     CausalConsSys'LocalMemoryP3 1
                             1          1
     CausalConsSys'LocalMemoryP4 1
                             1          1
     CausalConsSys'OperationsP1 1
                             1          1
     CausalConsSys'OperationsP2 1
                             1          1
     CausalConsSys'OperationsP3 1
                             1          1
     CausalConsSys'OperationsP4 1
                             1          1
     CausalConsSys'Pr1 1     1          1
     CausalConsSys'Pr2 1     1          1
     CausalConsSys'Pr3 1     1          1
     CausalConsSys'Pr4 1     1          1
     CausalConsSys'inBox 1   1          1
     CausalConsSys'outBox 1  4          4
     Replica'Clocks 1        1          1
     Replica'Clocks 2        1          1
     Replica'Clocks 3        1          1
     Replica'Clocks 4        1          1

  Best Upper Multi-set Bounds
     CausalConsSys'Correction 1
                         1`{process="p1",opr=R,varName="x",value=5,gSeqNo=5}++
1`{process="p2",opr=R,varName="x",value=0,gSeqNo=6}++
1`{process="p2",opr=R,varName="y",value=0,gSeqNo=3}++
1`{process="p2",opr=R,varName="z",value=0,gSeqNo=8}++
1`{process="p3",opr=R,varName="w",value=0,gSeqNo=5}++
1`{process="p3",opr=R,varName="x",value=0,gSeqNo=4}++
1`{process="p3",opr=R,varName="x",value=5,gSeqNo=8}++
1`{process="p4",opr=R,varName="w",value=6,gSeqNo=10}++
1`{process="p4",opr=R,varName="y",value=0,gSeqNo=7}++
1`{process="p4",opr=R,varName="z",value=0,gSeqNo=9}
     CausalConsSys'GlobalStep 1
                         1`(~10)++
1`(~9)++
1`(~8)++
1`(~7)++
1`(~6)++
1`(~5)++
1`(~4)++
1`(~3)++
1`1++
1`2++
1`3++
1`4++
1`5++
1`6++
1`7++
1`8++
1`9++
1`10
     CausalConsSys'LocalMemoryP1 1
                         1`[{varName="x",value=0},{varName="y",value=0},{varName="z",value=0},{varName="w",value=0}]++
1`[{varName="x",value=0},{varName="y",value=4},{varName="z",value=0},{varName="w",value=0}]++
1`[{varName="x",value=0},{varName="y",value=4},{varName="z",value=0},{varName="w",value=6}]++
1`[{varName="x",value=3},{varName="y",value=4},{varName="z",value=0},{varName="w",value=0}]++
1`[{varName="x",value=3},{varName="y",value=4},{varName="z",value=0},{varName="w",value=6}]++
1`[{varName="x",value=3},{varName="y",value=4},{varName="z",value=2},{varName="w",value=6}]++
1`[{varName="x",value=5},{varName="y",value=4},{varName="z",value=0},{varName="w",value=0}]++
1`[{varName="x",value=5},{varName="y",value=4},{varName="z",value=0},{varName="w",value=6}]++
1`[{varName="x",value=5},{varName="y",value=4},{varName="z",value=2},{varName="w",value=6}]
     CausalConsSys'LocalMemoryP2 1
                         1`[{varName="x",value=0},{varName="y",value=0},{varName="z",value=0},{varName="w",value=0}]++
1`[{varName="x",value=0},{varName="y",value=4},{varName="z",value=0},{varName="w",value=0}]++
1`[{varName="x",value=0},{varName="y",value=4},{varName="z",value=0},{varName="w",value=6}]++
1`[{varName="x",value=3},{varName="y",value=4},{varName="z",value=0},{varName="w",value=6}]++
1`[{varName="x",value=3},{varName="y",value=4},{varName="z",value=2},{varName="w",value=6}]++
1`[{varName="x",value=5},{varName="y",value=0},{varName="z",value=0},{varName="w",value=0}]++
1`[{varName="x",value=5},{varName="y",value=4},{varName="z",value=0},{varName="w",value=0}]++
1`[{varName="x",value=5},{varName="y",value=4},{varName="z",value=0},{varName="w",value=6}]++
1`[{varName="x",value=5},{varName="y",value=4},{varName="z",value=2},{varName="w",value=6}]
     CausalConsSys'LocalMemoryP3 1
                         1`[{varName="x",value=0},{varName="y",value=0},{varName="z",value=0},{varName="w",value=0}]++
1`[{varName="x",value=0},{varName="y",value=4},{varName="z",value=0},{varName="w",value=0}]++
1`[{varName="x",value=0},{varName="y",value=4},{varName="z",value=0},{varName="w",value=6}]++
1`[{varName="x",value=3},{varName="y",value=4},{varName="z",value=2},{varName="w",value=6}]++
1`[{varName="x",value=5},{varName="y",value=0},{varName="z",value=0},{varName="w",value=0}]++
1`[{varName="x",value=5},{varName="y",value=4},{varName="z",value=0},{varName="w",value=0}]++
1`[{varName="x",value=5},{varName="y",value=4},{varName="z",value=0},{varName="w",value=6}]++
1`[{varName="x",value=5},{varName="y",value=4},{varName="z",value=2},{varName="w",value=6}]
     CausalConsSys'LocalMemoryP4 1
                         1`[{varName="x",value=0},{varName="y",value=0},{varName="z",value=0},{varName="w",value=0}]++
1`[{varName="x",value=0},{varName="y",value=4},{varName="z",value=0},{varName="w",value=0}]++
1`[{varName="x",value=3},{varName="y",value=4},{varName="z",value=0},{varName="w",value=6}]++
1`[{varName="x",value=3},{varName="y",value=4},{varName="z",value=2},{varName="w",value=6}]++
1`[{varName="x",value=5},{varName="y",value=0},{varName="z",value=0},{varName="w",value=0}]++
1`[{varName="x",value=5},{varName="y",value=4},{varName="z",value=0},{varName="w",value=0}]++
1`[{varName="x",value=5},{varName="y",value=4},{varName="z",value=0},{varName="w",value=6}]++
1`[{varName="x",value=5},{varName="y",value=4},{varName="z",value=2},{varName="w",value=6}]
     CausalConsSys'OperationsP1 1
                         1`[]++
1`[{process="p1",opr=R,varName="x",value=0,gSeqNo=5},{process="p1",opr=W,varName="x",value=3,gSeqNo=7}]++
1`[{process="p1",opr=W,varName="x",value=3,gSeqNo=7}]++
1`[{process="p1",opr=W,varName="y",value=4,gSeqNo=1},{process="p1",opr=R,varName="x",value=0,gSeqNo=5},{process="p1",opr=W,varName="x",value=3,gSeqNo=7}]
     CausalConsSys'OperationsP2 1
                         1`[]++
1`[{process="p2",opr=R,varName="x",value=5,gSeqNo=6},{process="p2",opr=R,varName="z",value=2,gSeqNo=8}]++
1`[{process="p2",opr=R,varName="y",value=4,gSeqNo=3},{process="p2",opr=W,varName="w",value=6,gSeqNo=4},{process="p2",opr=R,varName="x",value=5,gSeqNo=6},{process="p2",opr=R,varName="z",value=2,gSeqNo=8}]++
1`[{process="p2",opr=R,varName="z",value=2,gSeqNo=8}]++
1`[{process="p2",opr=W,varName="w",value=6,gSeqNo=4},{process="p2",opr=R,varName="x",value=5,gSeqNo=6},{process="p2",opr=R,varName="z",value=2,gSeqNo=8}]
     CausalConsSys'OperationsP3 1
                         1`[]++
1`[{process="p3",opr=R,varName="w",value=6,gSeqNo=5},{process="p3",opr=W,varName="z",value=2,gSeqNo=6},{process="p3",opr=R,varName="x",value=3,gSeqNo=8},{process="p3",opr=R,varName="y",value=4,gSeqNo=9}]++
1`[{process="p3",opr=R,varName="x",value=3,gSeqNo=8},{process="p3",opr=R,varName="y",value=4,gSeqNo=9}]++
1`[{process="p3",opr=R,varName="x",value=5,gSeqNo=4},{process="p3",opr=R,varName="w",value=6,gSeqNo=5},{process="p3",opr=W,varName="z",value=2,gSeqNo=6},{process="p3",opr=R,varName="x",value=3,gSeqNo=8},{process="p3",opr=R,varName="y",value=4,gSeqNo=9}]++
1`[{process="p3",opr=R,varName="y",value=4,gSeqNo=9}]++
1`[{process="p3",opr=W,varName="z",value=2,gSeqNo=6},{process="p3",opr=R,varName="x",value=3,gSeqNo=8},{process="p3",opr=R,varName="y",value=4,gSeqNo=9}]
     CausalConsSys'OperationsP4 1
                         1`[]++
1`[{process="p4",opr=R,varName="w",value=0,gSeqNo=10}]++
1`[{process="p4",opr=R,varName="y",value=4,gSeqNo=7},{process="p4",opr=R,varName="z",value=2,gSeqNo=9},{process="p4",opr=R,varName="w",value=0,gSeqNo=10}]++
1`[{process="p4",opr=R,varName="z",value=2,gSeqNo=9},{process="p4",opr=R,varName="w",value=0,gSeqNo=10}]++
1`[{process="p4",opr=W,varName="x",value=5,gSeqNo=2},{process="p4",opr=R,varName="y",value=4,gSeqNo=7},{process="p4",opr=R,varName="z",value=2,gSeqNo=9},{process="p4",opr=R,varName="w",value=0,gSeqNo=10}]
     CausalConsSys'Pr1 1 1`proc(1)
     CausalConsSys'Pr2 1 1`proc(2)
     CausalConsSys'Pr3 1 1`proc(3)
     CausalConsSys'Pr4 1 1`proc(4)
     CausalConsSys'inBox 1
                         1`[{process=proc(1),msgs=[]},{process=proc(2),msgs=[]},{process=proc(3),msgs=[]},{process=proc(4),msgs=[]}]++
1`[{process=proc(1),msgs=[]},{process=proc(2),msgs=[]},{process=proc(3),msgs=[]},{process=proc(4),msgs=[{varName="w",value=6,vector=[1,3,0,0],sender=proc(2)}]}]++
1`[{process=proc(1),msgs=[]},{process=proc(2),msgs=[]},{process=proc(3),msgs=[]},{process=proc(4),msgs=[{varName="w",value=6,vector=[1,3,0,0],sender=proc(2)},{varName="x",value=3,vector=[3,0,0,0],sender=proc(1)}]}]++
1`[{process=proc(1),msgs=[]},{process=proc(2),msgs=[]},{process=proc(3),msgs=[]},{process=proc(4),msgs=[{varName="w",value=6,vector=[1,3,0,0],sender=proc(2)},{varName="x",value=3,vector=[3,0,0,0],sender=proc(1)},{varName="z",value=2,vector=[1,3,6,1],sender=proc(3)}]}]++
1`[{process=proc(1),msgs=[]},{process=proc(2),msgs=[]},{process=proc(3),msgs=[]},{process=proc(4),msgs=[{varName="w",value=6,vector=[1,3,0,0],sender=proc(2)},{varName="x",value=3,vector=[3,0,0,0],sender=proc(1)},{varName="z",value=2,vector=[1,3,6,2],sender=proc(3)}]}]++
1`[{process=proc(1),msgs=[]},{process=proc(2),msgs=[]},{process=proc(3),msgs=[]},{process=proc(4),msgs=[{varName="w",value=6,vector=[1,3,0,0],sender=proc(2)},{varName="x",value=3,vector=[4,0,0,1],sender=proc(1)}]}]++
1`[{process=proc(1),msgs=[]},{process=proc(2),msgs=[]},{process=proc(3),msgs=[]},{process=proc(4),msgs=[{varName="w",value=6,vector=[1,3,0,0],sender=proc(2)},{varName="x",value=3,vector=[4,0,0,1],sender=proc(1)},{varName="z",value=2,vector=[1,3,6,1],sender=proc(3)}]}]++
1`[{process=proc(1),msgs=[]},{process=proc(2),msgs=[]},{process=proc(3),msgs=[]},{process=proc(4),msgs=[{varName="w",value=6,vector=[1,3,0,0],sender=proc(2)},{varName="x",value=3,vector=[4,0,0,2],sender=proc(1)}]}]++
1`[{process=proc(1),msgs=[]},{process=proc(2),msgs=[]},{process=proc(3),msgs=[]},{process=proc(4),msgs=[{varName="w",value=6,vector=[1,3,0,0],sender=proc(2)},{varName="x",value=3,vector=[4,0,0,2],sender=proc(1)},{varName="z",value=2,vector=[1,3,6,2],sender=proc(3)}]}]++
1`[{process=proc(1),msgs=[]},{process=proc(2),msgs=[]},{process=proc(3),msgs=[]},{process=proc(4),msgs=[{varName="w",value=6,vector=[1,3,0,0],sender=proc(2)},{varName="x",value=3,vector=[4,3,0,0],sender=proc(1)}]}]++
1`[{process=proc(1),msgs=[]},{process=proc(2),msgs=[]},{process=proc(3),msgs=[]},{process=proc(4),msgs=[{varName="w",value=6,vector=[1,3,0,0],sender=proc(2)},{varName="x",value=3,vector=[4,3,0,0],sender=proc(1)},{varName="z",value=2,vector=[1,3,6,1],sender=proc(3)}]}]++
1`[{process=proc(1),msgs=[]},{process=proc(2),msgs=[]},{process=proc(3),msgs=[]},{process=proc(4),msgs=[{varName="w",value=6,vector=[1,3,0,0],sender=proc(2)},{varName="x",value=3,vector=[4,3,0,0],sender=proc(1)},{varName="z",value=2,vector=[1,3,6,2],sender=proc(3)}]}]++
1`[{process=proc(1),msgs=[]},{process=proc(2),msgs=[]},{process=proc(3),msgs=[]},{process=proc(4),msgs=[{varName="w",value=6,vector=[1,3,0,0],sender=proc(2)},{varName="x",value=3,vector=[5,3,0,1],sender=proc(1)}]}]++
1`[{process=proc(1),msgs=[]},{process=proc(2),msgs=[]},{process=proc(3),msgs=[]},{process=proc(4),msgs=[{varName="w",value=6,vector=[1,3,0,0],sender=proc(2)},{varName="x",value=3,vector=[5,3,0,1],sender=proc(1)},{varName="z",value=2,vector=[1,3,6,1],sender=proc(3)}]}]++
1`[{process=proc(1),msgs=[]},{process=proc(2),msgs=[]},{process=proc(3),msgs=[]},{process=proc(4),msgs=[{varName="w",value=6,vector=[1,3,0,0],sender=proc(2)},{varName="x",value=3,vector=[5,3,0,2],sender=proc(1)}]}]++
1`[{process=proc(1),msgs=[]},{process=proc(2),msgs=[]},{process=proc(3),msgs=[]},{process=proc(4),msgs=[{varName="w",value=6,vector=[1,3,0,0],sender=proc(2)},{varName="x",value=3,vector=[5,3,0,2],sender=proc(1)},{varName="z",value=2,vector=[1,3,6,2],sender=proc(3)}]}]++
1`[{process=proc(1),msgs=[]},{process=proc(2),msgs=[]},{process=proc(3),msgs=[]},{process=proc(4),msgs=[{varName="w",value=6,vector=[1,3,0,0],sender=proc(2)},{varName="z",value=2,vector=[1,3,6,1],sender=proc(3)}]}]++
1`[{process=proc(1),msgs=[]},{process=proc(2),msgs=[]},{process=proc(3),msgs=[]},{process=proc(4),msgs=[{varName="w",value=6,vector=[1,3,0,0],sender=proc(2)},{varName="z",value=2,vector=[1,3,6,1],sender=proc(3)},{varName="x",value=3,vector=[3,0,0,0],sender=proc(1)}]}]++
1`[{process=proc(1),msgs=[]},{process=proc(2),msgs=[]},{process=proc(3),msgs=[]},{process=proc(4),msgs=[{varName="w",value=6,vector=[1,3,0,0],sender=proc(2)},{varName="z",value=2,vector=[1,3,6,1],sender=proc(3)},{varName="x",value=3,vector=[4,0,0,1],sender=proc(1)}]}]++
1`[{process=proc(1),msgs=[]},{process=proc(2),msgs=[]},{process=proc(3),msgs=[]},{process=proc(4),msgs=[{varName="w",value=6,vector=[1,3,0,0],sender=proc(2)},{varName="z",value=2,vector=[1,3,6,1],sender=proc(3)},{varName="x",value=3,vector=[4,3,0,0],sender=proc(1)}]}]++
1`[{process=proc(1),msgs=[]},{process=proc(2),msgs=[]},{process=proc(3),msgs=[]},{process=proc(4),msgs=[{varName="w",value=6,vector=[1,3,0,0],sender=proc(2)},{varName="z",value=2,vector=[1,3,6,1],sender=proc(3)},{varName="x",value=3,vector=[5,3,0,1],sender=proc(1)}]}]++
1`[{process=proc(1),msgs=[]},{process=proc(2),msgs=[]},{process=proc(3),msgs=[]},{process=proc(4),msgs=[{varName="w",value=6,vector=[1,3,0,0],sender=proc(2)},{varName="z",value=2,vector=[1,3,6,1],sender=proc(3)},{varName="x",value=3,vector=[6,3,6,1],sender=proc(1)}]}]++
1`[{process=proc(1),msgs=[]},{process=proc(2),msgs=[]},{process=proc(3),msgs=[]},{process=proc(4),msgs=[{varName="w",value=6,vector=[1,3,0,0],sender=proc(2)},{varName="z",value=2,vector=[1,3,6,2],sender=proc(3)}]}]++
1`[{process=proc(1),msgs=[]},{process=proc(2),msgs=[]},{process=proc(3),msgs=[]},{process=proc(4),msgs=[{varName="w",value=6,vector=[1,3,0,0],sender=proc(2)},{varName="z",value=2,vector=[1,3,6,2],sender=proc(3)},{varName="x",value=3,vector=[3,0,0,0],sender=proc(1)}]}]++
1`[{process=proc(1),msgs=[]},{process=proc(2),msgs=[]},{process=proc(3),msgs=[]},{process=proc(4),msgs=[{varName="w",value=6,vector=[1,3,0,0],sender=proc(2)},{varName="z",value=2,vector=[1,3,6,2],sender=proc(3)},{varName="x",value=3,vector=[4,0,0,2],sender=proc(1)}]}]++
1`[{process=proc(1),msgs=[]},{process=proc(2),msgs=[]},{process=proc(3),msgs=[]},{process=proc(4),msgs=[{varName="w",value=6,vector=[1,3,0,0],sender=proc(2)},{varName="z",value=2,vector=[1,3,6,2],sender=proc(3)},{varName="x",value=3,vector=[4,3,0,0],sender=proc(1)}]}]++
1`[{process=proc(1),msgs=[]},{process=proc(2),msgs=[]},{process=proc(3),msgs=[]},{process=proc(4),msgs=[{varName="w",value=6,vector=[1,3,0,0],sender=proc(2)},{varName="z",value=2,vector=[1,3,6,2],sender=proc(3)},{varName="x",value=3,vector=[5,3,0,2],sender=proc(1)}]}]++
1`[{process=proc(1),msgs=[]},{process=proc(2),msgs=[]},{process=proc(3),msgs=[]},{process=proc(4),msgs=[{varName="w",value=6,vector=[1,3,0,0],sender=proc(2)},{varName="z",value=2,vector=[1,3,6,2],sender=proc(3)},{varName="x",value=3,vector=[6,3,6,2],sender=proc(1)}]}]++
1`[{process=proc(1),msgs=[]},{process=proc(2),msgs=[]},{process=proc(3),msgs=[]},{process=proc(4),msgs=[{varName="w",value=6,vector=[1,4,0,1],sender=proc(2)}]}]++
1`[{process=proc(1),msgs=[]},{process=proc(2),msgs=[]},{process=proc(3),msgs=[]},{process=proc(4),msgs=[{varName="w",value=6,vector=[1,4,0,1],sender=proc(2)},{varName="x",value=3,vector=[3,0,0,0],sender=proc(1)}]}]++
1`[{process=proc(1),msgs=[]},{process=proc(2),msgs=[]},{process=proc(3),msgs=[]},{process=proc(4),msgs=[{varName="w",value=6,vector=[1,4,0,1],sender=proc(2)},{varName="x",value=3,vector=[3,0,0,0],sender=proc(1)},{varName="z",value=2,vector=[1,4,6,1],sender=proc(3)}]}]++
1`[{process=proc(1),msgs=[]},{process=proc(2),msgs=[]},{process=proc(3),msgs=[]},{process=proc(4),msgs=[{varName="w",value=6,vector=[1,4,0,1],sender=proc(2)},{varName="x",value=3,vector=[4,0,0,1],sender=proc(1)}]}]++
1`[{process=proc(1),msgs=[]},{process=proc(2),msgs=[]},{process=proc(3),msgs=[]},{process=proc(4),msgs=[{varName="w",value=6,vector=[1,4,0,1],sender=proc(2)},{varName="x",value=3,vector=[4,0,0,1],sender=proc(1)},{varName="z",value=2,vector=[1,4,6,1],sender=proc(3)}]}]++
1`[{process=proc(1),msgs=[]},{process=proc(2),msgs=[]},{process=proc(3),msgs=[]},{process=proc(4),msgs=[{varName="w",value=6,vector=[1,4,0,1],sender=proc(2)},{varName="x",value=3,vector=[5,4,0,1],sender=proc(1)}]}]++
1`[{process=proc(1),msgs=[]},{process=proc(2),msgs=[]},{process=proc(3),msgs=[]},{process=proc(4),msgs=[{varName="w",value=6,vector=[1,4,0,1],sender=proc(2)},{varName="x",value=3,vector=[5,4,0,1],sender=proc(1)},{varName="z",value=2,vector=[1,4,6,1],sender=proc(3)}]}]++
1`[{process=proc(1),msgs=[]},{process=proc(2),msgs=[]},{process=proc(3),msgs=[]},{process=proc(4),msgs=[{varName="w",value=6,vector=[1,4,0,1],sender=proc(2)},{varName="z",value=2,vector=[1,4,6,1],sender=proc(3)}]}]++
1`[{process=proc(1),msgs=[]},{process=proc(2),msgs=[]},{process=proc(3),msgs=[]},{process=proc(4),msgs=[{varName="w",value=6,vector=[1,4,0,1],sender=proc(2)},{varName="z",value=2,vector=[1,4,6,1],sender=proc(3)},{varName="x",value=3,vector=[3,0,0,0],sender=proc(1)}]}]++
1`[{process=proc(1),msgs=[]},{process=proc(2),msgs=[]},{process=proc(3),msgs=[]},{process=proc(4),msgs=[{varName="w",value=6,vector=[1,4,0,1],sender=proc(2)},{varName="z",value=2,vector=[1,4,6,1],sender=proc(3)},{varName="x",value=3,vector=[4,0,0,1],sender=proc(1)}]}]++
1`[{process=proc(1),msgs=[]},{process=proc(2),msgs=[]},{process=proc(3),msgs=[]},{process=proc(4),msgs=[{varName="w",value=6,vector=[1,4,0,1],sender=proc(2)},{varName="z",value=2,vector=[1,4,6,1],sender=proc(3)},{varName="x",value=3,vector=[5,4,0,1],sender=proc(1)}]}]++
1`[{process=proc(1),msgs=[]},{process=proc(2),msgs=[]},{process=proc(3),msgs=[]},{process=proc(4),msgs=[{varName="w",value=6,vector=[1,4,0,1],sender=proc(2)},{varName="z",value=2,vector=[1,4,6,1],sender=proc(3)},{varName="x",value=3,vector=[6,4,6,1],sender=proc(1)}]}]++
1`[{process=proc(1),msgs=[]},{process=proc(2),msgs=[]},{process=proc(3),msgs=[]},{process=proc(4),msgs=[{varName="w",value=6,vector=[1,4,0,2],sender=proc(2)}]}]++
1`[{process=proc(1),msgs=[]},{process=proc(2),msgs=[]},{process=proc(3),msgs=[]},{process=proc(4),msgs=[{varName="w",value=6,vector=[1,4,0,2],sender=proc(2)},{varName="x",value=3,vector=[3,0,0,0],sender=proc(1)}]}]++
1`[{process=proc(1),msgs=[]},{process=proc(2),msgs=[]},{process=proc(3),msgs=[]},{process=proc(4),msgs=[{varName="w",value=6,vector=[1,4,0,2],sender=proc(2)},{varName="x",value=3,vector=[3,0,0,0],sender=proc(1)},{varName="z",value=2,vector=[1,4,6,2],sender=proc(3)}]}]++
1`[{process=proc(1),msgs=[]},{process=proc(2),msgs=[]},{process=proc(3),msgs=[]},{process=proc(4),msgs=[{varName="w",value=6,vector=[1,4,0,2],sender=proc(2)},{varName="x",value=3,vector=[4,0,0,2],sender=proc(1)}]}]++
1`[{process=proc(1),msgs=[]},{process=proc(2),msgs=[]},{process=proc(3),msgs=[]},{process=proc(4),msgs=[{varName="w",value=6,vector=[1,4,0,2],sender=proc(2)},{varName="x",value=3,vector=[4,0,0,2],sender=proc(1)},{varName="z",value=2,vector=[1,4,6,2],sender=proc(3)}]}]++
1`[{process=proc(1),msgs=[]},{process=proc(2),msgs=[]},{process=proc(3),msgs=[]},{process=proc(4),msgs=[{varName="w",value=6,vector=[1,4,0,2],sender=proc(2)},{varName="x",value=3,vector=[5,4,0,2],sender=proc(1)}]}]++
1`[{process=proc(1),msgs=[]},{process=proc(2),msgs=[]},{process=proc(3),msgs=[]},{process=proc(4),msgs=[{varName="w",value=6,vector=[1,4,0,2],sender=proc(2)},{varName="x",value=3,vector=[5,4,0,2],sender=proc(1)},{varName="z",value=2,vector=[1,4,6,2],sender=proc(3)}]}]++
1`[{process=proc(1),msgs=[]},{process=proc(2),msgs=[]},{process=proc(3),msgs=[]},{process=proc(4),msgs=[{varName="w",value=6,vector=[1,4,0,2],sender=proc(2)},{varName="z",value=2,vector=[1,4,6,2],sender=proc(3)}]}]++
1`[{process=proc(1),msgs=[]},{process=proc(2),msgs=[]},{process=proc(3),msgs=[]},{process=proc(4),msgs=[{varName="w",value=6,vector=[1,4,0,2],sender=proc(2)},{varName="z",value=2,vector=[1,4,6,2],sender=proc(3)},{varName="x",value=3,vector=[3,0,0,0],sender=proc(1)}]}]++
1`[{process=proc(1),msgs=[]},{process=proc(2),msgs=[]},{process=proc(3),msgs=[]},{process=proc(4),msgs=[{varName="w",value=6,vector=[1,4,0,2],sender=proc(2)},{varName="z",value=2,vector=[1,4,6,2],sender=proc(3)},{varName="x",value=3,vector=[4,0,0,2],sender=proc(1)}]}]++
1`[{process=proc(1),msgs=[]},{process=proc(2),msgs=[]},{process=proc(3),msgs=[]},{process=proc(4),msgs=[{varName="w",value=6,vector=[1,4,0,2],sender=proc(2)},{varName="z",value=2,vector=[1,4,6,2],sender=proc(3)},{varName="x",value=3,vector=[5,4,0,2],sender=proc(1)}]}]++
1`[{process=proc(1),msgs=[]},{process=proc(2),msgs=[]},{process=proc(3),msgs=[]},{process=proc(4),msgs=[{varName="w",value=6,vector=[1,4,0,2],sender=proc(2)},{varName="z",value=2,vector=[1,4,6,2],sender=proc(3)},{varName="x",value=3,vector=[6,4,6,2],sender=proc(1)}]}]++
1`[{process=proc(1),msgs=[]},{process=proc(2),msgs=[]},{process=proc(3),msgs=[]},{process=proc(4),msgs=[{varName="x",value=3,vector=[3,0,0,0],sender=proc(1)}]}]++
1`[{process=proc(1),msgs=[]},{process=proc(2),msgs=[]},{process=proc(3),msgs=[]},{process=proc(4),msgs=[{varName="x",value=3,vector=[3,0,0,0],sender=proc(1)},{varName="z",value=2,vector=[1,3,6,1],sender=proc(3)}]}]++
1`[{process=proc(1),msgs=[]},{process=proc(2),msgs=[]},{process=proc(3),msgs=[]},{process=proc(4),msgs=[{varName="x",value=3,vector=[3,0,0,0],sender=proc(1)},{varName="z",value=2,vector=[1,3,6,2],sender=proc(3)}]}]++
1`[{process=proc(1),msgs=[]},{process=proc(2),msgs=[]},{process=proc(3),msgs=[]},{process=proc(4),msgs=[{varName="x",value=3,vector=[3,0,0,0],sender=proc(1)},{varName="z",value=2,vector=[1,4,6,1],sender=proc(3)}]}]++
1`[{process=proc(1),msgs=[]},{process=proc(2),msgs=[]},{process=proc(3),msgs=[]},{process=proc(4),msgs=[{varName="x",value=3,vector=[3,0,0,0],sender=proc(1)},{varName="z",value=2,vector=[1,4,6,2],sender=proc(3)}]}]++
1`[{process=proc(1),msgs=[]},{process=proc(2),msgs=[]},{process=proc(3),msgs=[]},{process=proc(4),msgs=[{varName="x",value=3,vector=[4,0,0,1],sender=proc(1)}]}]++
1`[{process=proc(1),msgs=[]},{process=proc(2),msgs=[]},{process=proc(3),msgs=[]},{process=proc(4),msgs=[{varName="x",value=3,vector=[4,0,0,1],sender=proc(1)},{varName="z",value=2,vector=[1,3,6,1],sender=proc(3)}]}]++
1`[{process=proc(1),msgs=[]},{process=proc(2),msgs=[]},{process=proc(3),msgs=[]},{process=proc(4),msgs=[{varName="x",value=3,vector=[4,0,0,1],sender=proc(1)},{varName="z",value=2,vector=[1,4,6,1],sender=proc(3)}]}]++
1`[{process=proc(1),msgs=[]},{process=proc(2),msgs=[]},{process=proc(3),msgs=[]},{process=proc(4),msgs=[{varName="x",value=3,vector=[4,0,0,2],sender=proc(1)}]}]++
1`[{process=proc(1),msgs=[]},{process=proc(2),msgs=[]},{process=proc(3),msgs=[]},{process=proc(4),msgs=[{varName="x",value=3,vector=[4,0,0,2],sender=proc(1)},{varName="z",value=2,vector=[1,3,6,2],sender=proc(3)}]}]++
1`[{process=proc(1),msgs=[]},{process=proc(2),msgs=[]},{process=proc(3),msgs=[]},{process=proc(4),msgs=[{varName="x",value=3,vector=[4,0,0,2],sender=proc(1)},{varName="z",value=2,vector=[1,4,6,2],sender=proc(3)}]}]++
1`[{process=proc(1),msgs=[]},{process=proc(2),msgs=[]},{process=proc(3),msgs=[]},{process=proc(4),msgs=[{varName="x",value=3,vector=[4,3,0,0],sender=proc(1)}]}]++
1`[{process=proc(1),msgs=[]},{process=proc(2),msgs=[]},{process=proc(3),msgs=[]},{process=proc(4),msgs=[{varName="x",value=3,vector=[4,3,0,0],sender=proc(1)},{varName="z",value=2,vector=[1,3,6,1],sender=proc(3)}]}]++
1`[{process=proc(1),msgs=[]},{process=proc(2),msgs=[]},{process=proc(3),msgs=[]},{process=proc(4),msgs=[{varName="x",value=3,vector=[4,3,0,0],sender=proc(1)},{varName="z",value=2,vector=[1,3,6,2],sender=proc(3)}]}]++
1`[{process=proc(1),msgs=[]},{process=proc(2),msgs=[]},{process=proc(3),msgs=[]},{process=proc(4),msgs=[{varName="x",value=3,vector=[5,3,0,1],sender=proc(1)}]}]++
1`[{process=proc(1),msgs=[]},{process=proc(2),msgs=[]},{process=proc(3),msgs=[]},{process=proc(4),msgs=[{varName="x",value=3,vector=[5,3,0,1],sender=proc(1)},{varName="z",value=2,vector=[1,3,6,1],sender=proc(3)}]}]++
1`[{process=proc(1),msgs=[]},{process=proc(2),msgs=[]},{process=proc(3),msgs=[]},{process=proc(4),msgs=[{varName="x",value=3,vector=[5,3,0,2],sender=proc(1)}]}]++
1`[{process=proc(1),msgs=[]},{process=proc(2),msgs=[]},{process=proc(3),msgs=[]},{process=proc(4),msgs=[{varName="x",value=3,vector=[5,3,0,2],sender=proc(1)},{varName="z",value=2,vector=[1,3,6,2],sender=proc(3)}]}]++
1`[{process=proc(1),msgs=[]},{process=proc(2),msgs=[]},{process=proc(3),msgs=[]},{process=proc(4),msgs=[{varName="x",value=3,vector=[5,4,0,1],sender=proc(1)}]}]++
1`[{process=proc(1),msgs=[]},{process=proc(2),msgs=[]},{process=proc(3),msgs=[]},{process=proc(4),msgs=[{varName="x",value=3,vector=[5,4,0,1],sender=proc(1)},{varName="z",value=2,vector=[1,4,6,1],sender=proc(3)}]}]++
1`[{process=proc(1),msgs=[]},{process=proc(2),msgs=[]},{process=proc(3),msgs=[]},{process=proc(4),msgs=[{varName="x",value=3,vector=[5,4,0,2],sender=proc(1)}]}]++
1`[{process=proc(1),msgs=[]},{process=proc(2),msgs=[]},{process=proc(3),msgs=[]},{process=proc(4),msgs=[{varName="x",value=3,vector=[5,4,0,2],sender=proc(1)},{varName="z",value=2,vector=[1,4,6,2],sender=proc(3)}]}]++
1`[{process=proc(1),msgs=[]},{process=proc(2),msgs=[]},{process=proc(3),msgs=[]},{process=proc(4),msgs=[{varName="x",value=3,vector=[6,3,6,1],sender=proc(1)}]}]++
1`[{process=proc(1),msgs=[]},{process=proc(2),msgs=[]},{process=proc(3),msgs=[]},{process=proc(4),msgs=[{varName="x",value=3,vector=[6,3,6,2],sender=proc(1)}]}]++
1`[{process=proc(1),msgs=[]},{process=proc(2),msgs=[]},{process=proc(3),msgs=[]},{process=proc(4),msgs=[{varName="x",value=3,vector=[6,4,6,1],sender=proc(1)}]}]++
1`[{process=proc(1),msgs=[]},{process=proc(2),msgs=[]},{process=proc(3),msgs=[]},{process=proc(4),msgs=[{varName="x",value=3,vector=[6,4,6,2],sender=proc(1)}]}]++
1`[{process=proc(1),msgs=[]},{process=proc(2),msgs=[]},{process=proc(3),msgs=[]},{process=proc(4),msgs=[{varName="y",value=4,vector=[1,0,0,0],sender=proc(1)}]}]++
1`[{process=proc(1),msgs=[]},{process=proc(2),msgs=[]},{process=proc(3),msgs=[]},{process=proc(4),msgs=[{varName="y",value=4,vector=[1,0,0,0],sender=proc(1)},{varName="w",value=6,vector=[1,3,0,0],sender=proc(2)}]}]++
1`[{process=proc(1),msgs=[]},{process=proc(2),msgs=[]},{process=proc(3),msgs=[]},{process=proc(4),msgs=[{varName="y",value=4,vector=[1,0,0,0],sender=proc(1)},{varName="w",value=6,vector=[1,3,0,0],sender=proc(2)},{varName="x",value=3,vector=[3,0,0,0],sender=proc(1)}]}]++
1`[{process=proc(1),msgs=[]},{process=proc(2),msgs=[]},{process=proc(3),msgs=[]},{process=proc(4),msgs=[{varName="y",value=4,vector=[1,0,0,0],sender=proc(1)},{varName="w",value=6,vector=[1,3,0,0],sender=proc(2)},{varName="x",value=3,vector=[3,0,0,0],sender=proc(1)},{varName="z",value=2,vector=[1,3,6,1],sender=proc(3)}]}]++
1`[{process=proc(1),msgs=[]},{process=proc(2),msgs=[]},{process=proc(3),msgs=[]},{process=proc(4),msgs=[{varName="y",value=4,vector=[1,0,0,0],sender=proc(1)},{varName="w",value=6,vector=[1,3,0,0],sender=proc(2)},{varName="x",value=3,vector=[4,0,0,1],sender=proc(1)}]}]++
1`[{process=proc(1),msgs=[]},{process=proc(2),msgs=[]},{process=proc(3),msgs=[]},{process=proc(4),msgs=[{varName="y",value=4,vector=[1,0,0,0],sender=proc(1)},{varName="w",value=6,vector=[1,3,0,0],sender=proc(2)},{varName="x",value=3,vector=[4,0,0,1],sender=proc(1)},{varName="z",value=2,vector=[1,3,6,1],sender=proc(3)}]}]++
1`[{process=proc(1),msgs=[]},{process=proc(2),msgs=[]},{process=proc(3),msgs=[]},{process=proc(4),msgs=[{varName="y",value=4,vector=[1,0,0,0],sender=proc(1)},{varName="w",value=6,vector=[1,3,0,0],sender=proc(2)},{varName="x",value=3,vector=[4,3,0,0],sender=proc(1)}]}]++
1`[{process=proc(1),msgs=[]},{process=proc(2),msgs=[]},{process=proc(3),msgs=[]},{process=proc(4),msgs=[{varName="y",value=4,vector=[1,0,0,0],sender=proc(1)},{varName="w",value=6,vector=[1,3,0,0],sender=proc(2)},{varName="x",value=3,vector=[4,3,0,0],sender=proc(1)},{varName="z",value=2,vector=[1,3,6,1],sender=proc(3)}]}]++
1`[{process=proc(1),msgs=[]},{process=proc(2),msgs=[]},{process=proc(3),msgs=[]},{process=proc(4),msgs=[{varName="y",value=4,vector=[1,0,0,0],sender=proc(1)},{varName="w",value=6,vector=[1,3,0,0],sender=proc(2)},{varName="x",value=3,vector=[5,3,0,1],sender=proc(1)}]}]++
1`[{process=proc(1),msgs=[]},{process=proc(2),msgs=[]},{process=proc(3),msgs=[]},{process=proc(4),msgs=[{varName="y",value=4,vector=[1,0,0,0],sender=proc(1)},{varName="w",value=6,vector=[1,3,0,0],sender=proc(2)},{varName="x",value=3,vector=[5,3,0,1],sender=proc(1)},{varName="z",value=2,vector=[1,3,6,1],sender=proc(3)}]}]++
1`[{process=proc(1),msgs=[]},{process=proc(2),msgs=[]},{process=proc(3),msgs=[]},{process=proc(4),msgs=[{varName="y",value=4,vector=[1,0,0,0],sender=proc(1)},{varName="w",value=6,vector=[1,3,0,0],sender=proc(2)},{varName="z",value=2,vector=[1,3,6,1],sender=proc(3)}]}]++
1`[{process=proc(1),msgs=[]},{process=proc(2),msgs=[]},{process=proc(3),msgs=[]},{process=proc(4),msgs=[{varName="y",value=4,vector=[1,0,0,0],sender=proc(1)},{varName="w",value=6,vector=[1,3,0,0],sender=proc(2)},{varName="z",value=2,vector=[1,3,6,1],sender=proc(3)},{varName="x",value=3,vector=[3,0,0,0],sender=proc(1)}]}]++
1`[{process=proc(1),msgs=[]},{process=proc(2),msgs=[]},{process=proc(3),msgs=[]},{process=proc(4),msgs=[{varName="y",value=4,vector=[1,0,0,0],sender=proc(1)},{varName="w",value=6,vector=[1,3,0,0],sender=proc(2)},{varName="z",value=2,vector=[1,3,6,1],sender=proc(3)},{varName="x",value=3,vector=[4,0,0,1],sender=proc(1)}]}]++
1`[{process=proc(1),msgs=[]},{process=proc(2),msgs=[]},{process=proc(3),msgs=[]},{process=proc(4),msgs=[{varName="y",value=4,vector=[1,0,0,0],sender=proc(1)},{varName="w",value=6,vector=[1,3,0,0],sender=proc(2)},{varName="z",value=2,vector=[1,3,6,1],sender=proc(3)},{varName="x",value=3,vector=[4,3,0,0],sender=proc(1)}]}]++
1`[{process=proc(1),msgs=[]},{process=proc(2),msgs=[]},{process=proc(3),msgs=[]},{process=proc(4),msgs=[{varName="y",value=4,vector=[1,0,0,0],sender=proc(1)},{varName="w",value=6,vector=[1,3,0,0],sender=proc(2)},{varName="z",value=2,vector=[1,3,6,1],sender=proc(3)},{varName="x",value=3,vector=[5,3,0,1],sender=proc(1)}]}]++
1`[{process=proc(1),msgs=[]},{process=proc(2),msgs=[]},{process=proc(3),msgs=[]},{process=proc(4),msgs=[{varName="y",value=4,vector=[1,0,0,0],sender=proc(1)},{varName="w",value=6,vector=[1,3,0,0],sender=proc(2)},{varName="z",value=2,vector=[1,3,6,1],sender=proc(3)},{varName="x",value=3,vector=[6,3,6,1],sender=proc(1)}]}]++
1`[{process=proc(1),msgs=[]},{process=proc(2),msgs=[]},{process=proc(3),msgs=[]},{process=proc(4),msgs=[{varName="y",value=4,vector=[1,0,0,0],sender=proc(1)},{varName="w",value=6,vector=[1,4,0,1],sender=proc(2)}]}]++
1`[{process=proc(1),msgs=[]},{process=proc(2),msgs=[]},{process=proc(3),msgs=[]},{process=proc(4),msgs=[{varName="y",value=4,vector=[1,0,0,0],sender=proc(1)},{varName="w",value=6,vector=[1,4,0,1],sender=proc(2)},{varName="x",value=3,vector=[3,0,0,0],sender=proc(1)}]}]++
1`[{process=proc(1),msgs=[]},{process=proc(2),msgs=[]},{process=proc(3),msgs=[]},{process=proc(4),msgs=[{varName="y",value=4,vector=[1,0,0,0],sender=proc(1)},{varName="w",value=6,vector=[1,4,0,1],sender=proc(2)},{varName="x",value=3,vector=[3,0,0,0],sender=proc(1)},{varName="z",value=2,vector=[1,4,6,1],sender=proc(3)}]}]++
1`[{process=proc(1),msgs=[]},{process=proc(2),msgs=[]},{process=proc(3),msgs=[]},{process=proc(4),msgs=[{varName="y",value=4,vector=[1,0,0,0],sender=proc(1)},{varName="w",value=6,vector=[1,4,0,1],sender=proc(2)},{varName="x",value=3,vector=[4,0,0,1],sender=proc(1)}]}]++
1`[{process=proc(1),msgs=[]},{process=proc(2),msgs=[]},{process=proc(3),msgs=[]},{process=proc(4),msgs=[{varName="y",value=4,vector=[1,0,0,0],sender=proc(1)},{varName="w",value=6,vector=[1,4,0,1],sender=proc(2)},{varName="x",value=3,vector=[4,0,0,1],sender=proc(1)},{varName="z",value=2,vector=[1,4,6,1],sender=proc(3)}]}]++
1`[{process=proc(1),msgs=[]},{process=proc(2),msgs=[]},{process=proc(3),msgs=[]},{process=proc(4),msgs=[{varName="y",value=4,vector=[1,0,0,0],sender=proc(1)},{varName="w",value=6,vector=[1,4,0,1],sender=proc(2)},{varName="x",value=3,vector=[5,4,0,1],sender=proc(1)}]}]++
1`[{process=proc(1),msgs=[]},{process=proc(2),msgs=[]},{process=proc(3),msgs=[]},{process=proc(4),msgs=[{varName="y",value=4,vector=[1,0,0,0],sender=proc(1)},{varName="w",value=6,vector=[1,4,0,1],sender=proc(2)},{varName="x",value=3,vector=[5,4,0,1],sender=proc(1)},{varName="z",value=2,vector=[1,4,6,1],sender=proc(3)}]}]++
1`[{process=proc(1),msgs=[]},{process=proc(2),msgs=[]},{process=proc(3),msgs=[]},{process=proc(4),msgs=[{varName="y",value=4,vector=[1,0,0,0],sender=proc(1)},{varName="w",value=6,vector=[1,4,0,1],sender=proc(2)},{varName="z",value=2,vector=[1,4,6,1],sender=proc(3)}]}]++
1`[{process=proc(1),msgs=[]},{process=proc(2),msgs=[]},{process=proc(3),msgs=[]},{process=proc(4),msgs=[{varName="y",value=4,vector=[1,0,0,0],sender=proc(1)},{varName="w",value=6,vector=[1,4,0,1],sender=proc(2)},{varName="z",value=2,vector=[1,4,6,1],sender=proc(3)},{varName="x",value=3,vector=[3,0,0,0],sender=proc(1)}]}]++
1`[{process=proc(1),msgs=[]},{process=proc(2),msgs=[]},{process=proc(3),msgs=[]},{process=proc(4),msgs=[{varName="y",value=4,vector=[1,0,0,0],sender=proc(1)},{varName="w",value=6,vector=[1,4,0,1],sender=proc(2)},{varName="z",value=2,vector=[1,4,6,1],sender=proc(3)},{varName="x",value=3,vector=[4,0,0,1],sender=proc(1)}]}]++
1`[{process=proc(1),msgs=[]},{process=proc(2),msgs=[]},{process=proc(3),msgs=[]},{process=proc(4),msgs=[{varName="y",value=4,vector=[1,0,0,0],sender=proc(1)},{varName="w",value=6,vector=[1,4,0,1],sender=proc(2)},{varName="z",value=2,vector=[1,4,6,1],sender=proc(3)},{varName="x",value=3,vector=[5,4,0,1],sender=proc(1)}]}]++
1`[{process=proc(1),msgs=[]},{process=proc(2),msgs=[]},{process=proc(3),msgs=[]},{process=proc(4),msgs=[{varName="y",value=4,vector=[1,0,0,0],sender=proc(1)},{varName="w",value=6,vector=[1,4,0,1],sender=proc(2)},{varName="z",value=2,vector=[1,4,6,1],sender=proc(3)},{varName="x",value=3,vector=[6,4,6,1],sender=proc(1)}]}]++
1`[{process=proc(1),msgs=[]},{process=proc(2),msgs=[]},{process=proc(3),msgs=[]},{process=proc(4),msgs=[{varName="z",value=2,vector=[1,3,6,1],sender=proc(3)}]}]++
1`[{process=proc(1),msgs=[]},{process=proc(2),msgs=[]},{process=proc(3),msgs=[]},{process=proc(4),msgs=[{varName="z",value=2,vector=[1,3,6,1],sender=proc(3)},{varName="x",value=3,vector=[3,0,0,0],sender=proc(1)}]}]++
1`[{process=proc(1),msgs=[]},{process=proc(2),msgs=[]},{process=proc(3),msgs=[]},{process=proc(4),msgs=[{varName="z",value=2,vector=[1,3,6,1],sender=proc(3)},{varName="x",value=3,vector=[4,0,0,1],sender=proc(1)}]}]++
1`[{process=proc(1),msgs=[]},{process=proc(2),msgs=[]},{process=proc(3),msgs=[]},{process=proc(4),msgs=[{varName="z",value=2,vector=[1,3,6,1],sender=proc(3)},{varName="x",value=3,vector=[4,3,0,0],sender=proc(1)}]}]++
1`[{process=proc(1),msgs=[]},{process=proc(2),msgs=[]},{process=proc(3),msgs=[]},{process=proc(4),msgs=[{varName="z",value=2,vector=[1,3,6,1],sender=proc(3)},{varName="x",value=3,vector=[5,3,0,1],sender=proc(1)}]}]++
1`[{process=proc(1),msgs=[]},{process=proc(2),msgs=[]},{process=proc(3),msgs=[]},{process=proc(4),msgs=[{varName="z",value=2,vector=[1,3,6,1],sender=proc(3)},{varName="x",value=3,vector=[6,3,6,1],sender=proc(1)}]}]++
1`[{process=proc(1),msgs=[]},{process=proc(2),msgs=[]},{process=proc(3),msgs=[]},{process=proc(4),msgs=[{varName="z",value=2,vector=[1,3,6,2],sender=proc(3)}]}]++
1`[{process=proc(1),msgs=[]},{process=proc(2),msgs=[]},{process=proc(3),msgs=[]},{process=proc(4),msgs=[{varName="z",value=2,vector=[1,3,6,2],sender=proc(3)},{varName="x",value=3,vector=[3,0,0,0],sender=proc(1)}]}]++
1`[{process=proc(1),msgs=[]},{process=proc(2),msgs=[]},{process=proc(3),msgs=[]},{process=proc(4),msgs=[{varName="z",value=2,vector=[1,3,6,2],sender=proc(3)},{varName="x",value=3,vector=[4,0,0,2],sender=proc(1)}]}]++
1`[{process=proc(1),msgs=[]},{process=proc(2),msgs=[]},{process=proc(3),msgs=[]},{process=proc(4),msgs=[{varName="z",value=2,vector=[1,3,6,2],sender=proc(3)},{varName="x",value=3,vector=[4,3,0,0],sender=proc(1)}]}]++
1`[{process=proc(1),msgs=[]},{process=proc(2),msgs=[]},{process=proc(3),msgs=[]},{process=proc(4),msgs=[{varName="z",value=2,vector=[1,3,6,2],sender=proc(3)},{varName="x",value=3,vector=[5,3,0,2],sender=proc(1)}]}]++
1`[{process=proc(1),msgs=[]},{process=proc(2),msgs=[]},{process=proc(3),msgs=[]},{process=proc(4),msgs=[{varName="z",value=2,vector=[1,3,6,2],sender=proc(3)},{varName="x",value=3,vector=[6,3,6,2],sender=proc(1)}]}]++
1`[{process=proc(1),msgs=[]},{process=proc(2),msgs=[]},{process=proc(3),msgs=[]},{process=proc(4),msgs=[{varName="z",value=2,vector=[1,4,6,1],sender=proc(3)}]}]++
1`[{process=proc(1),msgs=[]},{process=proc(2),msgs=[]},{process=proc(3),msgs=[]},{process=proc(4),msgs=[{varName="z",value=2,vector=[1,4,6,1],sender=proc(3)},{varName="x",value=3,vector=[3,0,0,0],sender=proc(1)}]}]++
1`[{process=proc(1),msgs=[]},{process=proc(2),msgs=[]},{process=proc(3),msgs=[]},{process=proc(4),msgs=[{varName="z",value=2,vector=[1,4,6,1],sender=proc(3)},{varName="x",value=3,vector=[4,0,0,1],sender=proc(1)}]}]++
1`[{process=proc(1),msgs=[]},{process=proc(2),msgs=[]},{process=proc(3),msgs=[]},{process=proc(4),msgs=[{varName="z",value=2,vector=[1,4,6,1],sender=proc(3)},{varName="x",value=3,vector=[5,4,0,1],sender=proc(1)}]}]++
1`[{process=proc(1),msgs=[]},{process=proc(2),msgs=[]},{process=proc(3),msgs=[]},{process=proc(4),msgs=[{varName="z",value=2,vector=[1,4,6,1],sender=proc(3)},{varName="x",value=3,vector=[6,4,6,1],sender=proc(1)}]}]++
1`[{process=proc(1),msgs=[]},{process=proc(2),msgs=[]},{process=proc(3),msgs=[]},{process=proc(4),msgs=[{varName="z",value=2,vector=[1,4,6,2],sender=proc(3)}]}]++
1`[{process=proc(1),msgs=[]},{process=proc(2),msgs=[]},{process=proc(3),msgs=[]},{process=proc(4),msgs=[{varName="z",value=2,vector=[1,4,6,2],sender=proc(3)},{varName="x",value=3,vector=[3,0,0,0],sender=proc(1)}]}]++
1`[{process=proc(1),msgs=[]},{process=proc(2),msgs=[]},{process=proc(3),msgs=[]},{process=proc(4),msgs=[{varName="z",value=2,vector=[1,4,6,2],sender=proc(3)},{varName="x",value=3,vector=[4,0,0,2],sender=proc(1)}]}]++
1`[{process=proc(1),msgs=[]},{process=proc(2),msgs=[]},{process=proc(3),msgs=[]},{process=proc(4),msgs=[{varName="z",value=2,vector=[1,4,6,2],sender=proc(3)},{varName="x",value=3,vector=[5,4,0,2],sender=proc(1)}]}]++
1`[{process=proc(1),msgs=[]},{process=proc(2),msgs=[]},{process=proc(3),msgs=[]},{process=proc(4),msgs=[{varName="z",value=2,vector=[1,4,6,2],sender=proc(3)},{varName="x",value=3,vector=[6,4,6,2],sender=proc(1)}]}]++
1`[{process=proc(1),msgs=[]},{process=proc(2),msgs=[]},{process=proc(3),msgs=[{varName="w",value=6,vector=[1,3,0,0],sender=proc(2)}]},{process=proc(4),msgs=[]}]++
1`[{process=proc(1),msgs=[]},{process=proc(2),msgs=[]},{process=proc(3),msgs=[{varName="w",value=6,vector=[1,3,0,0],sender=proc(2)}]},{process=proc(4),msgs=[{varName="w",value=6,vector=[1,3,0,0],sender=proc(2)}]}]++
1`[{process=proc(1),msgs=[]},{process=proc(2),msgs=[]},{process=proc(3),msgs=[{varName="w",value=6,vector=[1,3,0,0],sender=proc(2)}]},{process=proc(4),msgs=[{varName="y",value=4,vector=[1,0,0,0],sender=proc(1)},{varName="w",value=6,vector=[1,3,0,0],sender=proc(2)}]}]++
1`[{process=proc(1),msgs=[]},{process=proc(2),msgs=[]},{process=proc(3),msgs=[{varName="w",value=6,vector=[1,3,0,0],sender=proc(2)},{varName="x",value=5,vector=[0,0,0,1],sender=proc(4)}]},{process=proc(4),msgs=[]}]++
1`[{process=proc(1),msgs=[]},{process=proc(2),msgs=[]},{process=proc(3),msgs=[{varName="w",value=6,vector=[1,3,0,0],sender=proc(2)},{varName="x",value=5,vector=[0,0,0,1],sender=proc(4)}]},{process=proc(4),msgs=[{varName="w",value=6,vector=[1,3,0,0],sender=proc(2)}]}]++
1`[{process=proc(1),msgs=[]},{process=proc(2),msgs=[]},{process=proc(3),msgs=[{varName="w",value=6,vector=[1,3,0,0],sender=proc(2)},{varName="x",value=5,vector=[0,0,0,1],sender=proc(4)}]},{process=proc(4),msgs=[{varName="y",value=4,vector=[1,0,0,0],sender=proc(1)},{varName="w",value=6,vector=[1,3,0,0],sender=proc(2)}]}]++
1`[{process=proc(1),msgs=[]},{process=proc(2),msgs=[]},{process=proc(3),msgs=[{varName="w",value=6,vector=[1,3,0,0],sender=proc(2)},{varName="x",value=5,vector=[1,0,0,2],sender=proc(4)}]},{process=proc(4),msgs=[]}]++
1`[{process=proc(1),msgs=[]},{process=proc(2),msgs=[]},{process=proc(3),msgs=[{varName="w",value=6,vector=[1,3,0,0],sender=proc(2)},{varName="x",value=5,vector=[1,0,0,2],sender=proc(4)}]},{process=proc(4),msgs=[{varName="w",value=6,vector=[1,3,0,0],sender=proc(2)}]}]++
1`[{process=proc(1),msgs=[]},{process=proc(2),msgs=[]},{process=proc(3),msgs=[{varName="w",value=6,vector=[1,4,0,1],sender=proc(2)}]},{process=proc(4),msgs=[]}]++
1`[{process=proc(1),msgs=[]},{process=proc(2),msgs=[]},{process=proc(3),msgs=[{varName="w",value=6,vector=[1,4,0,1],sender=proc(2)}]},{process=proc(4),msgs=[{varName="w",value=6,vector=[1,4,0,1],sender=proc(2)}]}]++
1`[{process=proc(1),msgs=[]},{process=proc(2),msgs=[]},{process=proc(3),msgs=[{varName="w",value=6,vector=[1,4,0,1],sender=proc(2)}]},{process=proc(4),msgs=[{varName="y",value=4,vector=[1,0,0,0],sender=proc(1)},{varName="w",value=6,vector=[1,4,0,1],sender=proc(2)}]}]++
1`[{process=proc(1),msgs=[]},{process=proc(2),msgs=[]},{process=proc(3),msgs=[{varName="w",value=6,vector=[1,4,0,2],sender=proc(2)}]},{process=proc(4),msgs=[]}]++
1`[{process=proc(1),msgs=[]},{process=proc(2),msgs=[]},{process=proc(3),msgs=[{varName="w",value=6,vector=[1,4,0,2],sender=proc(2)}]},{process=proc(4),msgs=[{varName="w",value=6,vector=[1,4,0,2],sender=proc(2)}]}]++
1`[{process=proc(1),msgs=[]},{process=proc(2),msgs=[]},{process=proc(3),msgs=[{varName="x",value=3,vector=[3,0,0,0],sender=proc(1)}]},{process=proc(4),msgs=[]}]++
1`[{process=proc(1),msgs=[]},{process=proc(2),msgs=[]},{process=proc(3),msgs=[{varName="x",value=3,vector=[3,0,0,0],sender=proc(1)}]},{process=proc(4),msgs=[{varName="w",value=6,vector=[1,3,0,0],sender=proc(2)},{varName="x",value=3,vector=[3,0,0,0],sender=proc(1)}]}]++
1`[{process=proc(1),msgs=[]},{process=proc(2),msgs=[]},{process=proc(3),msgs=[{varName="x",value=3,vector=[3,0,0,0],sender=proc(1)}]},{process=proc(4),msgs=[{varName="w",value=6,vector=[1,3,0,0],sender=proc(2)},{varName="x",value=3,vector=[3,0,0,0],sender=proc(1)},{varName="z",value=2,vector=[1,3,6,1],sender=proc(3)}]}]++
1`[{process=proc(1),msgs=[]},{process=proc(2),msgs=[]},{process=proc(3),msgs=[{varName="x",value=3,vector=[3,0,0,0],sender=proc(1)}]},{process=proc(4),msgs=[{varName="w",value=6,vector=[1,3,0,0],sender=proc(2)},{varName="x",value=3,vector=[3,0,0,0],sender=proc(1)},{varName="z",value=2,vector=[1,3,6,2],sender=proc(3)}]}]++
1`[{process=proc(1),msgs=[]},{process=proc(2),msgs=[]},{process=proc(3),msgs=[{varName="x",value=3,vector=[3,0,0,0],sender=proc(1)}]},{process=proc(4),msgs=[{varName="w",value=6,vector=[1,3,0,0],sender=proc(2)},{varName="z",value=2,vector=[1,3,6,1],sender=proc(3)},{varName="x",value=3,vector=[3,0,0,0],sender=proc(1)}]}]++
1`[{process=proc(1),msgs=[]},{process=proc(2),msgs=[]},{process=proc(3),msgs=[{varName="x",value=3,vector=[3,0,0,0],sender=proc(1)}]},{process=proc(4),msgs=[{varName="w",value=6,vector=[1,3,0,0],sender=proc(2)},{varName="z",value=2,vector=[1,3,6,2],sender=proc(3)},{varName="x",value=3,vector=[3,0,0,0],sender=proc(1)}]}]++
1`[{process=proc(1),msgs=[]},{process=proc(2),msgs=[]},{process=proc(3),msgs=[{varName="x",value=3,vector=[3,0,0,0],sender=proc(1)}]},{process=proc(4),msgs=[{varName="w",value=6,vector=[1,4,0,1],sender=proc(2)},{varName="x",value=3,vector=[3,0,0,0],sender=proc(1)}]}]++
1`[{process=proc(1),msgs=[]},{process=proc(2),msgs=[]},{process=proc(3),msgs=[{varName="x",value=3,vector=[3,0,0,0],sender=proc(1)}]},{process=proc(4),msgs=[{varName="w",value=6,vector=[1,4,0,1],sender=proc(2)},{varName="x",value=3,vector=[3,0,0,0],sender=proc(1)},{varName="z",value=2,vector=[1,4,6,1],sender=proc(3)}]}]++
1`[{process=proc(1),msgs=[]},{process=proc(2),msgs=[]},{process=proc(3),msgs=[{varName="x",value=3,vector=[3,0,0,0],sender=proc(1)}]},{process=proc(4),msgs=[{varName="w",value=6,vector=[1,4,0,1],sender=proc(2)},{varName="z",value=2,vector=[1,4,6,1],sender=proc(3)},{varName="x",value=3,vector=[3,0,0,0],sender=proc(1)}]}]++
1`[{process=proc(1),msgs=[]},{process=proc(2),msgs=[]},{process=proc(3),msgs=[{varName="x",value=3,vector=[3,0,0,0],sender=proc(1)}]},{process=proc(4),msgs=[{varName="w",value=6,vector=[1,4,0,2],sender=proc(2)},{varName="x",value=3,vector=[3,0,0,0],sender=proc(1)}]}]++
1`[{process=proc(1),msgs=[]},{process=proc(2),msgs=[]},{process=proc(3),msgs=[{varName="x",value=3,vector=[3,0,0,0],sender=proc(1)}]},{process=proc(4),msgs=[{varName="w",value=6,vector=[1,4,0,2],sender=proc(2)},{varName="x",value=3,vector=[3,0,0,0],sender=proc(1)},{varName="z",value=2,vector=[1,4,6,2],sender=proc(3)}]}]++
1`[{process=proc(1),msgs=[]},{process=proc(2),msgs=[]},{process=proc(3),msgs=[{varName="x",value=3,vector=[3,0,0,0],sender=proc(1)}]},{process=proc(4),msgs=[{varName="w",value=6,vector=[1,4,0,2],sender=proc(2)},{varName="z",value=2,vector=[1,4,6,2],sender=proc(3)},{varName="x",value=3,vector=[3,0,0,0],sender=proc(1)}]}]++
1`[{process=proc(1),msgs=[]},{process=proc(2),msgs=[]},{process=proc(3),msgs=[{varName="x",value=3,vector=[3,0,0,0],sender=proc(1)}]},{process=proc(4),msgs=[{varName="x",value=3,vector=[3,0,0,0],sender=proc(1)}]}]++
1`[{process=proc(1),msgs=[]},{process=proc(2),msgs=[]},{process=proc(3),msgs=[{varName="x",value=3,vector=[3,0,0,0],sender=proc(1)}]},{process=proc(4),msgs=[{varName="x",value=3,vector=[3,0,0,0],sender=proc(1)},{varName="z",value=2,vector=[1,3,6,1],sender=proc(3)}]}]++
1`[{process=proc(1),msgs=[]},{process=proc(2),msgs=[]},{process=proc(3),msgs=[{varName="x",value=3,vector=[3,0,0,0],sender=proc(1)}]},{process=proc(4),msgs=[{varName="x",value=3,vector=[3,0,0,0],sender=proc(1)},{varName="z",value=2,vector=[1,3,6,2],sender=proc(3)}]}]++
1`[{process=proc(1),msgs=[]},{process=proc(2),msgs=[]},{process=proc(3),msgs=[{varName="x",value=3,vector=[3,0,0,0],sender=proc(1)}]},{process=proc(4),msgs=[{varName="x",value=3,vector=[3,0,0,0],sender=proc(1)},{varName="z",value=2,vector=[1,4,6,1],sender=proc(3)}]}]++
1`[{process=proc(1),msgs=[]},{process=proc(2),msgs=[]},{process=proc(3),msgs=[{varName="x",value=3,vector=[3,0,0,0],sender=proc(1)}]},{process=proc(4),msgs=[{varName="x",value=3,vector=[3,0,0,0],sender=proc(1)},{varName="z",value=2,vector=[1,4,6,2],sender=proc(3)}]}]++
1`[{process=proc(1),msgs=[]},{process=proc(2),msgs=[]},{process=proc(3),msgs=[{varName="x",value=3,vector=[3,0,0,0],sender=proc(1)}]},{process=proc(4),msgs=[{varName="y",value=4,vector=[1,0,0,0],sender=proc(1)},{varName="w",value=6,vector=[1,3,0,0],sender=proc(2)},{varName="x",value=3,vector=[3,0,0,0],sender=proc(1)}]}]++
1`[{process=proc(1),msgs=[]},{process=proc(2),msgs=[]},{process=proc(3),msgs=[{varName="x",value=3,vector=[3,0,0,0],sender=proc(1)}]},{process=proc(4),msgs=[{varName="y",value=4,vector=[1,0,0,0],sender=proc(1)},{varName="w",value=6,vector=[1,3,0,0],sender=proc(2)},{varName="x",value=3,vector=[3,0,0,0],sender=proc(1)},{varName="z",value=2,vector=[1,3,6,1],sender=proc(3)}]}]++
1`[{process=proc(1),msgs=[]},{process=proc(2),msgs=[]},{process=proc(3),msgs=[{varName="x",value=3,vector=[3,0,0,0],sender=proc(1)}]},{process=proc(4),msgs=[{varName="y",value=4,vector=[1,0,0,0],sender=proc(1)},{varName="w",value=6,vector=[1,3,0,0],sender=proc(2)},{varName="z",value=2,vector=[1,3,6,1],sender=proc(3)},{varName="x",value=3,vector=[3,0,0,0],sender=proc(1)}]}]++
1`[{process=proc(1),msgs=[]},{process=proc(2),msgs=[]},{process=proc(3),msgs=[{varName="x",value=3,vector=[3,0,0,0],sender=proc(1)}]},{process=proc(4),msgs=[{varName="y",value=4,vector=[1,0,0,0],sender=proc(1)},{varName="w",value=6,vector=[1,4,0,1],sender=proc(2)},{varName="x",value=3,vector=[3,0,0,0],sender=proc(1)}]}]++
1`[{process=proc(1),msgs=[]},{process=proc(2),msgs=[]},{process=proc(3),msgs=[{varName="x",value=3,vector=[3,0,0,0],sender=proc(1)}]},{process=proc(4),msgs=[{varName="y",value=4,vector=[1,0,0,0],sender=proc(1)},{varName="w",value=6,vector=[1,4,0,1],sender=proc(2)},{varName="x",value=3,vector=[3,0,0,0],sender=proc(1)},{varName="z",value=2,vector=[1,4,6,1],sender=proc(3)}]}]++
1`[{process=proc(1),msgs=[]},{process=proc(2),msgs=[]},{process=proc(3),msgs=[{varName="x",value=3,vector=[3,0,0,0],sender=proc(1)}]},{process=proc(4),msgs=[{varName="y",value=4,vector=[1,0,0,0],sender=proc(1)},{varName="w",value=6,vector=[1,4,0,1],sender=proc(2)},{varName="z",value=2,vector=[1,4,6,1],sender=proc(3)},{varName="x",value=3,vector=[3,0,0,0],sender=proc(1)}]}]++
1`[{process=proc(1),msgs=[]},{process=proc(2),msgs=[]},{process=proc(3),msgs=[{varName="x",value=3,vector=[3,0,0,0],sender=proc(1)}]},{process=proc(4),msgs=[{varName="z",value=2,vector=[1,3,6,1],sender=proc(3)}]}]++
1`[{process=proc(1),msgs=[]},{process=proc(2),msgs=[]},{process=proc(3),msgs=[{varName="x",value=3,vector=[3,0,0,0],sender=proc(1)}]},{process=proc(4),msgs=[{varName="z",value=2,vector=[1,3,6,1],sender=proc(3)},{varName="x",value=3,vector=[3,0,0,0],sender=proc(1)}]}]++
1`[{process=proc(1),msgs=[]},{process=proc(2),msgs=[]},{process=proc(3),msgs=[{varName="x",value=3,vector=[3,0,0,0],sender=proc(1)}]},{process=proc(4),msgs=[{varName="z",value=2,vector=[1,3,6,2],sender=proc(3)}]}]++
1`[{process=proc(1),msgs=[]},{process=proc(2),msgs=[]},{process=proc(3),msgs=[{varName="x",value=3,vector=[3,0,0,0],sender=proc(1)}]},{process=proc(4),msgs=[{varName="z",value=2,vector=[1,3,6,2],sender=proc(3)},{varName="x",value=3,vector=[3,0,0,0],sender=proc(1)}]}]++
1`[{process=proc(1),msgs=[]},{process=proc(2),msgs=[]},{process=proc(3),msgs=[{varName="x",value=3,vector=[3,0,0,0],sender=proc(1)}]},{process=proc(4),msgs=[{varName="z",value=2,vector=[1,4,6,1],sender=proc(3)}]}]++
1`[{process=proc(1),msgs=[]},{process=proc(2),msgs=[]},{process=proc(3),msgs=[{varName="x",value=3,vector=[3,0,0,0],sender=proc(1)}]},{process=proc(4),msgs=[{varName="z",value=2,vector=[1,4,6,1],sender=proc(3)},{varName="x",value=3,vector=[3,0,0,0],sender=proc(1)}]}]++
1`[{process=proc(1),msgs=[]},{process=proc(2),msgs=[]},{process=proc(3),msgs=[{varName="x",value=3,vector=[3,0,0,0],sender=proc(1)}]},{process=proc(4),msgs=[{varName="z",value=2,vector=[1,4,6,2],sender=proc(3)}]}]++
1`[{process=proc(1),msgs=[]},{process=proc(2),msgs=[]},{process=proc(3),msgs=[{varName="x",value=3,vector=[3,0,0,0],sender=proc(1)}]},{process=proc(4),msgs=[{varName="z",value=2,vector=[1,4,6,2],sender=proc(3)},{varName="x",value=3,vector=[3,0,0,0],sender=proc(1)}]}]++
1`[{process=proc(1),msgs=[]},{process=proc(2),msgs=[]},{process=proc(3),msgs=[{varName="x",value=3,vector=[4,0,0,1],sender=proc(1)}]},{process=proc(4),msgs=[]}]++
1`[{process=proc(1),msgs=[]},{process=proc(2),msgs=[]},{process=proc(3),msgs=[{varName="x",value=3,vector=[4,0,0,1],sender=proc(1)}]},{process=proc(4),msgs=[{varName="w",value=6,vector=[1,3,0,0],sender=proc(2)},{varName="x",value=3,vector=[4,0,0,1],sender=proc(1)}]}]++
1`[{process=proc(1),msgs=[]},{process=proc(2),msgs=[]},{process=proc(3),msgs=[{varName="x",value=3,vector=[4,0,0,1],sender=proc(1)}]},{process=proc(4),msgs=[{varName="w",value=6,vector=[1,3,0,0],sender=proc(2)},{varName="x",value=3,vector=[4,0,0,1],sender=proc(1)},{varName="z",value=2,vector=[1,3,6,1],sender=proc(3)}]}]++
1`[{process=proc(1),msgs=[]},{process=proc(2),msgs=[]},{process=proc(3),msgs=[{varName="x",value=3,vector=[4,0,0,1],sender=proc(1)}]},{process=proc(4),msgs=[{varName="w",value=6,vector=[1,3,0,0],sender=proc(2)},{varName="z",value=2,vector=[1,3,6,1],sender=proc(3)},{varName="x",value=3,vector=[4,0,0,1],sender=proc(1)}]}]++
1`[{process=proc(1),msgs=[]},{process=proc(2),msgs=[]},{process=proc(3),msgs=[{varName="x",value=3,vector=[4,0,0,1],sender=proc(1)}]},{process=proc(4),msgs=[{varName="w",value=6,vector=[1,4,0,1],sender=proc(2)},{varName="x",value=3,vector=[4,0,0,1],sender=proc(1)}]}]++
1`[{process=proc(1),msgs=[]},{process=proc(2),msgs=[]},{process=proc(3),msgs=[{varName="x",value=3,vector=[4,0,0,1],sender=proc(1)}]},{process=proc(4),msgs=[{varName="w",value=6,vector=[1,4,0,1],sender=proc(2)},{varName="x",value=3,vector=[4,0,0,1],sender=proc(1)},{varName="z",value=2,vector=[1,4,6,1],sender=proc(3)}]}]++
1`[{process=proc(1),msgs=[]},{process=proc(2),msgs=[]},{process=proc(3),msgs=[{varName="x",value=3,vector=[4,0,0,1],sender=proc(1)}]},{process=proc(4),msgs=[{varName="w",value=6,vector=[1,4,0,1],sender=proc(2)},{varName="z",value=2,vector=[1,4,6,1],sender=proc(3)},{varName="x",value=3,vector=[4,0,0,1],sender=proc(1)}]}]++
1`[{process=proc(1),msgs=[]},{process=proc(2),msgs=[]},{process=proc(3),msgs=[{varName="x",value=3,vector=[4,0,0,1],sender=proc(1)}]},{process=proc(4),msgs=[{varName="x",value=3,vector=[4,0,0,1],sender=proc(1)}]}]++
1`[{process=proc(1),msgs=[]},{process=proc(2),msgs=[]},{process=proc(3),msgs=[{varName="x",value=3,vector=[4,0,0,1],sender=proc(1)}]},{process=proc(4),msgs=[{varName="x",value=3,vector=[4,0,0,1],sender=proc(1)},{varName="z",value=2,vector=[1,3,6,1],sender=proc(3)}]}]++
1`[{process=proc(1),msgs=[]},{process=proc(2),msgs=[]},{process=proc(3),msgs=[{varName="x",value=3,vector=[4,0,0,1],sender=proc(1)}]},{process=proc(4),msgs=[{varName="x",value=3,vector=[4,0,0,1],sender=proc(1)},{varName="z",value=2,vector=[1,4,6,1],sender=proc(3)}]}]++
1`[{process=proc(1),msgs=[]},{process=proc(2),msgs=[]},{process=proc(3),msgs=[{varName="x",value=3,vector=[4,0,0,1],sender=proc(1)}]},{process=proc(4),msgs=[{varName="y",value=4,vector=[1,0,0,0],sender=proc(1)},{varName="w",value=6,vector=[1,3,0,0],sender=proc(2)},{varName="x",value=3,vector=[4,0,0,1],sender=proc(1)}]}]++
1`[{process=proc(1),msgs=[]},{process=proc(2),msgs=[]},{process=proc(3),msgs=[{varName="x",value=3,vector=[4,0,0,1],sender=proc(1)}]},{process=proc(4),msgs=[{varName="y",value=4,vector=[1,0,0,0],sender=proc(1)},{varName="w",value=6,vector=[1,3,0,0],sender=proc(2)},{varName="x",value=3,vector=[4,0,0,1],sender=proc(1)},{varName="z",value=2,vector=[1,3,6,1],sender=proc(3)}]}]++
1`[{process=proc(1),msgs=[]},{process=proc(2),msgs=[]},{process=proc(3),msgs=[{varName="x",value=3,vector=[4,0,0,1],sender=proc(1)}]},{process=proc(4),msgs=[{varName="y",value=4,vector=[1,0,0,0],sender=proc(1)},{varName="w",value=6,vector=[1,3,0,0],sender=proc(2)},{varName="z",value=2,vector=[1,3,6,1],sender=proc(3)},{varName="x",value=3,vector=[4,0,0,1],sender=proc(1)}]}]++
1`[{process=proc(1),msgs=[]},{process=proc(2),msgs=[]},{process=proc(3),msgs=[{varName="x",value=3,vector=[4,0,0,1],sender=proc(1)}]},{process=proc(4),msgs=[{varName="y",value=4,vector=[1,0,0,0],sender=proc(1)},{varName="w",value=6,vector=[1,4,0,1],sender=proc(2)},{varName="x",value=3,vector=[4,0,0,1],sender=proc(1)}]}]++
1`[{process=proc(1),msgs=[]},{process=proc(2),msgs=[]},{process=proc(3),msgs=[{varName="x",value=3,vector=[4,0,0,1],sender=proc(1)}]},{process=proc(4),msgs=[{varName="y",value=4,vector=[1,0,0,0],sender=proc(1)},{varName="w",value=6,vector=[1,4,0,1],sender=proc(2)},{varName="x",value=3,vector=[4,0,0,1],sender=proc(1)},{varName="z",value=2,vector=[1,4,6,1],sender=proc(3)}]}]++
1`[{process=proc(1),msgs=[]},{process=proc(2),msgs=[]},{process=proc(3),msgs=[{varName="x",value=3,vector=[4,0,0,1],sender=proc(1)}]},{process=proc(4),msgs=[{varName="y",value=4,vector=[1,0,0,0],sender=proc(1)},{varName="w",value=6,vector=[1,4,0,1],sender=proc(2)},{varName="z",value=2,vector=[1,4,6,1],sender=proc(3)},{varName="x",value=3,vector=[4,0,0,1],sender=proc(1)}]}]++
1`[{process=proc(1),msgs=[]},{process=proc(2),msgs=[]},{process=proc(3),msgs=[{varName="x",value=3,vector=[4,0,0,1],sender=proc(1)}]},{process=proc(4),msgs=[{varName="z",value=2,vector=[1,3,6,1],sender=proc(3)}]}]++
1`[{process=proc(1),msgs=[]},{process=proc(2),msgs=[]},{process=proc(3),msgs=[{varName="x",value=3,vector=[4,0,0,1],sender=proc(1)}]},{process=proc(4),msgs=[{varName="z",value=2,vector=[1,3,6,1],sender=proc(3)},{varName="x",value=3,vector=[4,0,0,1],sender=proc(1)}]}]++
1`[{process=proc(1),msgs=[]},{process=proc(2),msgs=[]},{process=proc(3),msgs=[{varName="x",value=3,vector=[4,0,0,1],sender=proc(1)}]},{process=proc(4),msgs=[{varName="z",value=2,vector=[1,4,6,1],sender=proc(3)}]}]++
1`[{process=proc(1),msgs=[]},{process=proc(2),msgs=[]},{process=proc(3),msgs=[{varName="x",value=3,vector=[4,0,0,1],sender=proc(1)}]},{process=proc(4),msgs=[{varName="z",value=2,vector=[1,4,6,1],sender=proc(3)},{varName="x",value=3,vector=[4,0,0,1],sender=proc(1)}]}]++
1`[{process=proc(1),msgs=[]},{process=proc(2),msgs=[]},{process=proc(3),msgs=[{varName="x",value=3,vector=[4,0,0,2],sender=proc(1)}]},{process=proc(4),msgs=[]}]++
1`[{process=proc(1),msgs=[]},{process=proc(2),msgs=[]},{process=proc(3),msgs=[{varName="x",value=3,vector=[4,0,0,2],sender=proc(1)}]},{process=proc(4),msgs=[{varName="w",value=6,vector=[1,3,0,0],sender=proc(2)},{varName="x",value=3,vector=[4,0,0,2],sender=proc(1)}]}]++
1`[{process=proc(1),msgs=[]},{process=proc(2),msgs=[]},{process=proc(3),msgs=[{varName="x",value=3,vector=[4,0,0,2],sender=proc(1)}]},{process=proc(4),msgs=[{varName="w",value=6,vector=[1,3,0,0],sender=proc(2)},{varName="x",value=3,vector=[4,0,0,2],sender=proc(1)},{varName="z",value=2,vector=[1,3,6,2],sender=proc(3)}]}]++
1`[{process=proc(1),msgs=[]},{process=proc(2),msgs=[]},{process=proc(3),msgs=[{varName="x",value=3,vector=[4,0,0,2],sender=proc(1)}]},{process=proc(4),msgs=[{varName="w",value=6,vector=[1,3,0,0],sender=proc(2)},{varName="z",value=2,vector=[1,3,6,2],sender=proc(3)},{varName="x",value=3,vector=[4,0,0,2],sender=proc(1)}]}]++
1`[{process=proc(1),msgs=[]},{process=proc(2),msgs=[]},{process=proc(3),msgs=[{varName="x",value=3,vector=[4,0,0,2],sender=proc(1)}]},{process=proc(4),msgs=[{varName="w",value=6,vector=[1,4,0,2],sender=proc(2)},{varName="x",value=3,vector=[4,0,0,2],sender=proc(1)}]}]++
1`[{process=proc(1),msgs=[]},{process=proc(2),msgs=[]},{process=proc(3),msgs=[{varName="x",value=3,vector=[4,0,0,2],sender=proc(1)}]},{process=proc(4),msgs=[{varName="w",value=6,vector=[1,4,0,2],sender=proc(2)},{varName="x",value=3,vector=[4,0,0,2],sender=proc(1)},{varName="z",value=2,vector=[1,4,6,2],sender=proc(3)}]}]++
1`[{process=proc(1),msgs=[]},{process=proc(2),msgs=[]},{process=proc(3),msgs=[{varName="x",value=3,vector=[4,0,0,2],sender=proc(1)}]},{process=proc(4),msgs=[{varName="w",value=6,vector=[1,4,0,2],sender=proc(2)},{varName="z",value=2,vector=[1,4,6,2],sender=proc(3)},{varName="x",value=3,vector=[4,0,0,2],sender=proc(1)}]}]++
1`[{process=proc(1),msgs=[]},{process=proc(2),msgs=[]},{process=proc(3),msgs=[{varName="x",value=3,vector=[4,0,0,2],sender=proc(1)}]},{process=proc(4),msgs=[{varName="x",value=3,vector=[4,0,0,2],sender=proc(1)}]}]++
1`[{process=proc(1),msgs=[]},{process=proc(2),msgs=[]},{process=proc(3),msgs=[{varName="x",value=3,vector=[4,0,0,2],sender=proc(1)}]},{process=proc(4),msgs=[{varName="x",value=3,vector=[4,0,0,2],sender=proc(1)},{varName="z",value=2,vector=[1,3,6,2],sender=proc(3)}]}]++
1`[{process=proc(1),msgs=[]},{process=proc(2),msgs=[]},{process=proc(3),msgs=[{varName="x",value=3,vector=[4,0,0,2],sender=proc(1)}]},{process=proc(4),msgs=[{varName="x",value=3,vector=[4,0,0,2],sender=proc(1)},{varName="z",value=2,vector=[1,4,6,2],sender=proc(3)}]}]++
1`[{process=proc(1),msgs=[]},{process=proc(2),msgs=[]},{process=proc(3),msgs=[{varName="x",value=3,vector=[4,0,0,2],sender=proc(1)}]},{process=proc(4),msgs=[{varName="z",value=2,vector=[1,3,6,2],sender=proc(3)}]}]++
1`[{process=proc(1),msgs=[]},{process=proc(2),msgs=[]},{process=proc(3),msgs=[{varName="x",value=3,vector=[4,0,0,2],sender=proc(1)}]},{process=proc(4),msgs=[{varName="z",value=2,vector=[1,3,6,2],sender=proc(3)},{varName="x",value=3,vector=[4,0,0,2],sender=proc(1)}]}]++
1`[{process=proc(1),msgs=[]},{process=proc(2),msgs=[]},{process=proc(3),msgs=[{varName="x",value=3,vector=[4,0,0,2],sender=proc(1)}]},{process=proc(4),msgs=[{varName="z",value=2,vector=[1,4,6,2],sender=proc(3)}]}]++
1`[{process=proc(1),msgs=[]},{process=proc(2),msgs=[]},{process=proc(3),msgs=[{varName="x",value=3,vector=[4,0,0,2],sender=proc(1)}]},{process=proc(4),msgs=[{varName="z",value=2,vector=[1,4,6,2],sender=proc(3)},{varName="x",value=3,vector=[4,0,0,2],sender=proc(1)}]}]++
1`[{process=proc(1),msgs=[]},{process=proc(2),msgs=[]},{process=proc(3),msgs=[{varName="x",value=3,vector=[4,3,0,0],sender=proc(1)}]},{process=proc(4),msgs=[]}]++
1`[{process=proc(1),msgs=[]},{process=proc(2),msgs=[]},{process=proc(3),msgs=[{varName="x",value=3,vector=[4,3,0,0],sender=proc(1)}]},{process=proc(4),msgs=[{varName="w",value=6,vector=[1,3,0,0],sender=proc(2)},{varName="x",value=3,vector=[4,3,0,0],sender=proc(1)}]}]++
1`[{process=proc(1),msgs=[]},{process=proc(2),msgs=[]},{process=proc(3),msgs=[{varName="x",value=3,vector=[4,3,0,0],sender=proc(1)}]},{process=proc(4),msgs=[{varName="w",value=6,vector=[1,3,0,0],sender=proc(2)},{varName="x",value=3,vector=[4,3,0,0],sender=proc(1)},{varName="z",value=2,vector=[1,3,6,1],sender=proc(3)}]}]++
1`[{process=proc(1),msgs=[]},{process=proc(2),msgs=[]},{process=proc(3),msgs=[{varName="x",value=3,vector=[4,3,0,0],sender=proc(1)}]},{process=proc(4),msgs=[{varName="w",value=6,vector=[1,3,0,0],sender=proc(2)},{varName="x",value=3,vector=[4,3,0,0],sender=proc(1)},{varName="z",value=2,vector=[1,3,6,2],sender=proc(3)}]}]++
1`[{process=proc(1),msgs=[]},{process=proc(2),msgs=[]},{process=proc(3),msgs=[{varName="x",value=3,vector=[4,3,0,0],sender=proc(1)}]},{process=proc(4),msgs=[{varName="w",value=6,vector=[1,3,0,0],sender=proc(2)},{varName="z",value=2,vector=[1,3,6,1],sender=proc(3)},{varName="x",value=3,vector=[4,3,0,0],sender=proc(1)}]}]++
1`[{process=proc(1),msgs=[]},{process=proc(2),msgs=[]},{process=proc(3),msgs=[{varName="x",value=3,vector=[4,3,0,0],sender=proc(1)}]},{process=proc(4),msgs=[{varName="w",value=6,vector=[1,3,0,0],sender=proc(2)},{varName="z",value=2,vector=[1,3,6,2],sender=proc(3)},{varName="x",value=3,vector=[4,3,0,0],sender=proc(1)}]}]++
1`[{process=proc(1),msgs=[]},{process=proc(2),msgs=[]},{process=proc(3),msgs=[{varName="x",value=3,vector=[4,3,0,0],sender=proc(1)}]},{process=proc(4),msgs=[{varName="x",value=3,vector=[4,3,0,0],sender=proc(1)}]}]++
1`[{process=proc(1),msgs=[]},{process=proc(2),msgs=[]},{process=proc(3),msgs=[{varName="x",value=3,vector=[4,3,0,0],sender=proc(1)}]},{process=proc(4),msgs=[{varName="x",value=3,vector=[4,3,0,0],sender=proc(1)},{varName="z",value=2,vector=[1,3,6,1],sender=proc(3)}]}]++
1`[{process=proc(1),msgs=[]},{process=proc(2),msgs=[]},{process=proc(3),msgs=[{varName="x",value=3,vector=[4,3,0,0],sender=proc(1)}]},{process=proc(4),msgs=[{varName="x",value=3,vector=[4,3,0,0],sender=proc(1)},{varName="z",value=2,vector=[1,3,6,2],sender=proc(3)}]}]++
1`[{process=proc(1),msgs=[]},{process=proc(2),msgs=[]},{process=proc(3),msgs=[{varName="x",value=3,vector=[4,3,0,0],sender=proc(1)}]},{process=proc(4),msgs=[{varName="y",value=4,vector=[1,0,0,0],sender=proc(1)},{varName="w",value=6,vector=[1,3,0,0],sender=proc(2)},{varName="x",value=3,vector=[4,3,0,0],sender=proc(1)}]}]++
1`[{process=proc(1),msgs=[]},{process=proc(2),msgs=[]},{process=proc(3),msgs=[{varName="x",value=3,vector=[4,3,0,0],sender=proc(1)}]},{process=proc(4),msgs=[{varName="y",value=4,vector=[1,0,0,0],sender=proc(1)},{varName="w",value=6,vector=[1,3,0,0],sender=proc(2)},{varName="x",value=3,vector=[4,3,0,0],sender=proc(1)},{varName="z",value=2,vector=[1,3,6,1],sender=proc(3)}]}]++
1`[{process=proc(1),msgs=[]},{process=proc(2),msgs=[]},{process=proc(3),msgs=[{varName="x",value=3,vector=[4,3,0,0],sender=proc(1)}]},{process=proc(4),msgs=[{varName="y",value=4,vector=[1,0,0,0],sender=proc(1)},{varName="w",value=6,vector=[1,3,0,0],sender=proc(2)},{varName="z",value=2,vector=[1,3,6,1],sender=proc(3)},{varName="x",value=3,vector=[4,3,0,0],sender=proc(1)}]}]++
1`[{process=proc(1),msgs=[]},{process=proc(2),msgs=[]},{process=proc(3),msgs=[{varName="x",value=3,vector=[4,3,0,0],sender=proc(1)}]},{process=proc(4),msgs=[{varName="z",value=2,vector=[1,3,6,1],sender=proc(3)}]}]++
1`[{process=proc(1),msgs=[]},{process=proc(2),msgs=[]},{process=proc(3),msgs=[{varName="x",value=3,vector=[4,3,0,0],sender=proc(1)}]},{process=proc(4),msgs=[{varName="z",value=2,vector=[1,3,6,1],sender=proc(3)},{varName="x",value=3,vector=[4,3,0,0],sender=proc(1)}]}]++
1`[{process=proc(1),msgs=[]},{process=proc(2),msgs=[]},{process=proc(3),msgs=[{varName="x",value=3,vector=[4,3,0,0],sender=proc(1)}]},{process=proc(4),msgs=[{varName="z",value=2,vector=[1,3,6,2],sender=proc(3)}]}]++
1`[{process=proc(1),msgs=[]},{process=proc(2),msgs=[]},{process=proc(3),msgs=[{varName="x",value=3,vector=[4,3,0,0],sender=proc(1)}]},{process=proc(4),msgs=[{varName="z",value=2,vector=[1,3,6,2],sender=proc(3)},{varName="x",value=3,vector=[4,3,0,0],sender=proc(1)}]}]++
1`[{process=proc(1),msgs=[]},{process=proc(2),msgs=[]},{process=proc(3),msgs=[{varName="x",value=3,vector=[5,3,0,1],sender=proc(1)}]},{process=proc(4),msgs=[]}]++
1`[{process=proc(1),msgs=[]},{process=proc(2),msgs=[]},{process=proc(3),msgs=[{varName="x",value=3,vector=[5,3,0,1],sender=proc(1)}]},{process=proc(4),msgs=[{varName="w",value=6,vector=[1,3,0,0],sender=proc(2)},{varName="x",value=3,vector=[5,3,0,1],sender=proc(1)}]}]++
1`[{process=proc(1),msgs=[]},{process=proc(2),msgs=[]},{process=proc(3),msgs=[{varName="x",value=3,vector=[5,3,0,1],sender=proc(1)}]},{process=proc(4),msgs=[{varName="w",value=6,vector=[1,3,0,0],sender=proc(2)},{varName="x",value=3,vector=[5,3,0,1],sender=proc(1)},{varName="z",value=2,vector=[1,3,6,1],sender=proc(3)}]}]++
1`[{process=proc(1),msgs=[]},{process=proc(2),msgs=[]},{process=proc(3),msgs=[{varName="x",value=3,vector=[5,3,0,1],sender=proc(1)}]},{process=proc(4),msgs=[{varName="w",value=6,vector=[1,3,0,0],sender=proc(2)},{varName="z",value=2,vector=[1,3,6,1],sender=proc(3)},{varName="x",value=3,vector=[5,3,0,1],sender=proc(1)}]}]++
1`[{process=proc(1),msgs=[]},{process=proc(2),msgs=[]},{process=proc(3),msgs=[{varName="x",value=3,vector=[5,3,0,1],sender=proc(1)}]},{process=proc(4),msgs=[{varName="x",value=3,vector=[5,3,0,1],sender=proc(1)}]}]++
1`[{process=proc(1),msgs=[]},{process=proc(2),msgs=[]},{process=proc(3),msgs=[{varName="x",value=3,vector=[5,3,0,1],sender=proc(1)}]},{process=proc(4),msgs=[{varName="x",value=3,vector=[5,3,0,1],sender=proc(1)},{varName="z",value=2,vector=[1,3,6,1],sender=proc(3)}]}]++
1`[{process=proc(1),msgs=[]},{process=proc(2),msgs=[]},{process=proc(3),msgs=[{varName="x",value=3,vector=[5,3,0,1],sender=proc(1)}]},{process=proc(4),msgs=[{varName="y",value=4,vector=[1,0,0,0],sender=proc(1)},{varName="w",value=6,vector=[1,3,0,0],sender=proc(2)},{varName="x",value=3,vector=[5,3,0,1],sender=proc(1)}]}]++
1`[{process=proc(1),msgs=[]},{process=proc(2),msgs=[]},{process=proc(3),msgs=[{varName="x",value=3,vector=[5,3,0,1],sender=proc(1)}]},{process=proc(4),msgs=[{varName="y",value=4,vector=[1,0,0,0],sender=proc(1)},{varName="w",value=6,vector=[1,3,0,0],sender=proc(2)},{varName="x",value=3,vector=[5,3,0,1],sender=proc(1)},{varName="z",value=2,vector=[1,3,6,1],sender=proc(3)}]}]++
1`[{process=proc(1),msgs=[]},{process=proc(2),msgs=[]},{process=proc(3),msgs=[{varName="x",value=3,vector=[5,3,0,1],sender=proc(1)}]},{process=proc(4),msgs=[{varName="y",value=4,vector=[1,0,0,0],sender=proc(1)},{varName="w",value=6,vector=[1,3,0,0],sender=proc(2)},{varName="z",value=2,vector=[1,3,6,1],sender=proc(3)},{varName="x",value=3,vector=[5,3,0,1],sender=proc(1)}]}]++
1`[{process=proc(1),msgs=[]},{process=proc(2),msgs=[]},{process=proc(3),msgs=[{varName="x",value=3,vector=[5,3,0,1],sender=proc(1)}]},{process=proc(4),msgs=[{varName="z",value=2,vector=[1,3,6,1],sender=proc(3)}]}]++
1`[{process=proc(1),msgs=[]},{process=proc(2),msgs=[]},{process=proc(3),msgs=[{varName="x",value=3,vector=[5,3,0,1],sender=proc(1)}]},{process=proc(4),msgs=[{varName="z",value=2,vector=[1,3,6,1],sender=proc(3)},{varName="x",value=3,vector=[5,3,0,1],sender=proc(1)}]}]++
1`[{process=proc(1),msgs=[]},{process=proc(2),msgs=[]},{process=proc(3),msgs=[{varName="x",value=3,vector=[5,3,0,2],sender=proc(1)}]},{process=proc(4),msgs=[]}]++
1`[{process=proc(1),msgs=[]},{process=proc(2),msgs=[]},{process=proc(3),msgs=[{varName="x",value=3,vector=[5,3,0,2],sender=proc(1)}]},{process=proc(4),msgs=[{varName="w",value=6,vector=[1,3,0,0],sender=proc(2)},{varName="x",value=3,vector=[5,3,0,2],sender=proc(1)}]}]++
1`[{process=proc(1),msgs=[]},{process=proc(2),msgs=[]},{process=proc(3),msgs=[{varName="x",value=3,vector=[5,3,0,2],sender=proc(1)}]},{process=proc(4),msgs=[{varName="w",value=6,vector=[1,3,0,0],sender=proc(2)},{varName="x",value=3,vector=[5,3,0,2],sender=proc(1)},{varName="z",value=2,vector=[1,3,6,2],sender=proc(3)}]}]++
1`[{process=proc(1),msgs=[]},{process=proc(2),msgs=[]},{process=proc(3),msgs=[{varName="x",value=3,vector=[5,3,0,2],sender=proc(1)}]},{process=proc(4),msgs=[{varName="w",value=6,vector=[1,3,0,0],sender=proc(2)},{varName="z",value=2,vector=[1,3,6,2],sender=proc(3)},{varName="x",value=3,vector=[5,3,0,2],sender=proc(1)}]}]++
1`[{process=proc(1),msgs=[]},{process=proc(2),msgs=[]},{process=proc(3),msgs=[{varName="x",value=3,vector=[5,3,0,2],sender=proc(1)}]},{process=proc(4),msgs=[{varName="x",value=3,vector=[5,3,0,2],sender=proc(1)}]}]++
1`[{process=proc(1),msgs=[]},{process=proc(2),msgs=[]},{process=proc(3),msgs=[{varName="x",value=3,vector=[5,3,0,2],sender=proc(1)}]},{process=proc(4),msgs=[{varName="x",value=3,vector=[5,3,0,2],sender=proc(1)},{varName="z",value=2,vector=[1,3,6,2],sender=proc(3)}]}]++
1`[{process=proc(1),msgs=[]},{process=proc(2),msgs=[]},{process=proc(3),msgs=[{varName="x",value=3,vector=[5,3,0,2],sender=proc(1)}]},{process=proc(4),msgs=[{varName="z",value=2,vector=[1,3,6,2],sender=proc(3)}]}]++
1`[{process=proc(1),msgs=[]},{process=proc(2),msgs=[]},{process=proc(3),msgs=[{varName="x",value=3,vector=[5,3,0,2],sender=proc(1)}]},{process=proc(4),msgs=[{varName="z",value=2,vector=[1,3,6,2],sender=proc(3)},{varName="x",value=3,vector=[5,3,0,2],sender=proc(1)}]}]++
1`[{process=proc(1),msgs=[]},{process=proc(2),msgs=[]},{process=proc(3),msgs=[{varName="x",value=3,vector=[5,4,0,1],sender=proc(1)}]},{process=proc(4),msgs=[]}]++
1`[{process=proc(1),msgs=[]},{process=proc(2),msgs=[]},{process=proc(3),msgs=[{varName="x",value=3,vector=[5,4,0,1],sender=proc(1)}]},{process=proc(4),msgs=[{varName="w",value=6,vector=[1,4,0,1],sender=proc(2)},{varName="x",value=3,vector=[5,4,0,1],sender=proc(1)}]}]++
1`[{process=proc(1),msgs=[]},{process=proc(2),msgs=[]},{process=proc(3),msgs=[{varName="x",value=3,vector=[5,4,0,1],sender=proc(1)}]},{process=proc(4),msgs=[{varName="w",value=6,vector=[1,4,0,1],sender=proc(2)},{varName="x",value=3,vector=[5,4,0,1],sender=proc(1)},{varName="z",value=2,vector=[1,4,6,1],sender=proc(3)}]}]++
1`[{process=proc(1),msgs=[]},{process=proc(2),msgs=[]},{process=proc(3),msgs=[{varName="x",value=3,vector=[5,4,0,1],sender=proc(1)}]},{process=proc(4),msgs=[{varName="w",value=6,vector=[1,4,0,1],sender=proc(2)},{varName="z",value=2,vector=[1,4,6,1],sender=proc(3)},{varName="x",value=3,vector=[5,4,0,1],sender=proc(1)}]}]++
1`[{process=proc(1),msgs=[]},{process=proc(2),msgs=[]},{process=proc(3),msgs=[{varName="x",value=3,vector=[5,4,0,1],sender=proc(1)}]},{process=proc(4),msgs=[{varName="x",value=3,vector=[5,4,0,1],sender=proc(1)}]}]++
1`[{process=proc(1),msgs=[]},{process=proc(2),msgs=[]},{process=proc(3),msgs=[{varName="x",value=3,vector=[5,4,0,1],sender=proc(1)}]},{process=proc(4),msgs=[{varName="x",value=3,vector=[5,4,0,1],sender=proc(1)},{varName="z",value=2,vector=[1,4,6,1],sender=proc(3)}]}]++
1`[{process=proc(1),msgs=[]},{process=proc(2),msgs=[]},{process=proc(3),msgs=[{varName="x",value=3,vector=[5,4,0,1],sender=proc(1)}]},{process=proc(4),msgs=[{varName="y",value=4,vector=[1,0,0,0],sender=proc(1)},{varName="w",value=6,vector=[1,4,0,1],sender=proc(2)},{varName="x",value=3,vector=[5,4,0,1],sender=proc(1)}]}]++
1`[{process=proc(1),msgs=[]},{process=proc(2),msgs=[]},{process=proc(3),msgs=[{varName="x",value=3,vector=[5,4,0,1],sender=proc(1)}]},{process=proc(4),msgs=[{varName="y",value=4,vector=[1,0,0,0],sender=proc(1)},{varName="w",value=6,vector=[1,4,0,1],sender=proc(2)},{varName="x",value=3,vector=[5,4,0,1],sender=proc(1)},{varName="z",value=2,vector=[1,4,6,1],sender=proc(3)}]}]++
1`[{process=proc(1),msgs=[]},{process=proc(2),msgs=[]},{process=proc(3),msgs=[{varName="x",value=3,vector=[5,4,0,1],sender=proc(1)}]},{process=proc(4),msgs=[{varName="y",value=4,vector=[1,0,0,0],sender=proc(1)},{varName="w",value=6,vector=[1,4,0,1],sender=proc(2)},{varName="z",value=2,vector=[1,4,6,1],sender=proc(3)},{varName="x",value=3,vector=[5,4,0,1],sender=proc(1)}]}]++
1`[{process=proc(1),msgs=[]},{process=proc(2),msgs=[]},{process=proc(3),msgs=[{varName="x",value=3,vector=[5,4,0,1],sender=proc(1)}]},{process=proc(4),msgs=[{varName="z",value=2,vector=[1,4,6,1],sender=proc(3)}]}]++
1`[{process=proc(1),msgs=[]},{process=proc(2),msgs=[]},{process=proc(3),msgs=[{varName="x",value=3,vector=[5,4,0,1],sender=proc(1)}]},{process=proc(4),msgs=[{varName="z",value=2,vector=[1,4,6,1],sender=proc(3)},{varName="x",value=3,vector=[5,4,0,1],sender=proc(1)}]}]++
1`[{process=proc(1),msgs=[]},{process=proc(2),msgs=[]},{process=proc(3),msgs=[{varName="x",value=3,vector=[5,4,0,2],sender=proc(1)}]},{process=proc(4),msgs=[]}]++
1`[{process=proc(1),msgs=[]},{process=proc(2),msgs=[]},{process=proc(3),msgs=[{varName="x",value=3,vector=[5,4,0,2],sender=proc(1)}]},{process=proc(4),msgs=[{varName="w",value=6,vector=[1,4,0,2],sender=proc(2)},{varName="x",value=3,vector=[5,4,0,2],sender=proc(1)}]}]++
1`[{process=proc(1),msgs=[]},{process=proc(2),msgs=[]},{process=proc(3),msgs=[{varName="x",value=3,vector=[5,4,0,2],sender=proc(1)}]},{process=proc(4),msgs=[{varName="w",value=6,vector=[1,4,0,2],sender=proc(2)},{varName="x",value=3,vector=[5,4,0,2],sender=proc(1)},{varName="z",value=2,vector=[1,4,6,2],sender=proc(3)}]}]++
1`[{process=proc(1),msgs=[]},{process=proc(2),msgs=[]},{process=proc(3),msgs=[{varName="x",value=3,vector=[5,4,0,2],sender=proc(1)}]},{process=proc(4),msgs=[{varName="w",value=6,vector=[1,4,0,2],sender=proc(2)},{varName="z",value=2,vector=[1,4,6,2],sender=proc(3)},{varName="x",value=3,vector=[5,4,0,2],sender=proc(1)}]}]++
1`[{process=proc(1),msgs=[]},{process=proc(2),msgs=[]},{process=proc(3),msgs=[{varName="x",value=3,vector=[5,4,0,2],sender=proc(1)}]},{process=proc(4),msgs=[{varName="x",value=3,vector=[5,4,0,2],sender=proc(1)}]}]++
1`[{process=proc(1),msgs=[]},{process=proc(2),msgs=[]},{process=proc(3),msgs=[{varName="x",value=3,vector=[5,4,0,2],sender=proc(1)}]},{process=proc(4),msgs=[{varName="x",value=3,vector=[5,4,0,2],sender=proc(1)},{varName="z",value=2,vector=[1,4,6,2],sender=proc(3)}]}]++
1`[{process=proc(1),msgs=[]},{process=proc(2),msgs=[]},{process=proc(3),msgs=[{varName="x",value=3,vector=[5,4,0,2],sender=proc(1)}]},{process=proc(4),msgs=[{varName="z",value=2,vector=[1,4,6,2],sender=proc(3)}]}]++
1`[{process=proc(1),msgs=[]},{process=proc(2),msgs=[]},{process=proc(3),msgs=[{varName="x",value=3,vector=[5,4,0,2],sender=proc(1)}]},{process=proc(4),msgs=[{varName="z",value=2,vector=[1,4,6,2],sender=proc(3)},{varName="x",value=3,vector=[5,4,0,2],sender=proc(1)}]}]++
1`[{process=proc(1),msgs=[]},{process=proc(2),msgs=[]},{process=proc(3),msgs=[{varName="x",value=3,vector=[6,3,6,1],sender=proc(1)}]},{process=proc(4),msgs=[]}]++
1`[{process=proc(1),msgs=[]},{process=proc(2),msgs=[]},{process=proc(3),msgs=[{varName="x",value=3,vector=[6,3,6,1],sender=proc(1)}]},{process=proc(4),msgs=[{varName="w",value=6,vector=[1,3,0,0],sender=proc(2)},{varName="z",value=2,vector=[1,3,6,1],sender=proc(3)},{varName="x",value=3,vector=[6,3,6,1],sender=proc(1)}]}]++
1`[{process=proc(1),msgs=[]},{process=proc(2),msgs=[]},{process=proc(3),msgs=[{varName="x",value=3,vector=[6,3,6,1],sender=proc(1)}]},{process=proc(4),msgs=[{varName="x",value=3,vector=[6,3,6,1],sender=proc(1)}]}]++
1`[{process=proc(1),msgs=[]},{process=proc(2),msgs=[]},{process=proc(3),msgs=[{varName="x",value=3,vector=[6,3,6,1],sender=proc(1)}]},{process=proc(4),msgs=[{varName="y",value=4,vector=[1,0,0,0],sender=proc(1)},{varName="w",value=6,vector=[1,3,0,0],sender=proc(2)},{varName="z",value=2,vector=[1,3,6,1],sender=proc(3)},{varName="x",value=3,vector=[6,3,6,1],sender=proc(1)}]}]++
1`[{process=proc(1),msgs=[]},{process=proc(2),msgs=[]},{process=proc(3),msgs=[{varName="x",value=3,vector=[6,3,6,1],sender=proc(1)}]},{process=proc(4),msgs=[{varName="z",value=2,vector=[1,3,6,1],sender=proc(3)},{varName="x",value=3,vector=[6,3,6,1],sender=proc(1)}]}]++
1`[{process=proc(1),msgs=[]},{process=proc(2),msgs=[]},{process=proc(3),msgs=[{varName="x",value=3,vector=[6,3,6,2],sender=proc(1)}]},{process=proc(4),msgs=[]}]++
1`[{process=proc(1),msgs=[]},{process=proc(2),msgs=[]},{process=proc(3),msgs=[{varName="x",value=3,vector=[6,3,6,2],sender=proc(1)}]},{process=proc(4),msgs=[{varName="w",value=6,vector=[1,3,0,0],sender=proc(2)},{varName="z",value=2,vector=[1,3,6,2],sender=proc(3)},{varName="x",value=3,vector=[6,3,6,2],sender=proc(1)}]}]++
1`[{process=proc(1),msgs=[]},{process=proc(2),msgs=[]},{process=proc(3),msgs=[{varName="x",value=3,vector=[6,3,6,2],sender=proc(1)}]},{process=proc(4),msgs=[{varName="x",value=3,vector=[6,3,6,2],sender=proc(1)}]}]++
1`[{process=proc(1),msgs=[]},{process=proc(2),msgs=[]},{process=proc(3),msgs=[{varName="x",value=3,vector=[6,3,6,2],sender=proc(1)}]},{process=proc(4),msgs=[{varName="z",value=2,vector=[1,3,6,2],sender=proc(3)},{varName="x",value=3,vector=[6,3,6,2],sender=proc(1)}]}]++
1`[{process=proc(1),msgs=[]},{process=proc(2),msgs=[]},{process=proc(3),msgs=[{varName="x",value=3,vector=[6,4,6,1],sender=proc(1)}]},{process=proc(4),msgs=[]}]++
1`[{process=proc(1),msgs=[]},{process=proc(2),msgs=[]},{process=proc(3),msgs=[{varName="x",value=3,vector=[6,4,6,1],sender=proc(1)}]},{process=proc(4),msgs=[{varName="w",value=6,vector=[1,4,0,1],sender=proc(2)},{varName="z",value=2,vector=[1,4,6,1],sender=proc(3)},{varName="x",value=3,vector=[6,4,6,1],sender=proc(1)}]}]++
1`[{process=proc(1),msgs=[]},{process=proc(2),msgs=[]},{process=proc(3),msgs=[{varName="x",value=3,vector=[6,4,6,1],sender=proc(1)}]},{process=proc(4),msgs=[{varName="x",value=3,vector=[6,4,6,1],sender=proc(1)}]}]++
1`[{process=proc(1),msgs=[]},{process=proc(2),msgs=[]},{process=proc(3),msgs=[{varName="x",value=3,vector=[6,4,6,1],sender=proc(1)}]},{process=proc(4),msgs=[{varName="y",value=4,vector=[1,0,0,0],sender=proc(1)},{varName="w",value=6,vector=[1,4,0,1],sender=proc(2)},{varName="z",value=2,vector=[1,4,6,1],sender=proc(3)},{varName="x",value=3,vector=[6,4,6,1],sender=proc(1)}]}]++
1`[{process=proc(1),msgs=[]},{process=proc(2),msgs=[]},{process=proc(3),msgs=[{varName="x",value=3,vector=[6,4,6,1],sender=proc(1)}]},{process=proc(4),msgs=[{varName="z",value=2,vector=[1,4,6,1],sender=proc(3)},{varName="x",value=3,vector=[6,4,6,1],sender=proc(1)}]}]++
1`[{process=proc(1),msgs=[]},{process=proc(2),msgs=[]},{process=proc(3),msgs=[{varName="x",value=3,vector=[6,4,6,2],sender=proc(1)}]},{process=proc(4),msgs=[]}]++
1`[{process=proc(1),msgs=[]},{process=proc(2),msgs=[]},{process=proc(3),msgs=[{varName="x",value=3,vector=[6,4,6,2],sender=proc(1)}]},{process=proc(4),msgs=[{varName="w",value=6,vector=[1,4,0,2],sender=proc(2)},{varName="z",value=2,vector=[1,4,6,2],sender=proc(3)},{varName="x",value=3,vector=[6,4,6,2],sender=proc(1)}]}]++
1`[{process=proc(1),msgs=[]},{process=proc(2),msgs=[]},{process=proc(3),msgs=[{varName="x",value=3,vector=[6,4,6,2],sender=proc(1)}]},{process=proc(4),msgs=[{varName="x",value=3,vector=[6,4,6,2],sender=proc(1)}]}]++
1`[{process=proc(1),msgs=[]},{process=proc(2),msgs=[]},{process=proc(3),msgs=[{varName="x",value=3,vector=[6,4,6,2],sender=proc(1)}]},{process=proc(4),msgs=[{varName="z",value=2,vector=[1,4,6,2],sender=proc(3)},{varName="x",value=3,vector=[6,4,6,2],sender=proc(1)}]}]++
1`[{process=proc(1),msgs=[]},{process=proc(2),msgs=[]},{process=proc(3),msgs=[{varName="x",value=5,vector=[0,0,0,1],sender=proc(4)}]},{process=proc(4),msgs=[]}]++
1`[{process=proc(1),msgs=[]},{process=proc(2),msgs=[]},{process=proc(3),msgs=[{varName="x",value=5,vector=[0,0,0,1],sender=proc(4)}]},{process=proc(4),msgs=[{varName="w",value=6,vector=[1,3,0,0],sender=proc(2)}]}]++
1`[{process=proc(1),msgs=[]},{process=proc(2),msgs=[]},{process=proc(3),msgs=[{varName="x",value=5,vector=[0,0,0,1],sender=proc(4)}]},{process=proc(4),msgs=[{varName="y",value=4,vector=[1,0,0,0],sender=proc(1)}]}]++
1`[{process=proc(1),msgs=[]},{process=proc(2),msgs=[]},{process=proc(3),msgs=[{varName="x",value=5,vector=[0,0,0,1],sender=proc(4)}]},{process=proc(4),msgs=[{varName="y",value=4,vector=[1,0,0,0],sender=proc(1)},{varName="w",value=6,vector=[1,3,0,0],sender=proc(2)}]}]++
1`[{process=proc(1),msgs=[]},{process=proc(2),msgs=[]},{process=proc(3),msgs=[{varName="x",value=5,vector=[0,0,0,1],sender=proc(4)},{varName="w",value=6,vector=[1,3,0,0],sender=proc(2)}]},{process=proc(4),msgs=[]}]++
1`[{process=proc(1),msgs=[]},{process=proc(2),msgs=[]},{process=proc(3),msgs=[{varName="x",value=5,vector=[0,0,0,1],sender=proc(4)},{varName="w",value=6,vector=[1,3,0,0],sender=proc(2)}]},{process=proc(4),msgs=[{varName="w",value=6,vector=[1,3,0,0],sender=proc(2)}]}]++
1`[{process=proc(1),msgs=[]},{process=proc(2),msgs=[]},{process=proc(3),msgs=[{varName="x",value=5,vector=[0,0,0,1],sender=proc(4)},{varName="w",value=6,vector=[1,3,0,0],sender=proc(2)}]},{process=proc(4),msgs=[{varName="y",value=4,vector=[1,0,0,0],sender=proc(1)},{varName="w",value=6,vector=[1,3,0,0],sender=proc(2)}]}]++
1`[{process=proc(1),msgs=[]},{process=proc(2),msgs=[]},{process=proc(3),msgs=[{varName="x",value=5,vector=[0,0,0,1],sender=proc(4)},{varName="w",value=6,vector=[1,4,0,1],sender=proc(2)}]},{process=proc(4),msgs=[]}]++
1`[{process=proc(1),msgs=[]},{process=proc(2),msgs=[]},{process=proc(3),msgs=[{varName="x",value=5,vector=[0,0,0,1],sender=proc(4)},{varName="w",value=6,vector=[1,4,0,1],sender=proc(2)}]},{process=proc(4),msgs=[{varName="w",value=6,vector=[1,4,0,1],sender=proc(2)}]}]++
1`[{process=proc(1),msgs=[]},{process=proc(2),msgs=[]},{process=proc(3),msgs=[{varName="x",value=5,vector=[0,0,0,1],sender=proc(4)},{varName="w",value=6,vector=[1,4,0,1],sender=proc(2)}]},{process=proc(4),msgs=[{varName="y",value=4,vector=[1,0,0,0],sender=proc(1)},{varName="w",value=6,vector=[1,4,0,1],sender=proc(2)}]}]++
1`[{process=proc(1),msgs=[]},{process=proc(2),msgs=[]},{process=proc(3),msgs=[{varName="x",value=5,vector=[0,0,0,1],sender=proc(4)},{varName="y",value=4,vector=[1,0,0,0],sender=proc(1)}]},{process=proc(4),msgs=[]}]++
1`[{process=proc(1),msgs=[]},{process=proc(2),msgs=[]},{process=proc(3),msgs=[{varName="x",value=5,vector=[0,0,0,1],sender=proc(4)},{varName="y",value=4,vector=[1,0,0,0],sender=proc(1)}]},{process=proc(4),msgs=[{varName="y",value=4,vector=[1,0,0,0],sender=proc(1)}]}]++
1`[{process=proc(1),msgs=[]},{process=proc(2),msgs=[]},{process=proc(3),msgs=[{varName="x",value=5,vector=[0,0,0,1],sender=proc(4)},{varName="y",value=4,vector=[1,0,0,0],sender=proc(1)},{varName="w",value=6,vector=[1,4,0,1],sender=proc(2)}]},{process=proc(4),msgs=[]}]++
1`[{process=proc(1),msgs=[]},{process=proc(2),msgs=[]},{process=proc(3),msgs=[{varName="x",value=5,vector=[0,0,0,1],sender=proc(4)},{varName="y",value=4,vector=[1,0,0,0],sender=proc(1)},{varName="w",value=6,vector=[1,4,0,1],sender=proc(2)}]},{process=proc(4),msgs=[{varName="w",value=6,vector=[1,4,0,1],sender=proc(2)}]}]++
1`[{process=proc(1),msgs=[]},{process=proc(2),msgs=[]},{process=proc(3),msgs=[{varName="x",value=5,vector=[0,0,0,1],sender=proc(4)},{varName="y",value=4,vector=[1,0,0,0],sender=proc(1)},{varName="w",value=6,vector=[1,4,0,1],sender=proc(2)}]},{process=proc(4),msgs=[{varName="y",value=4,vector=[1,0,0,0],sender=proc(1)},{varName="w",value=6,vector=[1,4,0,1],sender=proc(2)}]}]++
1`[{process=proc(1),msgs=[]},{process=proc(2),msgs=[]},{process=proc(3),msgs=[{varName="x",value=5,vector=[1,0,0,2],sender=proc(4)}]},{process=proc(4),msgs=[]}]++
1`[{process=proc(1),msgs=[]},{process=proc(2),msgs=[]},{process=proc(3),msgs=[{varName="x",value=5,vector=[1,0,0,2],sender=proc(4)}]},{process=proc(4),msgs=[{varName="w",value=6,vector=[1,3,0,0],sender=proc(2)}]}]++
1`[{process=proc(1),msgs=[]},{process=proc(2),msgs=[]},{process=proc(3),msgs=[{varName="x",value=5,vector=[1,0,0,2],sender=proc(4)},{varName="w",value=6,vector=[1,3,0,0],sender=proc(2)}]},{process=proc(4),msgs=[]}]++
1`[{process=proc(1),msgs=[]},{process=proc(2),msgs=[]},{process=proc(3),msgs=[{varName="x",value=5,vector=[1,0,0,2],sender=proc(4)},{varName="w",value=6,vector=[1,3,0,0],sender=proc(2)}]},{process=proc(4),msgs=[{varName="w",value=6,vector=[1,3,0,0],sender=proc(2)}]}]++
1`[{process=proc(1),msgs=[]},{process=proc(2),msgs=[]},{process=proc(3),msgs=[{varName="x",value=5,vector=[1,0,0,2],sender=proc(4)},{varName="w",value=6,vector=[1,4,0,2],sender=proc(2)}]},{process=proc(4),msgs=[]}]++
1`[{process=proc(1),msgs=[]},{process=proc(2),msgs=[]},{process=proc(3),msgs=[{varName="x",value=5,vector=[1,0,0,2],sender=proc(4)},{varName="w",value=6,vector=[1,4,0,2],sender=proc(2)}]},{process=proc(4),msgs=[{varName="w",value=6,vector=[1,4,0,2],sender=proc(2)}]}]++
1`[{process=proc(1),msgs=[]},{process=proc(2),msgs=[]},{process=proc(3),msgs=[{varName="y",value=4,vector=[1,0,0,0],sender=proc(1)}]},{process=proc(4),msgs=[]}]++
1`[{process=proc(1),msgs=[]},{process=proc(2),msgs=[]},{process=proc(3),msgs=[{varName="y",value=4,vector=[1,0,0,0],sender=proc(1)}]},{process=proc(4),msgs=[{varName="y",value=4,vector=[1,0,0,0],sender=proc(1)}]}]++
1`[{process=proc(1),msgs=[]},{process=proc(2),msgs=[]},{process=proc(3),msgs=[{varName="y",value=4,vector=[1,0,0,0],sender=proc(1)},{varName="w",value=6,vector=[1,3,0,0],sender=proc(2)}]},{process=proc(4),msgs=[]}]++
1`[{process=proc(1),msgs=[]},{process=proc(2),msgs=[]},{process=proc(3),msgs=[{varName="y",value=4,vector=[1,0,0,0],sender=proc(1)},{varName="w",value=6,vector=[1,3,0,0],sender=proc(2)}]},{process=proc(4),msgs=[{varName="w",value=6,vector=[1,3,0,0],sender=proc(2)}]}]++
1`[{process=proc(1),msgs=[]},{process=proc(2),msgs=[]},{process=proc(3),msgs=[{varName="y",value=4,vector=[1,0,0,0],sender=proc(1)},{varName="w",value=6,vector=[1,3,0,0],sender=proc(2)}]},{process=proc(4),msgs=[{varName="y",value=4,vector=[1,0,0,0],sender=proc(1)},{varName="w",value=6,vector=[1,3,0,0],sender=proc(2)}]}]++
1`[{process=proc(1),msgs=[]},{process=proc(2),msgs=[]},{process=proc(3),msgs=[{varName="y",value=4,vector=[1,0,0,0],sender=proc(1)},{varName="w",value=6,vector=[1,3,0,0],sender=proc(2)},{varName="x",value=5,vector=[0,0,0,1],sender=proc(4)}]},{process=proc(4),msgs=[]}]++
1`[{process=proc(1),msgs=[]},{process=proc(2),msgs=[]},{process=proc(3),msgs=[{varName="y",value=4,vector=[1,0,0,0],sender=proc(1)},{varName="w",value=6,vector=[1,3,0,0],sender=proc(2)},{varName="x",value=5,vector=[0,0,0,1],sender=proc(4)}]},{process=proc(4),msgs=[{varName="w",value=6,vector=[1,3,0,0],sender=proc(2)}]}]++
1`[{process=proc(1),msgs=[]},{process=proc(2),msgs=[]},{process=proc(3),msgs=[{varName="y",value=4,vector=[1,0,0,0],sender=proc(1)},{varName="w",value=6,vector=[1,3,0,0],sender=proc(2)},{varName="x",value=5,vector=[0,0,0,1],sender=proc(4)}]},{process=proc(4),msgs=[{varName="y",value=4,vector=[1,0,0,0],sender=proc(1)},{varName="w",value=6,vector=[1,3,0,0],sender=proc(2)}]}]++
1`[{process=proc(1),msgs=[]},{process=proc(2),msgs=[]},{process=proc(3),msgs=[{varName="y",value=4,vector=[1,0,0,0],sender=proc(1)},{varName="w",value=6,vector=[1,3,0,0],sender=proc(2)},{varName="x",value=5,vector=[1,0,0,2],sender=proc(4)}]},{process=proc(4),msgs=[]}]++
1`[{process=proc(1),msgs=[]},{process=proc(2),msgs=[]},{process=proc(3),msgs=[{varName="y",value=4,vector=[1,0,0,0],sender=proc(1)},{varName="w",value=6,vector=[1,3,0,0],sender=proc(2)},{varName="x",value=5,vector=[1,0,0,2],sender=proc(4)}]},{process=proc(4),msgs=[{varName="w",value=6,vector=[1,3,0,0],sender=proc(2)}]}]++
1`[{process=proc(1),msgs=[]},{process=proc(2),msgs=[]},{process=proc(3),msgs=[{varName="y",value=4,vector=[1,0,0,0],sender=proc(1)},{varName="w",value=6,vector=[1,4,0,1],sender=proc(2)}]},{process=proc(4),msgs=[]}]++
1`[{process=proc(1),msgs=[]},{process=proc(2),msgs=[]},{process=proc(3),msgs=[{varName="y",value=4,vector=[1,0,0,0],sender=proc(1)},{varName="w",value=6,vector=[1,4,0,1],sender=proc(2)}]},{process=proc(4),msgs=[{varName="w",value=6,vector=[1,4,0,1],sender=proc(2)}]}]++
1`[{process=proc(1),msgs=[]},{process=proc(2),msgs=[]},{process=proc(3),msgs=[{varName="y",value=4,vector=[1,0,0,0],sender=proc(1)},{varName="w",value=6,vector=[1,4,0,1],sender=proc(2)}]},{process=proc(4),msgs=[{varName="y",value=4,vector=[1,0,0,0],sender=proc(1)},{varName="w",value=6,vector=[1,4,0,1],sender=proc(2)}]}]++
1`[{process=proc(1),msgs=[]},{process=proc(2),msgs=[]},{process=proc(3),msgs=[{varName="y",value=4,vector=[1,0,0,0],sender=proc(1)},{varName="x",value=5,vector=[0,0,0,1],sender=proc(4)}]},{process=proc(4),msgs=[]}]++
1`[{process=proc(1),msgs=[]},{process=proc(2),msgs=[]},{process=proc(3),msgs=[{varName="y",value=4,vector=[1,0,0,0],sender=proc(1)},{varName="x",value=5,vector=[0,0,0,1],sender=proc(4)}]},{process=proc(4),msgs=[{varName="y",value=4,vector=[1,0,0,0],sender=proc(1)}]}]++
1`[{process=proc(1),msgs=[]},{process=proc(2),msgs=[]},{process=proc(3),msgs=[{varName="y",value=4,vector=[1,0,0,0],sender=proc(1)},{varName="x",value=5,vector=[0,0,0,1],sender=proc(4)},{varName="w",value=6,vector=[1,3,0,0],sender=proc(2)}]},{process=proc(4),msgs=[]}]++
1`[{process=proc(1),msgs=[]},{process=proc(2),msgs=[]},{process=proc(3),msgs=[{varName="y",value=4,vector=[1,0,0,0],sender=proc(1)},{varName="x",value=5,vector=[0,0,0,1],sender=proc(4)},{varName="w",value=6,vector=[1,3,0,0],sender=proc(2)}]},{process=proc(4),msgs=[{varName="w",value=6,vector=[1,3,0,0],sender=proc(2)}]}]++
1`[{process=proc(1),msgs=[]},{process=proc(2),msgs=[]},{process=proc(3),msgs=[{varName="y",value=4,vector=[1,0,0,0],sender=proc(1)},{varName="x",value=5,vector=[0,0,0,1],sender=proc(4)},{varName="w",value=6,vector=[1,3,0,0],sender=proc(2)}]},{process=proc(4),msgs=[{varName="y",value=4,vector=[1,0,0,0],sender=proc(1)},{varName="w",value=6,vector=[1,3,0,0],sender=proc(2)}]}]++
1`[{process=proc(1),msgs=[]},{process=proc(2),msgs=[]},{process=proc(3),msgs=[{varName="y",value=4,vector=[1,0,0,0],sender=proc(1)},{varName="x",value=5,vector=[0,0,0,1],sender=proc(4)},{varName="w",value=6,vector=[1,4,0,1],sender=proc(2)}]},{process=proc(4),msgs=[]}]++
1`[{process=proc(1),msgs=[]},{process=proc(2),msgs=[]},{process=proc(3),msgs=[{varName="y",value=4,vector=[1,0,0,0],sender=proc(1)},{varName="x",value=5,vector=[0,0,0,1],sender=proc(4)},{varName="w",value=6,vector=[1,4,0,1],sender=proc(2)}]},{process=proc(4),msgs=[{varName="w",value=6,vector=[1,4,0,1],sender=proc(2)}]}]++
1`[{process=proc(1),msgs=[]},{process=proc(2),msgs=[]},{process=proc(3),msgs=[{varName="y",value=4,vector=[1,0,0,0],sender=proc(1)},{varName="x",value=5,vector=[0,0,0,1],sender=proc(4)},{varName="w",value=6,vector=[1,4,0,1],sender=proc(2)}]},{process=proc(4),msgs=[{varName="y",value=4,vector=[1,0,0,0],sender=proc(1)},{varName="w",value=6,vector=[1,4,0,1],sender=proc(2)}]}]++
1`[{process=proc(1),msgs=[]},{process=proc(2),msgs=[]},{process=proc(3),msgs=[{varName="y",value=4,vector=[1,0,0,0],sender=proc(1)},{varName="x",value=5,vector=[1,0,0,2],sender=proc(4)}]},{process=proc(4),msgs=[]}]++
1`[{process=proc(1),msgs=[]},{process=proc(2),msgs=[]},{process=proc(3),msgs=[{varName="y",value=4,vector=[1,0,0,0],sender=proc(1)},{varName="x",value=5,vector=[1,0,0,2],sender=proc(4)},{varName="w",value=6,vector=[1,3,0,0],sender=proc(2)}]},{process=proc(4),msgs=[]}]++
1`[{process=proc(1),msgs=[]},{process=proc(2),msgs=[]},{process=proc(3),msgs=[{varName="y",value=4,vector=[1,0,0,0],sender=proc(1)},{varName="x",value=5,vector=[1,0,0,2],sender=proc(4)},{varName="w",value=6,vector=[1,3,0,0],sender=proc(2)}]},{process=proc(4),msgs=[{varName="w",value=6,vector=[1,3,0,0],sender=proc(2)}]}]++
1`[{process=proc(1),msgs=[]},{process=proc(2),msgs=[]},{process=proc(3),msgs=[{varName="y",value=4,vector=[1,0,0,0],sender=proc(1)},{varName="x",value=5,vector=[1,0,0,2],sender=proc(4)},{varName="w",value=6,vector=[1,4,0,2],sender=proc(2)}]},{process=proc(4),msgs=[]}]++
1`[{process=proc(1),msgs=[]},{process=proc(2),msgs=[]},{process=proc(3),msgs=[{varName="y",value=4,vector=[1,0,0,0],sender=proc(1)},{varName="x",value=5,vector=[1,0,0,2],sender=proc(4)},{varName="w",value=6,vector=[1,4,0,2],sender=proc(2)}]},{process=proc(4),msgs=[{varName="w",value=6,vector=[1,4,0,2],sender=proc(2)}]}]++
1`[{process=proc(1),msgs=[]},{process=proc(2),msgs=[{varName="x",value=3,vector=[3,0,0,0],sender=proc(1)}]},{process=proc(3),msgs=[]},{process=proc(4),msgs=[]}]++
1`[{process=proc(1),msgs=[]},{process=proc(2),msgs=[{varName="x",value=3,vector=[3,0,0,0],sender=proc(1)}]},{process=proc(3),msgs=[]},{process=proc(4),msgs=[{varName="w",value=6,vector=[1,3,0,0],sender=proc(2)},{varName="x",value=3,vector=[3,0,0,0],sender=proc(1)}]}]++
1`[{process=proc(1),msgs=[]},{process=proc(2),msgs=[{varName="x",value=3,vector=[3,0,0,0],sender=proc(1)}]},{process=proc(3),msgs=[]},{process=proc(4),msgs=[{varName="w",value=6,vector=[1,3,0,0],sender=proc(2)},{varName="z",value=2,vector=[1,3,6,1],sender=proc(3)},{varName="x",value=3,vector=[3,0,0,0],sender=proc(1)}]}]++
1`[{process=proc(1),msgs=[]},{process=proc(2),msgs=[{varName="x",value=3,vector=[3,0,0,0],sender=proc(1)}]},{process=proc(3),msgs=[]},{process=proc(4),msgs=[{varName="w",value=6,vector=[1,3,0,0],sender=proc(2)},{varName="z",value=2,vector=[1,3,6,2],sender=proc(3)},{varName="x",value=3,vector=[3,0,0,0],sender=proc(1)}]}]++
1`[{process=proc(1),msgs=[]},{process=proc(2),msgs=[{varName="x",value=3,vector=[3,0,0,0],sender=proc(1)}]},{process=proc(3),msgs=[]},{process=proc(4),msgs=[{varName="w",value=6,vector=[1,4,0,1],sender=proc(2)},{varName="x",value=3,vector=[3,0,0,0],sender=proc(1)}]}]++
1`[{process=proc(1),msgs=[]},{process=proc(2),msgs=[{varName="x",value=3,vector=[3,0,0,0],sender=proc(1)}]},{process=proc(3),msgs=[]},{process=proc(4),msgs=[{varName="w",value=6,vector=[1,4,0,1],sender=proc(2)},{varName="z",value=2,vector=[1,4,6,1],sender=proc(3)},{varName="x",value=3,vector=[3,0,0,0],sender=proc(1)}]}]++
1`[{process=proc(1),msgs=[]},{process=proc(2),msgs=[{varName="x",value=3,vector=[3,0,0,0],sender=proc(1)}]},{process=proc(3),msgs=[]},{process=proc(4),msgs=[{varName="w",value=6,vector=[1,4,0,2],sender=proc(2)},{varName="x",value=3,vector=[3,0,0,0],sender=proc(1)}]}]++
1`[{process=proc(1),msgs=[]},{process=proc(2),msgs=[{varName="x",value=3,vector=[3,0,0,0],sender=proc(1)}]},{process=proc(3),msgs=[]},{process=proc(4),msgs=[{varName="w",value=6,vector=[1,4,0,2],sender=proc(2)},{varName="z",value=2,vector=[1,4,6,2],sender=proc(3)},{varName="x",value=3,vector=[3,0,0,0],sender=proc(1)}]}]++
1`[{process=proc(1),msgs=[]},{process=proc(2),msgs=[{varName="x",value=3,vector=[3,0,0,0],sender=proc(1)}]},{process=proc(3),msgs=[]},{process=proc(4),msgs=[{varName="x",value=3,vector=[3,0,0,0],sender=proc(1)}]}]++
1`[{process=proc(1),msgs=[]},{process=proc(2),msgs=[{varName="x",value=3,vector=[3,0,0,0],sender=proc(1)}]},{process=proc(3),msgs=[]},{process=proc(4),msgs=[{varName="y",value=4,vector=[1,0,0,0],sender=proc(1)},{varName="w",value=6,vector=[1,3,0,0],sender=proc(2)},{varName="x",value=3,vector=[3,0,0,0],sender=proc(1)}]}]++
1`[{process=proc(1),msgs=[]},{process=proc(2),msgs=[{varName="x",value=3,vector=[3,0,0,0],sender=proc(1)}]},{process=proc(3),msgs=[]},{process=proc(4),msgs=[{varName="y",value=4,vector=[1,0,0,0],sender=proc(1)},{varName="w",value=6,vector=[1,3,0,0],sender=proc(2)},{varName="z",value=2,vector=[1,3,6,1],sender=proc(3)},{varName="x",value=3,vector=[3,0,0,0],sender=proc(1)}]}]++
1`[{process=proc(1),msgs=[]},{process=proc(2),msgs=[{varName="x",value=3,vector=[3,0,0,0],sender=proc(1)}]},{process=proc(3),msgs=[]},{process=proc(4),msgs=[{varName="y",value=4,vector=[1,0,0,0],sender=proc(1)},{varName="w",value=6,vector=[1,4,0,1],sender=proc(2)},{varName="x",value=3,vector=[3,0,0,0],sender=proc(1)}]}]++
1`[{process=proc(1),msgs=[]},{process=proc(2),msgs=[{varName="x",value=3,vector=[3,0,0,0],sender=proc(1)}]},{process=proc(3),msgs=[]},{process=proc(4),msgs=[{varName="y",value=4,vector=[1,0,0,0],sender=proc(1)},{varName="w",value=6,vector=[1,4,0,1],sender=proc(2)},{varName="z",value=2,vector=[1,4,6,1],sender=proc(3)},{varName="x",value=3,vector=[3,0,0,0],sender=proc(1)}]}]++
1`[{process=proc(1),msgs=[]},{process=proc(2),msgs=[{varName="x",value=3,vector=[3,0,0,0],sender=proc(1)}]},{process=proc(3),msgs=[]},{process=proc(4),msgs=[{varName="z",value=2,vector=[1,3,6,1],sender=proc(3)},{varName="x",value=3,vector=[3,0,0,0],sender=proc(1)}]}]++
1`[{process=proc(1),msgs=[]},{process=proc(2),msgs=[{varName="x",value=3,vector=[3,0,0,0],sender=proc(1)}]},{process=proc(3),msgs=[]},{process=proc(4),msgs=[{varName="z",value=2,vector=[1,3,6,2],sender=proc(3)},{varName="x",value=3,vector=[3,0,0,0],sender=proc(1)}]}]++
1`[{process=proc(1),msgs=[]},{process=proc(2),msgs=[{varName="x",value=3,vector=[3,0,0,0],sender=proc(1)}]},{process=proc(3),msgs=[]},{process=proc(4),msgs=[{varName="z",value=2,vector=[1,4,6,1],sender=proc(3)},{varName="x",value=3,vector=[3,0,0,0],sender=proc(1)}]}]++
1`[{process=proc(1),msgs=[]},{process=proc(2),msgs=[{varName="x",value=3,vector=[3,0,0,0],sender=proc(1)}]},{process=proc(3),msgs=[]},{process=proc(4),msgs=[{varName="z",value=2,vector=[1,4,6,2],sender=proc(3)},{varName="x",value=3,vector=[3,0,0,0],sender=proc(1)}]}]++
1`[{process=proc(1),msgs=[]},{process=proc(2),msgs=[{varName="x",value=3,vector=[3,0,0,0],sender=proc(1)}]},{process=proc(3),msgs=[{varName="x",value=3,vector=[3,0,0,0],sender=proc(1)}]},{process=proc(4),msgs=[]}]++
1`[{process=proc(1),msgs=[]},{process=proc(2),msgs=[{varName="x",value=3,vector=[3,0,0,0],sender=proc(1)}]},{process=proc(3),msgs=[{varName="x",value=3,vector=[3,0,0,0],sender=proc(1)}]},{process=proc(4),msgs=[{varName="w",value=6,vector=[1,3,0,0],sender=proc(2)},{varName="x",value=3,vector=[3,0,0,0],sender=proc(1)}]}]++
1`[{process=proc(1),msgs=[]},{process=proc(2),msgs=[{varName="x",value=3,vector=[3,0,0,0],sender=proc(1)}]},{process=proc(3),msgs=[{varName="x",value=3,vector=[3,0,0,0],sender=proc(1)}]},{process=proc(4),msgs=[{varName="w",value=6,vector=[1,3,0,0],sender=proc(2)},{varName="z",value=2,vector=[1,3,6,1],sender=proc(3)},{varName="x",value=3,vector=[3,0,0,0],sender=proc(1)}]}]++
1`[{process=proc(1),msgs=[]},{process=proc(2),msgs=[{varName="x",value=3,vector=[3,0,0,0],sender=proc(1)}]},{process=proc(3),msgs=[{varName="x",value=3,vector=[3,0,0,0],sender=proc(1)}]},{process=proc(4),msgs=[{varName="w",value=6,vector=[1,3,0,0],sender=proc(2)},{varName="z",value=2,vector=[1,3,6,2],sender=proc(3)},{varName="x",value=3,vector=[3,0,0,0],sender=proc(1)}]}]++
1`[{process=proc(1),msgs=[]},{process=proc(2),msgs=[{varName="x",value=3,vector=[3,0,0,0],sender=proc(1)}]},{process=proc(3),msgs=[{varName="x",value=3,vector=[3,0,0,0],sender=proc(1)}]},{process=proc(4),msgs=[{varName="w",value=6,vector=[1,4,0,1],sender=proc(2)},{varName="x",value=3,vector=[3,0,0,0],sender=proc(1)}]}]++
1`[{process=proc(1),msgs=[]},{process=proc(2),msgs=[{varName="x",value=3,vector=[3,0,0,0],sender=proc(1)}]},{process=proc(3),msgs=[{varName="x",value=3,vector=[3,0,0,0],sender=proc(1)}]},{process=proc(4),msgs=[{varName="w",value=6,vector=[1,4,0,1],sender=proc(2)},{varName="z",value=2,vector=[1,4,6,1],sender=proc(3)},{varName="x",value=3,vector=[3,0,0,0],sender=proc(1)}]}]++
1`[{process=proc(1),msgs=[]},{process=proc(2),msgs=[{varName="x",value=3,vector=[3,0,0,0],sender=proc(1)}]},{process=proc(3),msgs=[{varName="x",value=3,vector=[3,0,0,0],sender=proc(1)}]},{process=proc(4),msgs=[{varName="w",value=6,vector=[1,4,0,2],sender=proc(2)},{varName="x",value=3,vector=[3,0,0,0],sender=proc(1)}]}]++
1`[{process=proc(1),msgs=[]},{process=proc(2),msgs=[{varName="x",value=3,vector=[3,0,0,0],sender=proc(1)}]},{process=proc(3),msgs=[{varName="x",value=3,vector=[3,0,0,0],sender=proc(1)}]},{process=proc(4),msgs=[{varName="w",value=6,vector=[1,4,0,2],sender=proc(2)},{varName="z",value=2,vector=[1,4,6,2],sender=proc(3)},{varName="x",value=3,vector=[3,0,0,0],sender=proc(1)}]}]++
1`[{process=proc(1),msgs=[]},{process=proc(2),msgs=[{varName="x",value=3,vector=[3,0,0,0],sender=proc(1)}]},{process=proc(3),msgs=[{varName="x",value=3,vector=[3,0,0,0],sender=proc(1)}]},{process=proc(4),msgs=[{varName="x",value=3,vector=[3,0,0,0],sender=proc(1)}]}]++
1`[{process=proc(1),msgs=[]},{process=proc(2),msgs=[{varName="x",value=3,vector=[3,0,0,0],sender=proc(1)}]},{process=proc(3),msgs=[{varName="x",value=3,vector=[3,0,0,0],sender=proc(1)}]},{process=proc(4),msgs=[{varName="y",value=4,vector=[1,0,0,0],sender=proc(1)},{varName="w",value=6,vector=[1,3,0,0],sender=proc(2)},{varName="x",value=3,vector=[3,0,0,0],sender=proc(1)}]}]++
1`[{process=proc(1),msgs=[]},{process=proc(2),msgs=[{varName="x",value=3,vector=[3,0,0,0],sender=proc(1)}]},{process=proc(3),msgs=[{varName="x",value=3,vector=[3,0,0,0],sender=proc(1)}]},{process=proc(4),msgs=[{varName="y",value=4,vector=[1,0,0,0],sender=proc(1)},{varName="w",value=6,vector=[1,3,0,0],sender=proc(2)},{varName="z",value=2,vector=[1,3,6,1],sender=proc(3)},{varName="x",value=3,vector=[3,0,0,0],sender=proc(1)}]}]++
1`[{process=proc(1),msgs=[]},{process=proc(2),msgs=[{varName="x",value=3,vector=[3,0,0,0],sender=proc(1)}]},{process=proc(3),msgs=[{varName="x",value=3,vector=[3,0,0,0],sender=proc(1)}]},{process=proc(4),msgs=[{varName="y",value=4,vector=[1,0,0,0],sender=proc(1)},{varName="w",value=6,vector=[1,4,0,1],sender=proc(2)},{varName="x",value=3,vector=[3,0,0,0],sender=proc(1)}]}]++
1`[{process=proc(1),msgs=[]},{process=proc(2),msgs=[{varName="x",value=3,vector=[3,0,0,0],sender=proc(1)}]},{process=proc(3),msgs=[{varName="x",value=3,vector=[3,0,0,0],sender=proc(1)}]},{process=proc(4),msgs=[{varName="y",value=4,vector=[1,0,0,0],sender=proc(1)},{varName="w",value=6,vector=[1,4,0,1],sender=proc(2)},{varName="z",value=2,vector=[1,4,6,1],sender=proc(3)},{varName="x",value=3,vector=[3,0,0,0],sender=proc(1)}]}]++
1`[{process=proc(1),msgs=[]},{process=proc(2),msgs=[{varName="x",value=3,vector=[3,0,0,0],sender=proc(1)}]},{process=proc(3),msgs=[{varName="x",value=3,vector=[3,0,0,0],sender=proc(1)}]},{process=proc(4),msgs=[{varName="z",value=2,vector=[1,3,6,1],sender=proc(3)},{varName="x",value=3,vector=[3,0,0,0],sender=proc(1)}]}]++
1`[{process=proc(1),msgs=[]},{process=proc(2),msgs=[{varName="x",value=3,vector=[3,0,0,0],sender=proc(1)}]},{process=proc(3),msgs=[{varName="x",value=3,vector=[3,0,0,0],sender=proc(1)}]},{process=proc(4),msgs=[{varName="z",value=2,vector=[1,3,6,2],sender=proc(3)},{varName="x",value=3,vector=[3,0,0,0],sender=proc(1)}]}]++
1`[{process=proc(1),msgs=[]},{process=proc(2),msgs=[{varName="x",value=3,vector=[3,0,0,0],sender=proc(1)}]},{process=proc(3),msgs=[{varName="x",value=3,vector=[3,0,0,0],sender=proc(1)}]},{process=proc(4),msgs=[{varName="z",value=2,vector=[1,4,6,1],sender=proc(3)},{varName="x",value=3,vector=[3,0,0,0],sender=proc(1)}]}]++
1`[{process=proc(1),msgs=[]},{process=proc(2),msgs=[{varName="x",value=3,vector=[3,0,0,0],sender=proc(1)}]},{process=proc(3),msgs=[{varName="x",value=3,vector=[3,0,0,0],sender=proc(1)}]},{process=proc(4),msgs=[{varName="z",value=2,vector=[1,4,6,2],sender=proc(3)},{varName="x",value=3,vector=[3,0,0,0],sender=proc(1)}]}]++
1`[{process=proc(1),msgs=[]},{process=proc(2),msgs=[{varName="x",value=3,vector=[3,0,0,0],sender=proc(1)},{varName="z",value=2,vector=[1,3,6,1],sender=proc(3)}]},{process=proc(3),msgs=[]},{process=proc(4),msgs=[]}]++
1`[{process=proc(1),msgs=[]},{process=proc(2),msgs=[{varName="x",value=3,vector=[3,0,0,0],sender=proc(1)},{varName="z",value=2,vector=[1,3,6,1],sender=proc(3)}]},{process=proc(3),msgs=[]},{process=proc(4),msgs=[{varName="w",value=6,vector=[1,3,0,0],sender=proc(2)},{varName="x",value=3,vector=[3,0,0,0],sender=proc(1)},{varName="z",value=2,vector=[1,3,6,1],sender=proc(3)}]}]++
1`[{process=proc(1),msgs=[]},{process=proc(2),msgs=[{varName="x",value=3,vector=[3,0,0,0],sender=proc(1)},{varName="z",value=2,vector=[1,3,6,1],sender=proc(3)}]},{process=proc(3),msgs=[]},{process=proc(4),msgs=[{varName="x",value=3,vector=[3,0,0,0],sender=proc(1)},{varName="z",value=2,vector=[1,3,6,1],sender=proc(3)}]}]++
1`[{process=proc(1),msgs=[]},{process=proc(2),msgs=[{varName="x",value=3,vector=[3,0,0,0],sender=proc(1)},{varName="z",value=2,vector=[1,3,6,1],sender=proc(3)}]},{process=proc(3),msgs=[]},{process=proc(4),msgs=[{varName="y",value=4,vector=[1,0,0,0],sender=proc(1)},{varName="w",value=6,vector=[1,3,0,0],sender=proc(2)},{varName="x",value=3,vector=[3,0,0,0],sender=proc(1)},{varName="z",value=2,vector=[1,3,6,1],sender=proc(3)}]}]++
1`[{process=proc(1),msgs=[]},{process=proc(2),msgs=[{varName="x",value=3,vector=[3,0,0,0],sender=proc(1)},{varName="z",value=2,vector=[1,3,6,1],sender=proc(3)}]},{process=proc(3),msgs=[]},{process=proc(4),msgs=[{varName="z",value=2,vector=[1,3,6,1],sender=proc(3)}]}]++
1`[{process=proc(1),msgs=[]},{process=proc(2),msgs=[{varName="x",value=3,vector=[3,0,0,0],sender=proc(1)},{varName="z",value=2,vector=[1,3,6,1],sender=proc(3)}]},{process=proc(3),msgs=[{varName="x",value=3,vector=[3,0,0,0],sender=proc(1)}]},{process=proc(4),msgs=[]}]++
1`[{process=proc(1),msgs=[]},{process=proc(2),msgs=[{varName="x",value=3,vector=[3,0,0,0],sender=proc(1)},{varName="z",value=2,vector=[1,3,6,1],sender=proc(3)}]},{process=proc(3),msgs=[{varName="x",value=3,vector=[3,0,0,0],sender=proc(1)}]},{process=proc(4),msgs=[{varName="w",value=6,vector=[1,3,0,0],sender=proc(2)},{varName="x",value=3,vector=[3,0,0,0],sender=proc(1)},{varName="z",value=2,vector=[1,3,6,1],sender=proc(3)}]}]++
1`[{process=proc(1),msgs=[]},{process=proc(2),msgs=[{varName="x",value=3,vector=[3,0,0,0],sender=proc(1)},{varName="z",value=2,vector=[1,3,6,1],sender=proc(3)}]},{process=proc(3),msgs=[{varName="x",value=3,vector=[3,0,0,0],sender=proc(1)}]},{process=proc(4),msgs=[{varName="x",value=3,vector=[3,0,0,0],sender=proc(1)},{varName="z",value=2,vector=[1,3,6,1],sender=proc(3)}]}]++
1`[{process=proc(1),msgs=[]},{process=proc(2),msgs=[{varName="x",value=3,vector=[3,0,0,0],sender=proc(1)},{varName="z",value=2,vector=[1,3,6,1],sender=proc(3)}]},{process=proc(3),msgs=[{varName="x",value=3,vector=[3,0,0,0],sender=proc(1)}]},{process=proc(4),msgs=[{varName="y",value=4,vector=[1,0,0,0],sender=proc(1)},{varName="w",value=6,vector=[1,3,0,0],sender=proc(2)},{varName="x",value=3,vector=[3,0,0,0],sender=proc(1)},{varName="z",value=2,vector=[1,3,6,1],sender=proc(3)}]}]++
1`[{process=proc(1),msgs=[]},{process=proc(2),msgs=[{varName="x",value=3,vector=[3,0,0,0],sender=proc(1)},{varName="z",value=2,vector=[1,3,6,1],sender=proc(3)}]},{process=proc(3),msgs=[{varName="x",value=3,vector=[3,0,0,0],sender=proc(1)}]},{process=proc(4),msgs=[{varName="z",value=2,vector=[1,3,6,1],sender=proc(3)}]}]++
1`[{process=proc(1),msgs=[]},{process=proc(2),msgs=[{varName="x",value=3,vector=[3,0,0,0],sender=proc(1)},{varName="z",value=2,vector=[1,3,6,2],sender=proc(3)}]},{process=proc(3),msgs=[]},{process=proc(4),msgs=[]}]++
1`[{process=proc(1),msgs=[]},{process=proc(2),msgs=[{varName="x",value=3,vector=[3,0,0,0],sender=proc(1)},{varName="z",value=2,vector=[1,3,6,2],sender=proc(3)}]},{process=proc(3),msgs=[]},{process=proc(4),msgs=[{varName="w",value=6,vector=[1,3,0,0],sender=proc(2)},{varName="x",value=3,vector=[3,0,0,0],sender=proc(1)},{varName="z",value=2,vector=[1,3,6,2],sender=proc(3)}]}]++
1`[{process=proc(1),msgs=[]},{process=proc(2),msgs=[{varName="x",value=3,vector=[3,0,0,0],sender=proc(1)},{varName="z",value=2,vector=[1,3,6,2],sender=proc(3)}]},{process=proc(3),msgs=[]},{process=proc(4),msgs=[{varName="x",value=3,vector=[3,0,0,0],sender=proc(1)},{varName="z",value=2,vector=[1,3,6,2],sender=proc(3)}]}]++
1`[{process=proc(1),msgs=[]},{process=proc(2),msgs=[{varName="x",value=3,vector=[3,0,0,0],sender=proc(1)},{varName="z",value=2,vector=[1,3,6,2],sender=proc(3)}]},{process=proc(3),msgs=[]},{process=proc(4),msgs=[{varName="z",value=2,vector=[1,3,6,2],sender=proc(3)}]}]++
1`[{process=proc(1),msgs=[]},{process=proc(2),msgs=[{varName="x",value=3,vector=[3,0,0,0],sender=proc(1)},{varName="z",value=2,vector=[1,3,6,2],sender=proc(3)}]},{process=proc(3),msgs=[{varName="x",value=3,vector=[3,0,0,0],sender=proc(1)}]},{process=proc(4),msgs=[]}]++
1`[{process=proc(1),msgs=[]},{process=proc(2),msgs=[{varName="x",value=3,vector=[3,0,0,0],sender=proc(1)},{varName="z",value=2,vector=[1,3,6,2],sender=proc(3)}]},{process=proc(3),msgs=[{varName="x",value=3,vector=[3,0,0,0],sender=proc(1)}]},{process=proc(4),msgs=[{varName="w",value=6,vector=[1,3,0,0],sender=proc(2)},{varName="x",value=3,vector=[3,0,0,0],sender=proc(1)},{varName="z",value=2,vector=[1,3,6,2],sender=proc(3)}]}]++
1`[{process=proc(1),msgs=[]},{process=proc(2),msgs=[{varName="x",value=3,vector=[3,0,0,0],sender=proc(1)},{varName="z",value=2,vector=[1,3,6,2],sender=proc(3)}]},{process=proc(3),msgs=[{varName="x",value=3,vector=[3,0,0,0],sender=proc(1)}]},{process=proc(4),msgs=[{varName="x",value=3,vector=[3,0,0,0],sender=proc(1)},{varName="z",value=2,vector=[1,3,6,2],sender=proc(3)}]}]++
1`[{process=proc(1),msgs=[]},{process=proc(2),msgs=[{varName="x",value=3,vector=[3,0,0,0],sender=proc(1)},{varName="z",value=2,vector=[1,3,6,2],sender=proc(3)}]},{process=proc(3),msgs=[{varName="x",value=3,vector=[3,0,0,0],sender=proc(1)}]},{process=proc(4),msgs=[{varName="z",value=2,vector=[1,3,6,2],sender=proc(3)}]}]++
1`[{process=proc(1),msgs=[]},{process=proc(2),msgs=[{varName="x",value=3,vector=[3,0,0,0],sender=proc(1)},{varName="z",value=2,vector=[1,4,6,1],sender=proc(3)}]},{process=proc(3),msgs=[]},{process=proc(4),msgs=[]}]++
1`[{process=proc(1),msgs=[]},{process=proc(2),msgs=[{varName="x",value=3,vector=[3,0,0,0],sender=proc(1)},{varName="z",value=2,vector=[1,4,6,1],sender=proc(3)}]},{process=proc(3),msgs=[]},{process=proc(4),msgs=[{varName="w",value=6,vector=[1,4,0,1],sender=proc(2)},{varName="x",value=3,vector=[3,0,0,0],sender=proc(1)},{varName="z",value=2,vector=[1,4,6,1],sender=proc(3)}]}]++
1`[{process=proc(1),msgs=[]},{process=proc(2),msgs=[{varName="x",value=3,vector=[3,0,0,0],sender=proc(1)},{varName="z",value=2,vector=[1,4,6,1],sender=proc(3)}]},{process=proc(3),msgs=[]},{process=proc(4),msgs=[{varName="x",value=3,vector=[3,0,0,0],sender=proc(1)},{varName="z",value=2,vector=[1,4,6,1],sender=proc(3)}]}]++
1`[{process=proc(1),msgs=[]},{process=proc(2),msgs=[{varName="x",value=3,vector=[3,0,0,0],sender=proc(1)},{varName="z",value=2,vector=[1,4,6,1],sender=proc(3)}]},{process=proc(3),msgs=[]},{process=proc(4),msgs=[{varName="y",value=4,vector=[1,0,0,0],sender=proc(1)},{varName="w",value=6,vector=[1,4,0,1],sender=proc(2)},{varName="x",value=3,vector=[3,0,0,0],sender=proc(1)},{varName="z",value=2,vector=[1,4,6,1],sender=proc(3)}]}]++
1`[{process=proc(1),msgs=[]},{process=proc(2),msgs=[{varName="x",value=3,vector=[3,0,0,0],sender=proc(1)},{varName="z",value=2,vector=[1,4,6,1],sender=proc(3)}]},{process=proc(3),msgs=[]},{process=proc(4),msgs=[{varName="z",value=2,vector=[1,4,6,1],sender=proc(3)}]}]++
1`[{process=proc(1),msgs=[]},{process=proc(2),msgs=[{varName="x",value=3,vector=[3,0,0,0],sender=proc(1)},{varName="z",value=2,vector=[1,4,6,1],sender=proc(3)}]},{process=proc(3),msgs=[{varName="x",value=3,vector=[3,0,0,0],sender=proc(1)}]},{process=proc(4),msgs=[]}]++
1`[{process=proc(1),msgs=[]},{process=proc(2),msgs=[{varName="x",value=3,vector=[3,0,0,0],sender=proc(1)},{varName="z",value=2,vector=[1,4,6,1],sender=proc(3)}]},{process=proc(3),msgs=[{varName="x",value=3,vector=[3,0,0,0],sender=proc(1)}]},{process=proc(4),msgs=[{varName="w",value=6,vector=[1,4,0,1],sender=proc(2)},{varName="x",value=3,vector=[3,0,0,0],sender=proc(1)},{varName="z",value=2,vector=[1,4,6,1],sender=proc(3)}]}]++
1`[{process=proc(1),msgs=[]},{process=proc(2),msgs=[{varName="x",value=3,vector=[3,0,0,0],sender=proc(1)},{varName="z",value=2,vector=[1,4,6,1],sender=proc(3)}]},{process=proc(3),msgs=[{varName="x",value=3,vector=[3,0,0,0],sender=proc(1)}]},{process=proc(4),msgs=[{varName="x",value=3,vector=[3,0,0,0],sender=proc(1)},{varName="z",value=2,vector=[1,4,6,1],sender=proc(3)}]}]++
1`[{process=proc(1),msgs=[]},{process=proc(2),msgs=[{varName="x",value=3,vector=[3,0,0,0],sender=proc(1)},{varName="z",value=2,vector=[1,4,6,1],sender=proc(3)}]},{process=proc(3),msgs=[{varName="x",value=3,vector=[3,0,0,0],sender=proc(1)}]},{process=proc(4),msgs=[{varName="y",value=4,vector=[1,0,0,0],sender=proc(1)},{varName="w",value=6,vector=[1,4,0,1],sender=proc(2)},{varName="x",value=3,vector=[3,0,0,0],sender=proc(1)},{varName="z",value=2,vector=[1,4,6,1],sender=proc(3)}]}]++
1`[{process=proc(1),msgs=[]},{process=proc(2),msgs=[{varName="x",value=3,vector=[3,0,0,0],sender=proc(1)},{varName="z",value=2,vector=[1,4,6,1],sender=proc(3)}]},{process=proc(3),msgs=[{varName="x",value=3,vector=[3,0,0,0],sender=proc(1)}]},{process=proc(4),msgs=[{varName="z",value=2,vector=[1,4,6,1],sender=proc(3)}]}]++
1`[{process=proc(1),msgs=[]},{process=proc(2),msgs=[{varName="x",value=3,vector=[3,0,0,0],sender=proc(1)},{varName="z",value=2,vector=[1,4,6,2],sender=proc(3)}]},{process=proc(3),msgs=[]},{process=proc(4),msgs=[]}]++
1`[{process=proc(1),msgs=[]},{process=proc(2),msgs=[{varName="x",value=3,vector=[3,0,0,0],sender=proc(1)},{varName="z",value=2,vector=[1,4,6,2],sender=proc(3)}]},{process=proc(3),msgs=[]},{process=proc(4),msgs=[{varName="w",value=6,vector=[1,4,0,2],sender=proc(2)},{varName="x",value=3,vector=[3,0,0,0],sender=proc(1)},{varName="z",value=2,vector=[1,4,6,2],sender=proc(3)}]}]++
1`[{process=proc(1),msgs=[]},{process=proc(2),msgs=[{varName="x",value=3,vector=[3,0,0,0],sender=proc(1)},{varName="z",value=2,vector=[1,4,6,2],sender=proc(3)}]},{process=proc(3),msgs=[]},{process=proc(4),msgs=[{varName="x",value=3,vector=[3,0,0,0],sender=proc(1)},{varName="z",value=2,vector=[1,4,6,2],sender=proc(3)}]}]++
1`[{process=proc(1),msgs=[]},{process=proc(2),msgs=[{varName="x",value=3,vector=[3,0,0,0],sender=proc(1)},{varName="z",value=2,vector=[1,4,6,2],sender=proc(3)}]},{process=proc(3),msgs=[]},{process=proc(4),msgs=[{varName="z",value=2,vector=[1,4,6,2],sender=proc(3)}]}]++
1`[{process=proc(1),msgs=[]},{process=proc(2),msgs=[{varName="x",value=3,vector=[3,0,0,0],sender=proc(1)},{varName="z",value=2,vector=[1,4,6,2],sender=proc(3)}]},{process=proc(3),msgs=[{varName="x",value=3,vector=[3,0,0,0],sender=proc(1)}]},{process=proc(4),msgs=[]}]++
1`[{process=proc(1),msgs=[]},{process=proc(2),msgs=[{varName="x",value=3,vector=[3,0,0,0],sender=proc(1)},{varName="z",value=2,vector=[1,4,6,2],sender=proc(3)}]},{process=proc(3),msgs=[{varName="x",value=3,vector=[3,0,0,0],sender=proc(1)}]},{process=proc(4),msgs=[{varName="w",value=6,vector=[1,4,0,2],sender=proc(2)},{varName="x",value=3,vector=[3,0,0,0],sender=proc(1)},{varName="z",value=2,vector=[1,4,6,2],sender=proc(3)}]}]++
1`[{process=proc(1),msgs=[]},{process=proc(2),msgs=[{varName="x",value=3,vector=[3,0,0,0],sender=proc(1)},{varName="z",value=2,vector=[1,4,6,2],sender=proc(3)}]},{process=proc(3),msgs=[{varName="x",value=3,vector=[3,0,0,0],sender=proc(1)}]},{process=proc(4),msgs=[{varName="x",value=3,vector=[3,0,0,0],sender=proc(1)},{varName="z",value=2,vector=[1,4,6,2],sender=proc(3)}]}]++
1`[{process=proc(1),msgs=[]},{process=proc(2),msgs=[{varName="x",value=3,vector=[3,0,0,0],sender=proc(1)},{varName="z",value=2,vector=[1,4,6,2],sender=proc(3)}]},{process=proc(3),msgs=[{varName="x",value=3,vector=[3,0,0,0],sender=proc(1)}]},{process=proc(4),msgs=[{varName="z",value=2,vector=[1,4,6,2],sender=proc(3)}]}]++
1`[{process=proc(1),msgs=[]},{process=proc(2),msgs=[{varName="x",value=3,vector=[4,0,0,1],sender=proc(1)}]},{process=proc(3),msgs=[]},{process=proc(4),msgs=[]}]++
1`[{process=proc(1),msgs=[]},{process=proc(2),msgs=[{varName="x",value=3,vector=[4,0,0,1],sender=proc(1)}]},{process=proc(3),msgs=[]},{process=proc(4),msgs=[{varName="w",value=6,vector=[1,3,0,0],sender=proc(2)},{varName="x",value=3,vector=[4,0,0,1],sender=proc(1)}]}]++
1`[{process=proc(1),msgs=[]},{process=proc(2),msgs=[{varName="x",value=3,vector=[4,0,0,1],sender=proc(1)}]},{process=proc(3),msgs=[]},{process=proc(4),msgs=[{varName="w",value=6,vector=[1,3,0,0],sender=proc(2)},{varName="z",value=2,vector=[1,3,6,1],sender=proc(3)},{varName="x",value=3,vector=[4,0,0,1],sender=proc(1)}]}]++
1`[{process=proc(1),msgs=[]},{process=proc(2),msgs=[{varName="x",value=3,vector=[4,0,0,1],sender=proc(1)}]},{process=proc(3),msgs=[]},{process=proc(4),msgs=[{varName="w",value=6,vector=[1,4,0,1],sender=proc(2)},{varName="x",value=3,vector=[4,0,0,1],sender=proc(1)}]}]++
1`[{process=proc(1),msgs=[]},{process=proc(2),msgs=[{varName="x",value=3,vector=[4,0,0,1],sender=proc(1)}]},{process=proc(3),msgs=[]},{process=proc(4),msgs=[{varName="w",value=6,vector=[1,4,0,1],sender=proc(2)},{varName="z",value=2,vector=[1,4,6,1],sender=proc(3)},{varName="x",value=3,vector=[4,0,0,1],sender=proc(1)}]}]++
1`[{process=proc(1),msgs=[]},{process=proc(2),msgs=[{varName="x",value=3,vector=[4,0,0,1],sender=proc(1)}]},{process=proc(3),msgs=[]},{process=proc(4),msgs=[{varName="x",value=3,vector=[4,0,0,1],sender=proc(1)}]}]++
1`[{process=proc(1),msgs=[]},{process=proc(2),msgs=[{varName="x",value=3,vector=[4,0,0,1],sender=proc(1)}]},{process=proc(3),msgs=[]},{process=proc(4),msgs=[{varName="y",value=4,vector=[1,0,0,0],sender=proc(1)},{varName="w",value=6,vector=[1,3,0,0],sender=proc(2)},{varName="x",value=3,vector=[4,0,0,1],sender=proc(1)}]}]++
1`[{process=proc(1),msgs=[]},{process=proc(2),msgs=[{varName="x",value=3,vector=[4,0,0,1],sender=proc(1)}]},{process=proc(3),msgs=[]},{process=proc(4),msgs=[{varName="y",value=4,vector=[1,0,0,0],sender=proc(1)},{varName="w",value=6,vector=[1,3,0,0],sender=proc(2)},{varName="z",value=2,vector=[1,3,6,1],sender=proc(3)},{varName="x",value=3,vector=[4,0,0,1],sender=proc(1)}]}]++
1`[{process=proc(1),msgs=[]},{process=proc(2),msgs=[{varName="x",value=3,vector=[4,0,0,1],sender=proc(1)}]},{process=proc(3),msgs=[]},{process=proc(4),msgs=[{varName="y",value=4,vector=[1,0,0,0],sender=proc(1)},{varName="w",value=6,vector=[1,4,0,1],sender=proc(2)},{varName="x",value=3,vector=[4,0,0,1],sender=proc(1)}]}]++
1`[{process=proc(1),msgs=[]},{process=proc(2),msgs=[{varName="x",value=3,vector=[4,0,0,1],sender=proc(1)}]},{process=proc(3),msgs=[]},{process=proc(4),msgs=[{varName="y",value=4,vector=[1,0,0,0],sender=proc(1)},{varName="w",value=6,vector=[1,4,0,1],sender=proc(2)},{varName="z",value=2,vector=[1,4,6,1],sender=proc(3)},{varName="x",value=3,vector=[4,0,0,1],sender=proc(1)}]}]++
1`[{process=proc(1),msgs=[]},{process=proc(2),msgs=[{varName="x",value=3,vector=[4,0,0,1],sender=proc(1)}]},{process=proc(3),msgs=[]},{process=proc(4),msgs=[{varName="z",value=2,vector=[1,3,6,1],sender=proc(3)},{varName="x",value=3,vector=[4,0,0,1],sender=proc(1)}]}]++
1`[{process=proc(1),msgs=[]},{process=proc(2),msgs=[{varName="x",value=3,vector=[4,0,0,1],sender=proc(1)}]},{process=proc(3),msgs=[]},{process=proc(4),msgs=[{varName="z",value=2,vector=[1,4,6,1],sender=proc(3)},{varName="x",value=3,vector=[4,0,0,1],sender=proc(1)}]}]++
1`[{process=proc(1),msgs=[]},{process=proc(2),msgs=[{varName="x",value=3,vector=[4,0,0,1],sender=proc(1)}]},{process=proc(3),msgs=[{varName="x",value=3,vector=[4,0,0,1],sender=proc(1)}]},{process=proc(4),msgs=[]}]++
1`[{process=proc(1),msgs=[]},{process=proc(2),msgs=[{varName="x",value=3,vector=[4,0,0,1],sender=proc(1)}]},{process=proc(3),msgs=[{varName="x",value=3,vector=[4,0,0,1],sender=proc(1)}]},{process=proc(4),msgs=[{varName="w",value=6,vector=[1,3,0,0],sender=proc(2)},{varName="x",value=3,vector=[4,0,0,1],sender=proc(1)}]}]++
1`[{process=proc(1),msgs=[]},{process=proc(2),msgs=[{varName="x",value=3,vector=[4,0,0,1],sender=proc(1)}]},{process=proc(3),msgs=[{varName="x",value=3,vector=[4,0,0,1],sender=proc(1)}]},{process=proc(4),msgs=[{varName="w",value=6,vector=[1,3,0,0],sender=proc(2)},{varName="z",value=2,vector=[1,3,6,1],sender=proc(3)},{varName="x",value=3,vector=[4,0,0,1],sender=proc(1)}]}]++
1`[{process=proc(1),msgs=[]},{process=proc(2),msgs=[{varName="x",value=3,vector=[4,0,0,1],sender=proc(1)}]},{process=proc(3),msgs=[{varName="x",value=3,vector=[4,0,0,1],sender=proc(1)}]},{process=proc(4),msgs=[{varName="w",value=6,vector=[1,4,0,1],sender=proc(2)},{varName="x",value=3,vector=[4,0,0,1],sender=proc(1)}]}]++
1`[{process=proc(1),msgs=[]},{process=proc(2),msgs=[{varName="x",value=3,vector=[4,0,0,1],sender=proc(1)}]},{process=proc(3),msgs=[{varName="x",value=3,vector=[4,0,0,1],sender=proc(1)}]},{process=proc(4),msgs=[{varName="w",value=6,vector=[1,4,0,1],sender=proc(2)},{varName="z",value=2,vector=[1,4,6,1],sender=proc(3)},{varName="x",value=3,vector=[4,0,0,1],sender=proc(1)}]}]++
1`[{process=proc(1),msgs=[]},{process=proc(2),msgs=[{varName="x",value=3,vector=[4,0,0,1],sender=proc(1)}]},{process=proc(3),msgs=[{varName="x",value=3,vector=[4,0,0,1],sender=proc(1)}]},{process=proc(4),msgs=[{varName="x",value=3,vector=[4,0,0,1],sender=proc(1)}]}]++
1`[{process=proc(1),msgs=[]},{process=proc(2),msgs=[{varName="x",value=3,vector=[4,0,0,1],sender=proc(1)}]},{process=proc(3),msgs=[{varName="x",value=3,vector=[4,0,0,1],sender=proc(1)}]},{process=proc(4),msgs=[{varName="y",value=4,vector=[1,0,0,0],sender=proc(1)},{varName="w",value=6,vector=[1,3,0,0],sender=proc(2)},{varName="x",value=3,vector=[4,0,0,1],sender=proc(1)}]}]++
1`[{process=proc(1),msgs=[]},{process=proc(2),msgs=[{varName="x",value=3,vector=[4,0,0,1],sender=proc(1)}]},{process=proc(3),msgs=[{varName="x",value=3,vector=[4,0,0,1],sender=proc(1)}]},{process=proc(4),msgs=[{varName="y",value=4,vector=[1,0,0,0],sender=proc(1)},{varName="w",value=6,vector=[1,3,0,0],sender=proc(2)},{varName="z",value=2,vector=[1,3,6,1],sender=proc(3)},{varName="x",value=3,vector=[4,0,0,1],sender=proc(1)}]}]++
1`[{process=proc(1),msgs=[]},{process=proc(2),msgs=[{varName="x",value=3,vector=[4,0,0,1],sender=proc(1)}]},{process=proc(3),msgs=[{varName="x",value=3,vector=[4,0,0,1],sender=proc(1)}]},{process=proc(4),msgs=[{varName="y",value=4,vector=[1,0,0,0],sender=proc(1)},{varName="w",value=6,vector=[1,4,0,1],sender=proc(2)},{varName="x",value=3,vector=[4,0,0,1],sender=proc(1)}]}]++
1`[{process=proc(1),msgs=[]},{process=proc(2),msgs=[{varName="x",value=3,vector=[4,0,0,1],sender=proc(1)}]},{process=proc(3),msgs=[{varName="x",value=3,vector=[4,0,0,1],sender=proc(1)}]},{process=proc(4),msgs=[{varName="y",value=4,vector=[1,0,0,0],sender=proc(1)},{varName="w",value=6,vector=[1,4,0,1],sender=proc(2)},{varName="z",value=2,vector=[1,4,6,1],sender=proc(3)},{varName="x",value=3,vector=[4,0,0,1],sender=proc(1)}]}]++
1`[{process=proc(1),msgs=[]},{process=proc(2),msgs=[{varName="x",value=3,vector=[4,0,0,1],sender=proc(1)}]},{process=proc(3),msgs=[{varName="x",value=3,vector=[4,0,0,1],sender=proc(1)}]},{process=proc(4),msgs=[{varName="z",value=2,vector=[1,3,6,1],sender=proc(3)},{varName="x",value=3,vector=[4,0,0,1],sender=proc(1)}]}]++
1`[{process=proc(1),msgs=[]},{process=proc(2),msgs=[{varName="x",value=3,vector=[4,0,0,1],sender=proc(1)}]},{process=proc(3),msgs=[{varName="x",value=3,vector=[4,0,0,1],sender=proc(1)}]},{process=proc(4),msgs=[{varName="z",value=2,vector=[1,4,6,1],sender=proc(3)},{varName="x",value=3,vector=[4,0,0,1],sender=proc(1)}]}]++
1`[{process=proc(1),msgs=[]},{process=proc(2),msgs=[{varName="x",value=3,vector=[4,0,0,1],sender=proc(1)},{varName="z",value=2,vector=[1,3,6,1],sender=proc(3)}]},{process=proc(3),msgs=[]},{process=proc(4),msgs=[]}]++
1`[{process=proc(1),msgs=[]},{process=proc(2),msgs=[{varName="x",value=3,vector=[4,0,0,1],sender=proc(1)},{varName="z",value=2,vector=[1,3,6,1],sender=proc(3)}]},{process=proc(3),msgs=[]},{process=proc(4),msgs=[{varName="w",value=6,vector=[1,3,0,0],sender=proc(2)},{varName="x",value=3,vector=[4,0,0,1],sender=proc(1)},{varName="z",value=2,vector=[1,3,6,1],sender=proc(3)}]}]++
1`[{process=proc(1),msgs=[]},{process=proc(2),msgs=[{varName="x",value=3,vector=[4,0,0,1],sender=proc(1)},{varName="z",value=2,vector=[1,3,6,1],sender=proc(3)}]},{process=proc(3),msgs=[]},{process=proc(4),msgs=[{varName="x",value=3,vector=[4,0,0,1],sender=proc(1)},{varName="z",value=2,vector=[1,3,6,1],sender=proc(3)}]}]++
1`[{process=proc(1),msgs=[]},{process=proc(2),msgs=[{varName="x",value=3,vector=[4,0,0,1],sender=proc(1)},{varName="z",value=2,vector=[1,3,6,1],sender=proc(3)}]},{process=proc(3),msgs=[]},{process=proc(4),msgs=[{varName="y",value=4,vector=[1,0,0,0],sender=proc(1)},{varName="w",value=6,vector=[1,3,0,0],sender=proc(2)},{varName="x",value=3,vector=[4,0,0,1],sender=proc(1)},{varName="z",value=2,vector=[1,3,6,1],sender=proc(3)}]}]++
1`[{process=proc(1),msgs=[]},{process=proc(2),msgs=[{varName="x",value=3,vector=[4,0,0,1],sender=proc(1)},{varName="z",value=2,vector=[1,3,6,1],sender=proc(3)}]},{process=proc(3),msgs=[]},{process=proc(4),msgs=[{varName="z",value=2,vector=[1,3,6,1],sender=proc(3)}]}]++
1`[{process=proc(1),msgs=[]},{process=proc(2),msgs=[{varName="x",value=3,vector=[4,0,0,1],sender=proc(1)},{varName="z",value=2,vector=[1,3,6,1],sender=proc(3)}]},{process=proc(3),msgs=[{varName="x",value=3,vector=[4,0,0,1],sender=proc(1)}]},{process=proc(4),msgs=[]}]++
1`[{process=proc(1),msgs=[]},{process=proc(2),msgs=[{varName="x",value=3,vector=[4,0,0,1],sender=proc(1)},{varName="z",value=2,vector=[1,3,6,1],sender=proc(3)}]},{process=proc(3),msgs=[{varName="x",value=3,vector=[4,0,0,1],sender=proc(1)}]},{process=proc(4),msgs=[{varName="w",value=6,vector=[1,3,0,0],sender=proc(2)},{varName="x",value=3,vector=[4,0,0,1],sender=proc(1)},{varName="z",value=2,vector=[1,3,6,1],sender=proc(3)}]}]++
1`[{process=proc(1),msgs=[]},{process=proc(2),msgs=[{varName="x",value=3,vector=[4,0,0,1],sender=proc(1)},{varName="z",value=2,vector=[1,3,6,1],sender=proc(3)}]},{process=proc(3),msgs=[{varName="x",value=3,vector=[4,0,0,1],sender=proc(1)}]},{process=proc(4),msgs=[{varName="x",value=3,vector=[4,0,0,1],sender=proc(1)},{varName="z",value=2,vector=[1,3,6,1],sender=proc(3)}]}]++
1`[{process=proc(1),msgs=[]},{process=proc(2),msgs=[{varName="x",value=3,vector=[4,0,0,1],sender=proc(1)},{varName="z",value=2,vector=[1,3,6,1],sender=proc(3)}]},{process=proc(3),msgs=[{varName="x",value=3,vector=[4,0,0,1],sender=proc(1)}]},{process=proc(4),msgs=[{varName="y",value=4,vector=[1,0,0,0],sender=proc(1)},{varName="w",value=6,vector=[1,3,0,0],sender=proc(2)},{varName="x",value=3,vector=[4,0,0,1],sender=proc(1)},{varName="z",value=2,vector=[1,3,6,1],sender=proc(3)}]}]++
1`[{process=proc(1),msgs=[]},{process=proc(2),msgs=[{varName="x",value=3,vector=[4,0,0,1],sender=proc(1)},{varName="z",value=2,vector=[1,3,6,1],sender=proc(3)}]},{process=proc(3),msgs=[{varName="x",value=3,vector=[4,0,0,1],sender=proc(1)}]},{process=proc(4),msgs=[{varName="z",value=2,vector=[1,3,6,1],sender=proc(3)}]}]++
1`[{process=proc(1),msgs=[]},{process=proc(2),msgs=[{varName="x",value=3,vector=[4,0,0,1],sender=proc(1)},{varName="z",value=2,vector=[1,4,6,1],sender=proc(3)}]},{process=proc(3),msgs=[]},{process=proc(4),msgs=[]}]++
1`[{process=proc(1),msgs=[]},{process=proc(2),msgs=[{varName="x",value=3,vector=[4,0,0,1],sender=proc(1)},{varName="z",value=2,vector=[1,4,6,1],sender=proc(3)}]},{process=proc(3),msgs=[]},{process=proc(4),msgs=[{varName="w",value=6,vector=[1,4,0,1],sender=proc(2)},{varName="x",value=3,vector=[4,0,0,1],sender=proc(1)},{varName="z",value=2,vector=[1,4,6,1],sender=proc(3)}]}]++
1`[{process=proc(1),msgs=[]},{process=proc(2),msgs=[{varName="x",value=3,vector=[4,0,0,1],sender=proc(1)},{varName="z",value=2,vector=[1,4,6,1],sender=proc(3)}]},{process=proc(3),msgs=[]},{process=proc(4),msgs=[{varName="x",value=3,vector=[4,0,0,1],sender=proc(1)},{varName="z",value=2,vector=[1,4,6,1],sender=proc(3)}]}]++
1`[{process=proc(1),msgs=[]},{process=proc(2),msgs=[{varName="x",value=3,vector=[4,0,0,1],sender=proc(1)},{varName="z",value=2,vector=[1,4,6,1],sender=proc(3)}]},{process=proc(3),msgs=[]},{process=proc(4),msgs=[{varName="y",value=4,vector=[1,0,0,0],sender=proc(1)},{varName="w",value=6,vector=[1,4,0,1],sender=proc(2)},{varName="x",value=3,vector=[4,0,0,1],sender=proc(1)},{varName="z",value=2,vector=[1,4,6,1],sender=proc(3)}]}]++
1`[{process=proc(1),msgs=[]},{process=proc(2),msgs=[{varName="x",value=3,vector=[4,0,0,1],sender=proc(1)},{varName="z",value=2,vector=[1,4,6,1],sender=proc(3)}]},{process=proc(3),msgs=[]},{process=proc(4),msgs=[{varName="z",value=2,vector=[1,4,6,1],sender=proc(3)}]}]++
1`[{process=proc(1),msgs=[]},{process=proc(2),msgs=[{varName="x",value=3,vector=[4,0,0,1],sender=proc(1)},{varName="z",value=2,vector=[1,4,6,1],sender=proc(3)}]},{process=proc(3),msgs=[{varName="x",value=3,vector=[4,0,0,1],sender=proc(1)}]},{process=proc(4),msgs=[]}]++
1`[{process=proc(1),msgs=[]},{process=proc(2),msgs=[{varName="x",value=3,vector=[4,0,0,1],sender=proc(1)},{varName="z",value=2,vector=[1,4,6,1],sender=proc(3)}]},{process=proc(3),msgs=[{varName="x",value=3,vector=[4,0,0,1],sender=proc(1)}]},{process=proc(4),msgs=[{varName="w",value=6,vector=[1,4,0,1],sender=proc(2)},{varName="x",value=3,vector=[4,0,0,1],sender=proc(1)},{varName="z",value=2,vector=[1,4,6,1],sender=proc(3)}]}]++
1`[{process=proc(1),msgs=[]},{process=proc(2),msgs=[{varName="x",value=3,vector=[4,0,0,1],sender=proc(1)},{varName="z",value=2,vector=[1,4,6,1],sender=proc(3)}]},{process=proc(3),msgs=[{varName="x",value=3,vector=[4,0,0,1],sender=proc(1)}]},{process=proc(4),msgs=[{varName="x",value=3,vector=[4,0,0,1],sender=proc(1)},{varName="z",value=2,vector=[1,4,6,1],sender=proc(3)}]}]++
1`[{process=proc(1),msgs=[]},{process=proc(2),msgs=[{varName="x",value=3,vector=[4,0,0,1],sender=proc(1)},{varName="z",value=2,vector=[1,4,6,1],sender=proc(3)}]},{process=proc(3),msgs=[{varName="x",value=3,vector=[4,0,0,1],sender=proc(1)}]},{process=proc(4),msgs=[{varName="y",value=4,vector=[1,0,0,0],sender=proc(1)},{varName="w",value=6,vector=[1,4,0,1],sender=proc(2)},{varName="x",value=3,vector=[4,0,0,1],sender=proc(1)},{varName="z",value=2,vector=[1,4,6,1],sender=proc(3)}]}]++
1`[{process=proc(1),msgs=[]},{process=proc(2),msgs=[{varName="x",value=3,vector=[4,0,0,1],sender=proc(1)},{varName="z",value=2,vector=[1,4,6,1],sender=proc(3)}]},{process=proc(3),msgs=[{varName="x",value=3,vector=[4,0,0,1],sender=proc(1)}]},{process=proc(4),msgs=[{varName="z",value=2,vector=[1,4,6,1],sender=proc(3)}]}]++
1`[{process=proc(1),msgs=[]},{process=proc(2),msgs=[{varName="x",value=3,vector=[4,0,0,2],sender=proc(1)}]},{process=proc(3),msgs=[]},{process=proc(4),msgs=[]}]++
1`[{process=proc(1),msgs=[]},{process=proc(2),msgs=[{varName="x",value=3,vector=[4,0,0,2],sender=proc(1)}]},{process=proc(3),msgs=[]},{process=proc(4),msgs=[{varName="w",value=6,vector=[1,3,0,0],sender=proc(2)},{varName="x",value=3,vector=[4,0,0,2],sender=proc(1)}]}]++
1`[{process=proc(1),msgs=[]},{process=proc(2),msgs=[{varName="x",value=3,vector=[4,0,0,2],sender=proc(1)}]},{process=proc(3),msgs=[]},{process=proc(4),msgs=[{varName="w",value=6,vector=[1,3,0,0],sender=proc(2)},{varName="z",value=2,vector=[1,3,6,2],sender=proc(3)},{varName="x",value=3,vector=[4,0,0,2],sender=proc(1)}]}]++
1`[{process=proc(1),msgs=[]},{process=proc(2),msgs=[{varName="x",value=3,vector=[4,0,0,2],sender=proc(1)}]},{process=proc(3),msgs=[]},{process=proc(4),msgs=[{varName="w",value=6,vector=[1,4,0,2],sender=proc(2)},{varName="x",value=3,vector=[4,0,0,2],sender=proc(1)}]}]++
1`[{process=proc(1),msgs=[]},{process=proc(2),msgs=[{varName="x",value=3,vector=[4,0,0,2],sender=proc(1)}]},{process=proc(3),msgs=[]},{process=proc(4),msgs=[{varName="w",value=6,vector=[1,4,0,2],sender=proc(2)},{varName="z",value=2,vector=[1,4,6,2],sender=proc(3)},{varName="x",value=3,vector=[4,0,0,2],sender=proc(1)}]}]++
1`[{process=proc(1),msgs=[]},{process=proc(2),msgs=[{varName="x",value=3,vector=[4,0,0,2],sender=proc(1)}]},{process=proc(3),msgs=[]},{process=proc(4),msgs=[{varName="x",value=3,vector=[4,0,0,2],sender=proc(1)}]}]++
1`[{process=proc(1),msgs=[]},{process=proc(2),msgs=[{varName="x",value=3,vector=[4,0,0,2],sender=proc(1)}]},{process=proc(3),msgs=[]},{process=proc(4),msgs=[{varName="z",value=2,vector=[1,3,6,2],sender=proc(3)},{varName="x",value=3,vector=[4,0,0,2],sender=proc(1)}]}]++
1`[{process=proc(1),msgs=[]},{process=proc(2),msgs=[{varName="x",value=3,vector=[4,0,0,2],sender=proc(1)}]},{process=proc(3),msgs=[]},{process=proc(4),msgs=[{varName="z",value=2,vector=[1,4,6,2],sender=proc(3)},{varName="x",value=3,vector=[4,0,0,2],sender=proc(1)}]}]++
1`[{process=proc(1),msgs=[]},{process=proc(2),msgs=[{varName="x",value=3,vector=[4,0,0,2],sender=proc(1)}]},{process=proc(3),msgs=[{varName="x",value=3,vector=[4,0,0,2],sender=proc(1)}]},{process=proc(4),msgs=[]}]++
1`[{process=proc(1),msgs=[]},{process=proc(2),msgs=[{varName="x",value=3,vector=[4,0,0,2],sender=proc(1)}]},{process=proc(3),msgs=[{varName="x",value=3,vector=[4,0,0,2],sender=proc(1)}]},{process=proc(4),msgs=[{varName="w",value=6,vector=[1,3,0,0],sender=proc(2)},{varName="x",value=3,vector=[4,0,0,2],sender=proc(1)}]}]++
1`[{process=proc(1),msgs=[]},{process=proc(2),msgs=[{varName="x",value=3,vector=[4,0,0,2],sender=proc(1)}]},{process=proc(3),msgs=[{varName="x",value=3,vector=[4,0,0,2],sender=proc(1)}]},{process=proc(4),msgs=[{varName="w",value=6,vector=[1,3,0,0],sender=proc(2)},{varName="z",value=2,vector=[1,3,6,2],sender=proc(3)},{varName="x",value=3,vector=[4,0,0,2],sender=proc(1)}]}]++
1`[{process=proc(1),msgs=[]},{process=proc(2),msgs=[{varName="x",value=3,vector=[4,0,0,2],sender=proc(1)}]},{process=proc(3),msgs=[{varName="x",value=3,vector=[4,0,0,2],sender=proc(1)}]},{process=proc(4),msgs=[{varName="w",value=6,vector=[1,4,0,2],sender=proc(2)},{varName="x",value=3,vector=[4,0,0,2],sender=proc(1)}]}]++
1`[{process=proc(1),msgs=[]},{process=proc(2),msgs=[{varName="x",value=3,vector=[4,0,0,2],sender=proc(1)}]},{process=proc(3),msgs=[{varName="x",value=3,vector=[4,0,0,2],sender=proc(1)}]},{process=proc(4),msgs=[{varName="w",value=6,vector=[1,4,0,2],sender=proc(2)},{varName="z",value=2,vector=[1,4,6,2],sender=proc(3)},{varName="x",value=3,vector=[4,0,0,2],sender=proc(1)}]}]++
1`[{process=proc(1),msgs=[]},{process=proc(2),msgs=[{varName="x",value=3,vector=[4,0,0,2],sender=proc(1)}]},{process=proc(3),msgs=[{varName="x",value=3,vector=[4,0,0,2],sender=proc(1)}]},{process=proc(4),msgs=[{varName="x",value=3,vector=[4,0,0,2],sender=proc(1)}]}]++
1`[{process=proc(1),msgs=[]},{process=proc(2),msgs=[{varName="x",value=3,vector=[4,0,0,2],sender=proc(1)}]},{process=proc(3),msgs=[{varName="x",value=3,vector=[4,0,0,2],sender=proc(1)}]},{process=proc(4),msgs=[{varName="z",value=2,vector=[1,3,6,2],sender=proc(3)},{varName="x",value=3,vector=[4,0,0,2],sender=proc(1)}]}]++
1`[{process=proc(1),msgs=[]},{process=proc(2),msgs=[{varName="x",value=3,vector=[4,0,0,2],sender=proc(1)}]},{process=proc(3),msgs=[{varName="x",value=3,vector=[4,0,0,2],sender=proc(1)}]},{process=proc(4),msgs=[{varName="z",value=2,vector=[1,4,6,2],sender=proc(3)},{varName="x",value=3,vector=[4,0,0,2],sender=proc(1)}]}]++
1`[{process=proc(1),msgs=[]},{process=proc(2),msgs=[{varName="x",value=3,vector=[4,0,0,2],sender=proc(1)},{varName="z",value=2,vector=[1,3,6,2],sender=proc(3)}]},{process=proc(3),msgs=[]},{process=proc(4),msgs=[]}]++
1`[{process=proc(1),msgs=[]},{process=proc(2),msgs=[{varName="x",value=3,vector=[4,0,0,2],sender=proc(1)},{varName="z",value=2,vector=[1,3,6,2],sender=proc(3)}]},{process=proc(3),msgs=[]},{process=proc(4),msgs=[{varName="w",value=6,vector=[1,3,0,0],sender=proc(2)},{varName="x",value=3,vector=[4,0,0,2],sender=proc(1)},{varName="z",value=2,vector=[1,3,6,2],sender=proc(3)}]}]++
1`[{process=proc(1),msgs=[]},{process=proc(2),msgs=[{varName="x",value=3,vector=[4,0,0,2],sender=proc(1)},{varName="z",value=2,vector=[1,3,6,2],sender=proc(3)}]},{process=proc(3),msgs=[]},{process=proc(4),msgs=[{varName="x",value=3,vector=[4,0,0,2],sender=proc(1)},{varName="z",value=2,vector=[1,3,6,2],sender=proc(3)}]}]++
1`[{process=proc(1),msgs=[]},{process=proc(2),msgs=[{varName="x",value=3,vector=[4,0,0,2],sender=proc(1)},{varName="z",value=2,vector=[1,3,6,2],sender=proc(3)}]},{process=proc(3),msgs=[]},{process=proc(4),msgs=[{varName="z",value=2,vector=[1,3,6,2],sender=proc(3)}]}]++
1`[{process=proc(1),msgs=[]},{process=proc(2),msgs=[{varName="x",value=3,vector=[4,0,0,2],sender=proc(1)},{varName="z",value=2,vector=[1,3,6,2],sender=proc(3)}]},{process=proc(3),msgs=[{varName="x",value=3,vector=[4,0,0,2],sender=proc(1)}]},{process=proc(4),msgs=[]}]++
1`[{process=proc(1),msgs=[]},{process=proc(2),msgs=[{varName="x",value=3,vector=[4,0,0,2],sender=proc(1)},{varName="z",value=2,vector=[1,3,6,2],sender=proc(3)}]},{process=proc(3),msgs=[{varName="x",value=3,vector=[4,0,0,2],sender=proc(1)}]},{process=proc(4),msgs=[{varName="w",value=6,vector=[1,3,0,0],sender=proc(2)},{varName="x",value=3,vector=[4,0,0,2],sender=proc(1)},{varName="z",value=2,vector=[1,3,6,2],sender=proc(3)}]}]++
1`[{process=proc(1),msgs=[]},{process=proc(2),msgs=[{varName="x",value=3,vector=[4,0,0,2],sender=proc(1)},{varName="z",value=2,vector=[1,3,6,2],sender=proc(3)}]},{process=proc(3),msgs=[{varName="x",value=3,vector=[4,0,0,2],sender=proc(1)}]},{process=proc(4),msgs=[{varName="x",value=3,vector=[4,0,0,2],sender=proc(1)},{varName="z",value=2,vector=[1,3,6,2],sender=proc(3)}]}]++
1`[{process=proc(1),msgs=[]},{process=proc(2),msgs=[{varName="x",value=3,vector=[4,0,0,2],sender=proc(1)},{varName="z",value=2,vector=[1,3,6,2],sender=proc(3)}]},{process=proc(3),msgs=[{varName="x",value=3,vector=[4,0,0,2],sender=proc(1)}]},{process=proc(4),msgs=[{varName="z",value=2,vector=[1,3,6,2],sender=proc(3)}]}]++
1`[{process=proc(1),msgs=[]},{process=proc(2),msgs=[{varName="x",value=3,vector=[4,0,0,2],sender=proc(1)},{varName="z",value=2,vector=[1,4,6,2],sender=proc(3)}]},{process=proc(3),msgs=[]},{process=proc(4),msgs=[]}]++
1`[{process=proc(1),msgs=[]},{process=proc(2),msgs=[{varName="x",value=3,vector=[4,0,0,2],sender=proc(1)},{varName="z",value=2,vector=[1,4,6,2],sender=proc(3)}]},{process=proc(3),msgs=[]},{process=proc(4),msgs=[{varName="w",value=6,vector=[1,4,0,2],sender=proc(2)},{varName="x",value=3,vector=[4,0,0,2],sender=proc(1)},{varName="z",value=2,vector=[1,4,6,2],sender=proc(3)}]}]++
1`[{process=proc(1),msgs=[]},{process=proc(2),msgs=[{varName="x",value=3,vector=[4,0,0,2],sender=proc(1)},{varName="z",value=2,vector=[1,4,6,2],sender=proc(3)}]},{process=proc(3),msgs=[]},{process=proc(4),msgs=[{varName="x",value=3,vector=[4,0,0,2],sender=proc(1)},{varName="z",value=2,vector=[1,4,6,2],sender=proc(3)}]}]++
1`[{process=proc(1),msgs=[]},{process=proc(2),msgs=[{varName="x",value=3,vector=[4,0,0,2],sender=proc(1)},{varName="z",value=2,vector=[1,4,6,2],sender=proc(3)}]},{process=proc(3),msgs=[]},{process=proc(4),msgs=[{varName="z",value=2,vector=[1,4,6,2],sender=proc(3)}]}]++
1`[{process=proc(1),msgs=[]},{process=proc(2),msgs=[{varName="x",value=3,vector=[4,0,0,2],sender=proc(1)},{varName="z",value=2,vector=[1,4,6,2],sender=proc(3)}]},{process=proc(3),msgs=[{varName="x",value=3,vector=[4,0,0,2],sender=proc(1)}]},{process=proc(4),msgs=[]}]++
1`[{process=proc(1),msgs=[]},{process=proc(2),msgs=[{varName="x",value=3,vector=[4,0,0,2],sender=proc(1)},{varName="z",value=2,vector=[1,4,6,2],sender=proc(3)}]},{process=proc(3),msgs=[{varName="x",value=3,vector=[4,0,0,2],sender=proc(1)}]},{process=proc(4),msgs=[{varName="w",value=6,vector=[1,4,0,2],sender=proc(2)},{varName="x",value=3,vector=[4,0,0,2],sender=proc(1)},{varName="z",value=2,vector=[1,4,6,2],sender=proc(3)}]}]++
1`[{process=proc(1),msgs=[]},{process=proc(2),msgs=[{varName="x",value=3,vector=[4,0,0,2],sender=proc(1)},{varName="z",value=2,vector=[1,4,6,2],sender=proc(3)}]},{process=proc(3),msgs=[{varName="x",value=3,vector=[4,0,0,2],sender=proc(1)}]},{process=proc(4),msgs=[{varName="x",value=3,vector=[4,0,0,2],sender=proc(1)},{varName="z",value=2,vector=[1,4,6,2],sender=proc(3)}]}]++
1`[{process=proc(1),msgs=[]},{process=proc(2),msgs=[{varName="x",value=3,vector=[4,0,0,2],sender=proc(1)},{varName="z",value=2,vector=[1,4,6,2],sender=proc(3)}]},{process=proc(3),msgs=[{varName="x",value=3,vector=[4,0,0,2],sender=proc(1)}]},{process=proc(4),msgs=[{varName="z",value=2,vector=[1,4,6,2],sender=proc(3)}]}]++
1`[{process=proc(1),msgs=[]},{process=proc(2),msgs=[{varName="x",value=3,vector=[4,3,0,0],sender=proc(1)}]},{process=proc(3),msgs=[]},{process=proc(4),msgs=[]}]++
1`[{process=proc(1),msgs=[]},{process=proc(2),msgs=[{varName="x",value=3,vector=[4,3,0,0],sender=proc(1)}]},{process=proc(3),msgs=[]},{process=proc(4),msgs=[{varName="w",value=6,vector=[1,3,0,0],sender=proc(2)},{varName="x",value=3,vector=[4,3,0,0],sender=proc(1)}]}]++
1`[{process=proc(1),msgs=[]},{process=proc(2),msgs=[{varName="x",value=3,vector=[4,3,0,0],sender=proc(1)}]},{process=proc(3),msgs=[]},{process=proc(4),msgs=[{varName="w",value=6,vector=[1,3,0,0],sender=proc(2)},{varName="z",value=2,vector=[1,3,6,1],sender=proc(3)},{varName="x",value=3,vector=[4,3,0,0],sender=proc(1)}]}]++
1`[{process=proc(1),msgs=[]},{process=proc(2),msgs=[{varName="x",value=3,vector=[4,3,0,0],sender=proc(1)}]},{process=proc(3),msgs=[]},{process=proc(4),msgs=[{varName="w",value=6,vector=[1,3,0,0],sender=proc(2)},{varName="z",value=2,vector=[1,3,6,2],sender=proc(3)},{varName="x",value=3,vector=[4,3,0,0],sender=proc(1)}]}]++
1`[{process=proc(1),msgs=[]},{process=proc(2),msgs=[{varName="x",value=3,vector=[4,3,0,0],sender=proc(1)}]},{process=proc(3),msgs=[]},{process=proc(4),msgs=[{varName="x",value=3,vector=[4,3,0,0],sender=proc(1)}]}]++
1`[{process=proc(1),msgs=[]},{process=proc(2),msgs=[{varName="x",value=3,vector=[4,3,0,0],sender=proc(1)}]},{process=proc(3),msgs=[]},{process=proc(4),msgs=[{varName="y",value=4,vector=[1,0,0,0],sender=proc(1)},{varName="w",value=6,vector=[1,3,0,0],sender=proc(2)},{varName="x",value=3,vector=[4,3,0,0],sender=proc(1)}]}]++
1`[{process=proc(1),msgs=[]},{process=proc(2),msgs=[{varName="x",value=3,vector=[4,3,0,0],sender=proc(1)}]},{process=proc(3),msgs=[]},{process=proc(4),msgs=[{varName="y",value=4,vector=[1,0,0,0],sender=proc(1)},{varName="w",value=6,vector=[1,3,0,0],sender=proc(2)},{varName="z",value=2,vector=[1,3,6,1],sender=proc(3)},{varName="x",value=3,vector=[4,3,0,0],sender=proc(1)}]}]++
1`[{process=proc(1),msgs=[]},{process=proc(2),msgs=[{varName="x",value=3,vector=[4,3,0,0],sender=proc(1)}]},{process=proc(3),msgs=[]},{process=proc(4),msgs=[{varName="z",value=2,vector=[1,3,6,1],sender=proc(3)},{varName="x",value=3,vector=[4,3,0,0],sender=proc(1)}]}]++
1`[{process=proc(1),msgs=[]},{process=proc(2),msgs=[{varName="x",value=3,vector=[4,3,0,0],sender=proc(1)}]},{process=proc(3),msgs=[]},{process=proc(4),msgs=[{varName="z",value=2,vector=[1,3,6,2],sender=proc(3)},{varName="x",value=3,vector=[4,3,0,0],sender=proc(1)}]}]++
1`[{process=proc(1),msgs=[]},{process=proc(2),msgs=[{varName="x",value=3,vector=[4,3,0,0],sender=proc(1)}]},{process=proc(3),msgs=[{varName="x",value=3,vector=[4,3,0,0],sender=proc(1)}]},{process=proc(4),msgs=[]}]++
1`[{process=proc(1),msgs=[]},{process=proc(2),msgs=[{varName="x",value=3,vector=[4,3,0,0],sender=proc(1)}]},{process=proc(3),msgs=[{varName="x",value=3,vector=[4,3,0,0],sender=proc(1)}]},{process=proc(4),msgs=[{varName="w",value=6,vector=[1,3,0,0],sender=proc(2)},{varName="x",value=3,vector=[4,3,0,0],sender=proc(1)}]}]++
1`[{process=proc(1),msgs=[]},{process=proc(2),msgs=[{varName="x",value=3,vector=[4,3,0,0],sender=proc(1)}]},{process=proc(3),msgs=[{varName="x",value=3,vector=[4,3,0,0],sender=proc(1)}]},{process=proc(4),msgs=[{varName="w",value=6,vector=[1,3,0,0],sender=proc(2)},{varName="z",value=2,vector=[1,3,6,1],sender=proc(3)},{varName="x",value=3,vector=[4,3,0,0],sender=proc(1)}]}]++
1`[{process=proc(1),msgs=[]},{process=proc(2),msgs=[{varName="x",value=3,vector=[4,3,0,0],sender=proc(1)}]},{process=proc(3),msgs=[{varName="x",value=3,vector=[4,3,0,0],sender=proc(1)}]},{process=proc(4),msgs=[{varName="w",value=6,vector=[1,3,0,0],sender=proc(2)},{varName="z",value=2,vector=[1,3,6,2],sender=proc(3)},{varName="x",value=3,vector=[4,3,0,0],sender=proc(1)}]}]++
1`[{process=proc(1),msgs=[]},{process=proc(2),msgs=[{varName="x",value=3,vector=[4,3,0,0],sender=proc(1)}]},{process=proc(3),msgs=[{varName="x",value=3,vector=[4,3,0,0],sender=proc(1)}]},{process=proc(4),msgs=[{varName="x",value=3,vector=[4,3,0,0],sender=proc(1)}]}]++
1`[{process=proc(1),msgs=[]},{process=proc(2),msgs=[{varName="x",value=3,vector=[4,3,0,0],sender=proc(1)}]},{process=proc(3),msgs=[{varName="x",value=3,vector=[4,3,0,0],sender=proc(1)}]},{process=proc(4),msgs=[{varName="y",value=4,vector=[1,0,0,0],sender=proc(1)},{varName="w",value=6,vector=[1,3,0,0],sender=proc(2)},{varName="x",value=3,vector=[4,3,0,0],sender=proc(1)}]}]++
1`[{process=proc(1),msgs=[]},{process=proc(2),msgs=[{varName="x",value=3,vector=[4,3,0,0],sender=proc(1)}]},{process=proc(3),msgs=[{varName="x",value=3,vector=[4,3,0,0],sender=proc(1)}]},{process=proc(4),msgs=[{varName="y",value=4,vector=[1,0,0,0],sender=proc(1)},{varName="w",value=6,vector=[1,3,0,0],sender=proc(2)},{varName="z",value=2,vector=[1,3,6,1],sender=proc(3)},{varName="x",value=3,vector=[4,3,0,0],sender=proc(1)}]}]++
1`[{process=proc(1),msgs=[]},{process=proc(2),msgs=[{varName="x",value=3,vector=[4,3,0,0],sender=proc(1)}]},{process=proc(3),msgs=[{varName="x",value=3,vector=[4,3,0,0],sender=proc(1)}]},{process=proc(4),msgs=[{varName="z",value=2,vector=[1,3,6,1],sender=proc(3)},{varName="x",value=3,vector=[4,3,0,0],sender=proc(1)}]}]++
1`[{process=proc(1),msgs=[]},{process=proc(2),msgs=[{varName="x",value=3,vector=[4,3,0,0],sender=proc(1)}]},{process=proc(3),msgs=[{varName="x",value=3,vector=[4,3,0,0],sender=proc(1)}]},{process=proc(4),msgs=[{varName="z",value=2,vector=[1,3,6,2],sender=proc(3)},{varName="x",value=3,vector=[4,3,0,0],sender=proc(1)}]}]++
1`[{process=proc(1),msgs=[]},{process=proc(2),msgs=[{varName="x",value=3,vector=[4,3,0,0],sender=proc(1)},{varName="z",value=2,vector=[1,3,6,1],sender=proc(3)}]},{process=proc(3),msgs=[]},{process=proc(4),msgs=[]}]++
1`[{process=proc(1),msgs=[]},{process=proc(2),msgs=[{varName="x",value=3,vector=[4,3,0,0],sender=proc(1)},{varName="z",value=2,vector=[1,3,6,1],sender=proc(3)}]},{process=proc(3),msgs=[]},{process=proc(4),msgs=[{varName="w",value=6,vector=[1,3,0,0],sender=proc(2)},{varName="x",value=3,vector=[4,3,0,0],sender=proc(1)},{varName="z",value=2,vector=[1,3,6,1],sender=proc(3)}]}]++
1`[{process=proc(1),msgs=[]},{process=proc(2),msgs=[{varName="x",value=3,vector=[4,3,0,0],sender=proc(1)},{varName="z",value=2,vector=[1,3,6,1],sender=proc(3)}]},{process=proc(3),msgs=[]},{process=proc(4),msgs=[{varName="x",value=3,vector=[4,3,0,0],sender=proc(1)},{varName="z",value=2,vector=[1,3,6,1],sender=proc(3)}]}]++
1`[{process=proc(1),msgs=[]},{process=proc(2),msgs=[{varName="x",value=3,vector=[4,3,0,0],sender=proc(1)},{varName="z",value=2,vector=[1,3,6,1],sender=proc(3)}]},{process=proc(3),msgs=[]},{process=proc(4),msgs=[{varName="y",value=4,vector=[1,0,0,0],sender=proc(1)},{varName="w",value=6,vector=[1,3,0,0],sender=proc(2)},{varName="x",value=3,vector=[4,3,0,0],sender=proc(1)},{varName="z",value=2,vector=[1,3,6,1],sender=proc(3)}]}]++
1`[{process=proc(1),msgs=[]},{process=proc(2),msgs=[{varName="x",value=3,vector=[4,3,0,0],sender=proc(1)},{varName="z",value=2,vector=[1,3,6,1],sender=proc(3)}]},{process=proc(3),msgs=[]},{process=proc(4),msgs=[{varName="z",value=2,vector=[1,3,6,1],sender=proc(3)}]}]++
1`[{process=proc(1),msgs=[]},{process=proc(2),msgs=[{varName="x",value=3,vector=[4,3,0,0],sender=proc(1)},{varName="z",value=2,vector=[1,3,6,1],sender=proc(3)}]},{process=proc(3),msgs=[{varName="x",value=3,vector=[4,3,0,0],sender=proc(1)}]},{process=proc(4),msgs=[]}]++
1`[{process=proc(1),msgs=[]},{process=proc(2),msgs=[{varName="x",value=3,vector=[4,3,0,0],sender=proc(1)},{varName="z",value=2,vector=[1,3,6,1],sender=proc(3)}]},{process=proc(3),msgs=[{varName="x",value=3,vector=[4,3,0,0],sender=proc(1)}]},{process=proc(4),msgs=[{varName="w",value=6,vector=[1,3,0,0],sender=proc(2)},{varName="x",value=3,vector=[4,3,0,0],sender=proc(1)},{varName="z",value=2,vector=[1,3,6,1],sender=proc(3)}]}]++
1`[{process=proc(1),msgs=[]},{process=proc(2),msgs=[{varName="x",value=3,vector=[4,3,0,0],sender=proc(1)},{varName="z",value=2,vector=[1,3,6,1],sender=proc(3)}]},{process=proc(3),msgs=[{varName="x",value=3,vector=[4,3,0,0],sender=proc(1)}]},{process=proc(4),msgs=[{varName="x",value=3,vector=[4,3,0,0],sender=proc(1)},{varName="z",value=2,vector=[1,3,6,1],sender=proc(3)}]}]++
1`[{process=proc(1),msgs=[]},{process=proc(2),msgs=[{varName="x",value=3,vector=[4,3,0,0],sender=proc(1)},{varName="z",value=2,vector=[1,3,6,1],sender=proc(3)}]},{process=proc(3),msgs=[{varName="x",value=3,vector=[4,3,0,0],sender=proc(1)}]},{process=proc(4),msgs=[{varName="y",value=4,vector=[1,0,0,0],sender=proc(1)},{varName="w",value=6,vector=[1,3,0,0],sender=proc(2)},{varName="x",value=3,vector=[4,3,0,0],sender=proc(1)},{varName="z",value=2,vector=[1,3,6,1],sender=proc(3)}]}]++
1`[{process=proc(1),msgs=[]},{process=proc(2),msgs=[{varName="x",value=3,vector=[4,3,0,0],sender=proc(1)},{varName="z",value=2,vector=[1,3,6,1],sender=proc(3)}]},{process=proc(3),msgs=[{varName="x",value=3,vector=[4,3,0,0],sender=proc(1)}]},{process=proc(4),msgs=[{varName="z",value=2,vector=[1,3,6,1],sender=proc(3)}]}]++
1`[{process=proc(1),msgs=[]},{process=proc(2),msgs=[{varName="x",value=3,vector=[4,3,0,0],sender=proc(1)},{varName="z",value=2,vector=[1,3,6,2],sender=proc(3)}]},{process=proc(3),msgs=[]},{process=proc(4),msgs=[]}]++
1`[{process=proc(1),msgs=[]},{process=proc(2),msgs=[{varName="x",value=3,vector=[4,3,0,0],sender=proc(1)},{varName="z",value=2,vector=[1,3,6,2],sender=proc(3)}]},{process=proc(3),msgs=[]},{process=proc(4),msgs=[{varName="w",value=6,vector=[1,3,0,0],sender=proc(2)},{varName="x",value=3,vector=[4,3,0,0],sender=proc(1)},{varName="z",value=2,vector=[1,3,6,2],sender=proc(3)}]}]++
1`[{process=proc(1),msgs=[]},{process=proc(2),msgs=[{varName="x",value=3,vector=[4,3,0,0],sender=proc(1)},{varName="z",value=2,vector=[1,3,6,2],sender=proc(3)}]},{process=proc(3),msgs=[]},{process=proc(4),msgs=[{varName="x",value=3,vector=[4,3,0,0],sender=proc(1)},{varName="z",value=2,vector=[1,3,6,2],sender=proc(3)}]}]++
1`[{process=proc(1),msgs=[]},{process=proc(2),msgs=[{varName="x",value=3,vector=[4,3,0,0],sender=proc(1)},{varName="z",value=2,vector=[1,3,6,2],sender=proc(3)}]},{process=proc(3),msgs=[]},{process=proc(4),msgs=[{varName="z",value=2,vector=[1,3,6,2],sender=proc(3)}]}]++
1`[{process=proc(1),msgs=[]},{process=proc(2),msgs=[{varName="x",value=3,vector=[4,3,0,0],sender=proc(1)},{varName="z",value=2,vector=[1,3,6,2],sender=proc(3)}]},{process=proc(3),msgs=[{varName="x",value=3,vector=[4,3,0,0],sender=proc(1)}]},{process=proc(4),msgs=[]}]++
1`[{process=proc(1),msgs=[]},{process=proc(2),msgs=[{varName="x",value=3,vector=[4,3,0,0],sender=proc(1)},{varName="z",value=2,vector=[1,3,6,2],sender=proc(3)}]},{process=proc(3),msgs=[{varName="x",value=3,vector=[4,3,0,0],sender=proc(1)}]},{process=proc(4),msgs=[{varName="w",value=6,vector=[1,3,0,0],sender=proc(2)},{varName="x",value=3,vector=[4,3,0,0],sender=proc(1)},{varName="z",value=2,vector=[1,3,6,2],sender=proc(3)}]}]++
1`[{process=proc(1),msgs=[]},{process=proc(2),msgs=[{varName="x",value=3,vector=[4,3,0,0],sender=proc(1)},{varName="z",value=2,vector=[1,3,6,2],sender=proc(3)}]},{process=proc(3),msgs=[{varName="x",value=3,vector=[4,3,0,0],sender=proc(1)}]},{process=proc(4),msgs=[{varName="x",value=3,vector=[4,3,0,0],sender=proc(1)},{varName="z",value=2,vector=[1,3,6,2],sender=proc(3)}]}]++
1`[{process=proc(1),msgs=[]},{process=proc(2),msgs=[{varName="x",value=3,vector=[4,3,0,0],sender=proc(1)},{varName="z",value=2,vector=[1,3,6,2],sender=proc(3)}]},{process=proc(3),msgs=[{varName="x",value=3,vector=[4,3,0,0],sender=proc(1)}]},{process=proc(4),msgs=[{varName="z",value=2,vector=[1,3,6,2],sender=proc(3)}]}]++
1`[{process=proc(1),msgs=[]},{process=proc(2),msgs=[{varName="x",value=3,vector=[5,3,0,1],sender=proc(1)}]},{process=proc(3),msgs=[]},{process=proc(4),msgs=[]}]++
1`[{process=proc(1),msgs=[]},{process=proc(2),msgs=[{varName="x",value=3,vector=[5,3,0,1],sender=proc(1)}]},{process=proc(3),msgs=[]},{process=proc(4),msgs=[{varName="w",value=6,vector=[1,3,0,0],sender=proc(2)},{varName="x",value=3,vector=[5,3,0,1],sender=proc(1)}]}]++
1`[{process=proc(1),msgs=[]},{process=proc(2),msgs=[{varName="x",value=3,vector=[5,3,0,1],sender=proc(1)}]},{process=proc(3),msgs=[]},{process=proc(4),msgs=[{varName="w",value=6,vector=[1,3,0,0],sender=proc(2)},{varName="z",value=2,vector=[1,3,6,1],sender=proc(3)},{varName="x",value=3,vector=[5,3,0,1],sender=proc(1)}]}]++
1`[{process=proc(1),msgs=[]},{process=proc(2),msgs=[{varName="x",value=3,vector=[5,3,0,1],sender=proc(1)}]},{process=proc(3),msgs=[]},{process=proc(4),msgs=[{varName="x",value=3,vector=[5,3,0,1],sender=proc(1)}]}]++
1`[{process=proc(1),msgs=[]},{process=proc(2),msgs=[{varName="x",value=3,vector=[5,3,0,1],sender=proc(1)}]},{process=proc(3),msgs=[]},{process=proc(4),msgs=[{varName="y",value=4,vector=[1,0,0,0],sender=proc(1)},{varName="w",value=6,vector=[1,3,0,0],sender=proc(2)},{varName="x",value=3,vector=[5,3,0,1],sender=proc(1)}]}]++
1`[{process=proc(1),msgs=[]},{process=proc(2),msgs=[{varName="x",value=3,vector=[5,3,0,1],sender=proc(1)}]},{process=proc(3),msgs=[]},{process=proc(4),msgs=[{varName="y",value=4,vector=[1,0,0,0],sender=proc(1)},{varName="w",value=6,vector=[1,3,0,0],sender=proc(2)},{varName="z",value=2,vector=[1,3,6,1],sender=proc(3)},{varName="x",value=3,vector=[5,3,0,1],sender=proc(1)}]}]++
1`[{process=proc(1),msgs=[]},{process=proc(2),msgs=[{varName="x",value=3,vector=[5,3,0,1],sender=proc(1)}]},{process=proc(3),msgs=[]},{process=proc(4),msgs=[{varName="z",value=2,vector=[1,3,6,1],sender=proc(3)},{varName="x",value=3,vector=[5,3,0,1],sender=proc(1)}]}]++
1`[{process=proc(1),msgs=[]},{process=proc(2),msgs=[{varName="x",value=3,vector=[5,3,0,1],sender=proc(1)}]},{process=proc(3),msgs=[{varName="x",value=3,vector=[5,3,0,1],sender=proc(1)}]},{process=proc(4),msgs=[]}]++
1`[{process=proc(1),msgs=[]},{process=proc(2),msgs=[{varName="x",value=3,vector=[5,3,0,1],sender=proc(1)}]},{process=proc(3),msgs=[{varName="x",value=3,vector=[5,3,0,1],sender=proc(1)}]},{process=proc(4),msgs=[{varName="w",value=6,vector=[1,3,0,0],sender=proc(2)},{varName="x",value=3,vector=[5,3,0,1],sender=proc(1)}]}]++
1`[{process=proc(1),msgs=[]},{process=proc(2),msgs=[{varName="x",value=3,vector=[5,3,0,1],sender=proc(1)}]},{process=proc(3),msgs=[{varName="x",value=3,vector=[5,3,0,1],sender=proc(1)}]},{process=proc(4),msgs=[{varName="w",value=6,vector=[1,3,0,0],sender=proc(2)},{varName="z",value=2,vector=[1,3,6,1],sender=proc(3)},{varName="x",value=3,vector=[5,3,0,1],sender=proc(1)}]}]++
1`[{process=proc(1),msgs=[]},{process=proc(2),msgs=[{varName="x",value=3,vector=[5,3,0,1],sender=proc(1)}]},{process=proc(3),msgs=[{varName="x",value=3,vector=[5,3,0,1],sender=proc(1)}]},{process=proc(4),msgs=[{varName="x",value=3,vector=[5,3,0,1],sender=proc(1)}]}]++
1`[{process=proc(1),msgs=[]},{process=proc(2),msgs=[{varName="x",value=3,vector=[5,3,0,1],sender=proc(1)}]},{process=proc(3),msgs=[{varName="x",value=3,vector=[5,3,0,1],sender=proc(1)}]},{process=proc(4),msgs=[{varName="y",value=4,vector=[1,0,0,0],sender=proc(1)},{varName="w",value=6,vector=[1,3,0,0],sender=proc(2)},{varName="x",value=3,vector=[5,3,0,1],sender=proc(1)}]}]++
1`[{process=proc(1),msgs=[]},{process=proc(2),msgs=[{varName="x",value=3,vector=[5,3,0,1],sender=proc(1)}]},{process=proc(3),msgs=[{varName="x",value=3,vector=[5,3,0,1],sender=proc(1)}]},{process=proc(4),msgs=[{varName="y",value=4,vector=[1,0,0,0],sender=proc(1)},{varName="w",value=6,vector=[1,3,0,0],sender=proc(2)},{varName="z",value=2,vector=[1,3,6,1],sender=proc(3)},{varName="x",value=3,vector=[5,3,0,1],sender=proc(1)}]}]++
1`[{process=proc(1),msgs=[]},{process=proc(2),msgs=[{varName="x",value=3,vector=[5,3,0,1],sender=proc(1)}]},{process=proc(3),msgs=[{varName="x",value=3,vector=[5,3,0,1],sender=proc(1)}]},{process=proc(4),msgs=[{varName="z",value=2,vector=[1,3,6,1],sender=proc(3)},{varName="x",value=3,vector=[5,3,0,1],sender=proc(1)}]}]++
1`[{process=proc(1),msgs=[]},{process=proc(2),msgs=[{varName="x",value=3,vector=[5,3,0,1],sender=proc(1)},{varName="z",value=2,vector=[1,3,6,1],sender=proc(3)}]},{process=proc(3),msgs=[]},{process=proc(4),msgs=[]}]++
1`[{process=proc(1),msgs=[]},{process=proc(2),msgs=[{varName="x",value=3,vector=[5,3,0,1],sender=proc(1)},{varName="z",value=2,vector=[1,3,6,1],sender=proc(3)}]},{process=proc(3),msgs=[]},{process=proc(4),msgs=[{varName="w",value=6,vector=[1,3,0,0],sender=proc(2)},{varName="x",value=3,vector=[5,3,0,1],sender=proc(1)},{varName="z",value=2,vector=[1,3,6,1],sender=proc(3)}]}]++
1`[{process=proc(1),msgs=[]},{process=proc(2),msgs=[{varName="x",value=3,vector=[5,3,0,1],sender=proc(1)},{varName="z",value=2,vector=[1,3,6,1],sender=proc(3)}]},{process=proc(3),msgs=[]},{process=proc(4),msgs=[{varName="x",value=3,vector=[5,3,0,1],sender=proc(1)},{varName="z",value=2,vector=[1,3,6,1],sender=proc(3)}]}]++
1`[{process=proc(1),msgs=[]},{process=proc(2),msgs=[{varName="x",value=3,vector=[5,3,0,1],sender=proc(1)},{varName="z",value=2,vector=[1,3,6,1],sender=proc(3)}]},{process=proc(3),msgs=[]},{process=proc(4),msgs=[{varName="y",value=4,vector=[1,0,0,0],sender=proc(1)},{varName="w",value=6,vector=[1,3,0,0],sender=proc(2)},{varName="x",value=3,vector=[5,3,0,1],sender=proc(1)},{varName="z",value=2,vector=[1,3,6,1],sender=proc(3)}]}]++
1`[{process=proc(1),msgs=[]},{process=proc(2),msgs=[{varName="x",value=3,vector=[5,3,0,1],sender=proc(1)},{varName="z",value=2,vector=[1,3,6,1],sender=proc(3)}]},{process=proc(3),msgs=[]},{process=proc(4),msgs=[{varName="z",value=2,vector=[1,3,6,1],sender=proc(3)}]}]++
1`[{process=proc(1),msgs=[]},{process=proc(2),msgs=[{varName="x",value=3,vector=[5,3,0,1],sender=proc(1)},{varName="z",value=2,vector=[1,3,6,1],sender=proc(3)}]},{process=proc(3),msgs=[{varName="x",value=3,vector=[5,3,0,1],sender=proc(1)}]},{process=proc(4),msgs=[]}]++
1`[{process=proc(1),msgs=[]},{process=proc(2),msgs=[{varName="x",value=3,vector=[5,3,0,1],sender=proc(1)},{varName="z",value=2,vector=[1,3,6,1],sender=proc(3)}]},{process=proc(3),msgs=[{varName="x",value=3,vector=[5,3,0,1],sender=proc(1)}]},{process=proc(4),msgs=[{varName="w",value=6,vector=[1,3,0,0],sender=proc(2)},{varName="x",value=3,vector=[5,3,0,1],sender=proc(1)},{varName="z",value=2,vector=[1,3,6,1],sender=proc(3)}]}]++
1`[{process=proc(1),msgs=[]},{process=proc(2),msgs=[{varName="x",value=3,vector=[5,3,0,1],sender=proc(1)},{varName="z",value=2,vector=[1,3,6,1],sender=proc(3)}]},{process=proc(3),msgs=[{varName="x",value=3,vector=[5,3,0,1],sender=proc(1)}]},{process=proc(4),msgs=[{varName="x",value=3,vector=[5,3,0,1],sender=proc(1)},{varName="z",value=2,vector=[1,3,6,1],sender=proc(3)}]}]++
1`[{process=proc(1),msgs=[]},{process=proc(2),msgs=[{varName="x",value=3,vector=[5,3,0,1],sender=proc(1)},{varName="z",value=2,vector=[1,3,6,1],sender=proc(3)}]},{process=proc(3),msgs=[{varName="x",value=3,vector=[5,3,0,1],sender=proc(1)}]},{process=proc(4),msgs=[{varName="y",value=4,vector=[1,0,0,0],sender=proc(1)},{varName="w",value=6,vector=[1,3,0,0],sender=proc(2)},{varName="x",value=3,vector=[5,3,0,1],sender=proc(1)},{varName="z",value=2,vector=[1,3,6,1],sender=proc(3)}]}]++
1`[{process=proc(1),msgs=[]},{process=proc(2),msgs=[{varName="x",value=3,vector=[5,3,0,1],sender=proc(1)},{varName="z",value=2,vector=[1,3,6,1],sender=proc(3)}]},{process=proc(3),msgs=[{varName="x",value=3,vector=[5,3,0,1],sender=proc(1)}]},{process=proc(4),msgs=[{varName="z",value=2,vector=[1,3,6,1],sender=proc(3)}]}]++
1`[{process=proc(1),msgs=[]},{process=proc(2),msgs=[{varName="x",value=3,vector=[5,3,0,2],sender=proc(1)}]},{process=proc(3),msgs=[]},{process=proc(4),msgs=[]}]++
1`[{process=proc(1),msgs=[]},{process=proc(2),msgs=[{varName="x",value=3,vector=[5,3,0,2],sender=proc(1)}]},{process=proc(3),msgs=[]},{process=proc(4),msgs=[{varName="w",value=6,vector=[1,3,0,0],sender=proc(2)},{varName="x",value=3,vector=[5,3,0,2],sender=proc(1)}]}]++
1`[{process=proc(1),msgs=[]},{process=proc(2),msgs=[{varName="x",value=3,vector=[5,3,0,2],sender=proc(1)}]},{process=proc(3),msgs=[]},{process=proc(4),msgs=[{varName="w",value=6,vector=[1,3,0,0],sender=proc(2)},{varName="z",value=2,vector=[1,3,6,2],sender=proc(3)},{varName="x",value=3,vector=[5,3,0,2],sender=proc(1)}]}]++
1`[{process=proc(1),msgs=[]},{process=proc(2),msgs=[{varName="x",value=3,vector=[5,3,0,2],sender=proc(1)}]},{process=proc(3),msgs=[]},{process=proc(4),msgs=[{varName="x",value=3,vector=[5,3,0,2],sender=proc(1)}]}]++
1`[{process=proc(1),msgs=[]},{process=proc(2),msgs=[{varName="x",value=3,vector=[5,3,0,2],sender=proc(1)}]},{process=proc(3),msgs=[]},{process=proc(4),msgs=[{varName="z",value=2,vector=[1,3,6,2],sender=proc(3)},{varName="x",value=3,vector=[5,3,0,2],sender=proc(1)}]}]++
1`[{process=proc(1),msgs=[]},{process=proc(2),msgs=[{varName="x",value=3,vector=[5,3,0,2],sender=proc(1)}]},{process=proc(3),msgs=[{varName="x",value=3,vector=[5,3,0,2],sender=proc(1)}]},{process=proc(4),msgs=[]}]++
1`[{process=proc(1),msgs=[]},{process=proc(2),msgs=[{varName="x",value=3,vector=[5,3,0,2],sender=proc(1)}]},{process=proc(3),msgs=[{varName="x",value=3,vector=[5,3,0,2],sender=proc(1)}]},{process=proc(4),msgs=[{varName="w",value=6,vector=[1,3,0,0],sender=proc(2)},{varName="x",value=3,vector=[5,3,0,2],sender=proc(1)}]}]++
1`[{process=proc(1),msgs=[]},{process=proc(2),msgs=[{varName="x",value=3,vector=[5,3,0,2],sender=proc(1)}]},{process=proc(3),msgs=[{varName="x",value=3,vector=[5,3,0,2],sender=proc(1)}]},{process=proc(4),msgs=[{varName="w",value=6,vector=[1,3,0,0],sender=proc(2)},{varName="z",value=2,vector=[1,3,6,2],sender=proc(3)},{varName="x",value=3,vector=[5,3,0,2],sender=proc(1)}]}]++
1`[{process=proc(1),msgs=[]},{process=proc(2),msgs=[{varName="x",value=3,vector=[5,3,0,2],sender=proc(1)}]},{process=proc(3),msgs=[{varName="x",value=3,vector=[5,3,0,2],sender=proc(1)}]},{process=proc(4),msgs=[{varName="x",value=3,vector=[5,3,0,2],sender=proc(1)}]}]++
1`[{process=proc(1),msgs=[]},{process=proc(2),msgs=[{varName="x",value=3,vector=[5,3,0,2],sender=proc(1)}]},{process=proc(3),msgs=[{varName="x",value=3,vector=[5,3,0,2],sender=proc(1)}]},{process=proc(4),msgs=[{varName="z",value=2,vector=[1,3,6,2],sender=proc(3)},{varName="x",value=3,vector=[5,3,0,2],sender=proc(1)}]}]++
1`[{process=proc(1),msgs=[]},{process=proc(2),msgs=[{varName="x",value=3,vector=[5,3,0,2],sender=proc(1)},{varName="z",value=2,vector=[1,3,6,2],sender=proc(3)}]},{process=proc(3),msgs=[]},{process=proc(4),msgs=[]}]++
1`[{process=proc(1),msgs=[]},{process=proc(2),msgs=[{varName="x",value=3,vector=[5,3,0,2],sender=proc(1)},{varName="z",value=2,vector=[1,3,6,2],sender=proc(3)}]},{process=proc(3),msgs=[]},{process=proc(4),msgs=[{varName="w",value=6,vector=[1,3,0,0],sender=proc(2)},{varName="x",value=3,vector=[5,3,0,2],sender=proc(1)},{varName="z",value=2,vector=[1,3,6,2],sender=proc(3)}]}]++
1`[{process=proc(1),msgs=[]},{process=proc(2),msgs=[{varName="x",value=3,vector=[5,3,0,2],sender=proc(1)},{varName="z",value=2,vector=[1,3,6,2],sender=proc(3)}]},{process=proc(3),msgs=[]},{process=proc(4),msgs=[{varName="x",value=3,vector=[5,3,0,2],sender=proc(1)},{varName="z",value=2,vector=[1,3,6,2],sender=proc(3)}]}]++
1`[{process=proc(1),msgs=[]},{process=proc(2),msgs=[{varName="x",value=3,vector=[5,3,0,2],sender=proc(1)},{varName="z",value=2,vector=[1,3,6,2],sender=proc(3)}]},{process=proc(3),msgs=[]},{process=proc(4),msgs=[{varName="z",value=2,vector=[1,3,6,2],sender=proc(3)}]}]++
1`[{process=proc(1),msgs=[]},{process=proc(2),msgs=[{varName="x",value=3,vector=[5,3,0,2],sender=proc(1)},{varName="z",value=2,vector=[1,3,6,2],sender=proc(3)}]},{process=proc(3),msgs=[{varName="x",value=3,vector=[5,3,0,2],sender=proc(1)}]},{process=proc(4),msgs=[]}]++
1`[{process=proc(1),msgs=[]},{process=proc(2),msgs=[{varName="x",value=3,vector=[5,3,0,2],sender=proc(1)},{varName="z",value=2,vector=[1,3,6,2],sender=proc(3)}]},{process=proc(3),msgs=[{varName="x",value=3,vector=[5,3,0,2],sender=proc(1)}]},{process=proc(4),msgs=[{varName="w",value=6,vector=[1,3,0,0],sender=proc(2)},{varName="x",value=3,vector=[5,3,0,2],sender=proc(1)},{varName="z",value=2,vector=[1,3,6,2],sender=proc(3)}]}]++
1`[{process=proc(1),msgs=[]},{process=proc(2),msgs=[{varName="x",value=3,vector=[5,3,0,2],sender=proc(1)},{varName="z",value=2,vector=[1,3,6,2],sender=proc(3)}]},{process=proc(3),msgs=[{varName="x",value=3,vector=[5,3,0,2],sender=proc(1)}]},{process=proc(4),msgs=[{varName="x",value=3,vector=[5,3,0,2],sender=proc(1)},{varName="z",value=2,vector=[1,3,6,2],sender=proc(3)}]}]++
1`[{process=proc(1),msgs=[]},{process=proc(2),msgs=[{varName="x",value=3,vector=[5,3,0,2],sender=proc(1)},{varName="z",value=2,vector=[1,3,6,2],sender=proc(3)}]},{process=proc(3),msgs=[{varName="x",value=3,vector=[5,3,0,2],sender=proc(1)}]},{process=proc(4),msgs=[{varName="z",value=2,vector=[1,3,6,2],sender=proc(3)}]}]++
1`[{process=proc(1),msgs=[]},{process=proc(2),msgs=[{varName="x",value=3,vector=[5,4,0,1],sender=proc(1)}]},{process=proc(3),msgs=[]},{process=proc(4),msgs=[]}]++
1`[{process=proc(1),msgs=[]},{process=proc(2),msgs=[{varName="x",value=3,vector=[5,4,0,1],sender=proc(1)}]},{process=proc(3),msgs=[]},{process=proc(4),msgs=[{varName="w",value=6,vector=[1,4,0,1],sender=proc(2)},{varName="x",value=3,vector=[5,4,0,1],sender=proc(1)}]}]++
1`[{process=proc(1),msgs=[]},{process=proc(2),msgs=[{varName="x",value=3,vector=[5,4,0,1],sender=proc(1)}]},{process=proc(3),msgs=[]},{process=proc(4),msgs=[{varName="w",value=6,vector=[1,4,0,1],sender=proc(2)},{varName="z",value=2,vector=[1,4,6,1],sender=proc(3)},{varName="x",value=3,vector=[5,4,0,1],sender=proc(1)}]}]++
1`[{process=proc(1),msgs=[]},{process=proc(2),msgs=[{varName="x",value=3,vector=[5,4,0,1],sender=proc(1)}]},{process=proc(3),msgs=[]},{process=proc(4),msgs=[{varName="x",value=3,vector=[5,4,0,1],sender=proc(1)}]}]++
1`[{process=proc(1),msgs=[]},{process=proc(2),msgs=[{varName="x",value=3,vector=[5,4,0,1],sender=proc(1)}]},{process=proc(3),msgs=[]},{process=proc(4),msgs=[{varName="y",value=4,vector=[1,0,0,0],sender=proc(1)},{varName="w",value=6,vector=[1,4,0,1],sender=proc(2)},{varName="x",value=3,vector=[5,4,0,1],sender=proc(1)}]}]++
1`[{process=proc(1),msgs=[]},{process=proc(2),msgs=[{varName="x",value=3,vector=[5,4,0,1],sender=proc(1)}]},{process=proc(3),msgs=[]},{process=proc(4),msgs=[{varName="y",value=4,vector=[1,0,0,0],sender=proc(1)},{varName="w",value=6,vector=[1,4,0,1],sender=proc(2)},{varName="z",value=2,vector=[1,4,6,1],sender=proc(3)},{varName="x",value=3,vector=[5,4,0,1],sender=proc(1)}]}]++
1`[{process=proc(1),msgs=[]},{process=proc(2),msgs=[{varName="x",value=3,vector=[5,4,0,1],sender=proc(1)}]},{process=proc(3),msgs=[]},{process=proc(4),msgs=[{varName="z",value=2,vector=[1,4,6,1],sender=proc(3)},{varName="x",value=3,vector=[5,4,0,1],sender=proc(1)}]}]++
1`[{process=proc(1),msgs=[]},{process=proc(2),msgs=[{varName="x",value=3,vector=[5,4,0,1],sender=proc(1)}]},{process=proc(3),msgs=[{varName="x",value=3,vector=[5,4,0,1],sender=proc(1)}]},{process=proc(4),msgs=[]}]++
1`[{process=proc(1),msgs=[]},{process=proc(2),msgs=[{varName="x",value=3,vector=[5,4,0,1],sender=proc(1)}]},{process=proc(3),msgs=[{varName="x",value=3,vector=[5,4,0,1],sender=proc(1)}]},{process=proc(4),msgs=[{varName="w",value=6,vector=[1,4,0,1],sender=proc(2)},{varName="x",value=3,vector=[5,4,0,1],sender=proc(1)}]}]++
1`[{process=proc(1),msgs=[]},{process=proc(2),msgs=[{varName="x",value=3,vector=[5,4,0,1],sender=proc(1)}]},{process=proc(3),msgs=[{varName="x",value=3,vector=[5,4,0,1],sender=proc(1)}]},{process=proc(4),msgs=[{varName="w",value=6,vector=[1,4,0,1],sender=proc(2)},{varName="z",value=2,vector=[1,4,6,1],sender=proc(3)},{varName="x",value=3,vector=[5,4,0,1],sender=proc(1)}]}]++
1`[{process=proc(1),msgs=[]},{process=proc(2),msgs=[{varName="x",value=3,vector=[5,4,0,1],sender=proc(1)}]},{process=proc(3),msgs=[{varName="x",value=3,vector=[5,4,0,1],sender=proc(1)}]},{process=proc(4),msgs=[{varName="x",value=3,vector=[5,4,0,1],sender=proc(1)}]}]++
1`[{process=proc(1),msgs=[]},{process=proc(2),msgs=[{varName="x",value=3,vector=[5,4,0,1],sender=proc(1)}]},{process=proc(3),msgs=[{varName="x",value=3,vector=[5,4,0,1],sender=proc(1)}]},{process=proc(4),msgs=[{varName="y",value=4,vector=[1,0,0,0],sender=proc(1)},{varName="w",value=6,vector=[1,4,0,1],sender=proc(2)},{varName="x",value=3,vector=[5,4,0,1],sender=proc(1)}]}]++
1`[{process=proc(1),msgs=[]},{process=proc(2),msgs=[{varName="x",value=3,vector=[5,4,0,1],sender=proc(1)}]},{process=proc(3),msgs=[{varName="x",value=3,vector=[5,4,0,1],sender=proc(1)}]},{process=proc(4),msgs=[{varName="y",value=4,vector=[1,0,0,0],sender=proc(1)},{varName="w",value=6,vector=[1,4,0,1],sender=proc(2)},{varName="z",value=2,vector=[1,4,6,1],sender=proc(3)},{varName="x",value=3,vector=[5,4,0,1],sender=proc(1)}]}]++
1`[{process=proc(1),msgs=[]},{process=proc(2),msgs=[{varName="x",value=3,vector=[5,4,0,1],sender=proc(1)}]},{process=proc(3),msgs=[{varName="x",value=3,vector=[5,4,0,1],sender=proc(1)}]},{process=proc(4),msgs=[{varName="z",value=2,vector=[1,4,6,1],sender=proc(3)},{varName="x",value=3,vector=[5,4,0,1],sender=proc(1)}]}]++
1`[{process=proc(1),msgs=[]},{process=proc(2),msgs=[{varName="x",value=3,vector=[5,4,0,1],sender=proc(1)},{varName="z",value=2,vector=[1,4,6,1],sender=proc(3)}]},{process=proc(3),msgs=[]},{process=proc(4),msgs=[]}]++
1`[{process=proc(1),msgs=[]},{process=proc(2),msgs=[{varName="x",value=3,vector=[5,4,0,1],sender=proc(1)},{varName="z",value=2,vector=[1,4,6,1],sender=proc(3)}]},{process=proc(3),msgs=[]},{process=proc(4),msgs=[{varName="w",value=6,vector=[1,4,0,1],sender=proc(2)},{varName="x",value=3,vector=[5,4,0,1],sender=proc(1)},{varName="z",value=2,vector=[1,4,6,1],sender=proc(3)}]}]++
1`[{process=proc(1),msgs=[]},{process=proc(2),msgs=[{varName="x",value=3,vector=[5,4,0,1],sender=proc(1)},{varName="z",value=2,vector=[1,4,6,1],sender=proc(3)}]},{process=proc(3),msgs=[]},{process=proc(4),msgs=[{varName="x",value=3,vector=[5,4,0,1],sender=proc(1)},{varName="z",value=2,vector=[1,4,6,1],sender=proc(3)}]}]++
1`[{process=proc(1),msgs=[]},{process=proc(2),msgs=[{varName="x",value=3,vector=[5,4,0,1],sender=proc(1)},{varName="z",value=2,vector=[1,4,6,1],sender=proc(3)}]},{process=proc(3),msgs=[]},{process=proc(4),msgs=[{varName="y",value=4,vector=[1,0,0,0],sender=proc(1)},{varName="w",value=6,vector=[1,4,0,1],sender=proc(2)},{varName="x",value=3,vector=[5,4,0,1],sender=proc(1)},{varName="z",value=2,vector=[1,4,6,1],sender=proc(3)}]}]++
1`[{process=proc(1),msgs=[]},{process=proc(2),msgs=[{varName="x",value=3,vector=[5,4,0,1],sender=proc(1)},{varName="z",value=2,vector=[1,4,6,1],sender=proc(3)}]},{process=proc(3),msgs=[]},{process=proc(4),msgs=[{varName="z",value=2,vector=[1,4,6,1],sender=proc(3)}]}]++
1`[{process=proc(1),msgs=[]},{process=proc(2),msgs=[{varName="x",value=3,vector=[5,4,0,1],sender=proc(1)},{varName="z",value=2,vector=[1,4,6,1],sender=proc(3)}]},{process=proc(3),msgs=[{varName="x",value=3,vector=[5,4,0,1],sender=proc(1)}]},{process=proc(4),msgs=[]}]++
1`[{process=proc(1),msgs=[]},{process=proc(2),msgs=[{varName="x",value=3,vector=[5,4,0,1],sender=proc(1)},{varName="z",value=2,vector=[1,4,6,1],sender=proc(3)}]},{process=proc(3),msgs=[{varName="x",value=3,vector=[5,4,0,1],sender=proc(1)}]},{process=proc(4),msgs=[{varName="w",value=6,vector=[1,4,0,1],sender=proc(2)},{varName="x",value=3,vector=[5,4,0,1],sender=proc(1)},{varName="z",value=2,vector=[1,4,6,1],sender=proc(3)}]}]++
1`[{process=proc(1),msgs=[]},{process=proc(2),msgs=[{varName="x",value=3,vector=[5,4,0,1],sender=proc(1)},{varName="z",value=2,vector=[1,4,6,1],sender=proc(3)}]},{process=proc(3),msgs=[{varName="x",value=3,vector=[5,4,0,1],sender=proc(1)}]},{process=proc(4),msgs=[{varName="x",value=3,vector=[5,4,0,1],sender=proc(1)},{varName="z",value=2,vector=[1,4,6,1],sender=proc(3)}]}]++
1`[{process=proc(1),msgs=[]},{process=proc(2),msgs=[{varName="x",value=3,vector=[5,4,0,1],sender=proc(1)},{varName="z",value=2,vector=[1,4,6,1],sender=proc(3)}]},{process=proc(3),msgs=[{varName="x",value=3,vector=[5,4,0,1],sender=proc(1)}]},{process=proc(4),msgs=[{varName="y",value=4,vector=[1,0,0,0],sender=proc(1)},{varName="w",value=6,vector=[1,4,0,1],sender=proc(2)},{varName="x",value=3,vector=[5,4,0,1],sender=proc(1)},{varName="z",value=2,vector=[1,4,6,1],sender=proc(3)}]}]++
1`[{process=proc(1),msgs=[]},{process=proc(2),msgs=[{varName="x",value=3,vector=[5,4,0,1],sender=proc(1)},{varName="z",value=2,vector=[1,4,6,1],sender=proc(3)}]},{process=proc(3),msgs=[{varName="x",value=3,vector=[5,4,0,1],sender=proc(1)}]},{process=proc(4),msgs=[{varName="z",value=2,vector=[1,4,6,1],sender=proc(3)}]}]++
1`[{process=proc(1),msgs=[]},{process=proc(2),msgs=[{varName="x",value=3,vector=[5,4,0,2],sender=proc(1)}]},{process=proc(3),msgs=[]},{process=proc(4),msgs=[]}]++
1`[{process=proc(1),msgs=[]},{process=proc(2),msgs=[{varName="x",value=3,vector=[5,4,0,2],sender=proc(1)}]},{process=proc(3),msgs=[]},{process=proc(4),msgs=[{varName="w",value=6,vector=[1,4,0,2],sender=proc(2)},{varName="x",value=3,vector=[5,4,0,2],sender=proc(1)}]}]++
1`[{process=proc(1),msgs=[]},{process=proc(2),msgs=[{varName="x",value=3,vector=[5,4,0,2],sender=proc(1)}]},{process=proc(3),msgs=[]},{process=proc(4),msgs=[{varName="w",value=6,vector=[1,4,0,2],sender=proc(2)},{varName="z",value=2,vector=[1,4,6,2],sender=proc(3)},{varName="x",value=3,vector=[5,4,0,2],sender=proc(1)}]}]++
1`[{process=proc(1),msgs=[]},{process=proc(2),msgs=[{varName="x",value=3,vector=[5,4,0,2],sender=proc(1)}]},{process=proc(3),msgs=[]},{process=proc(4),msgs=[{varName="x",value=3,vector=[5,4,0,2],sender=proc(1)}]}]++
1`[{process=proc(1),msgs=[]},{process=proc(2),msgs=[{varName="x",value=3,vector=[5,4,0,2],sender=proc(1)}]},{process=proc(3),msgs=[]},{process=proc(4),msgs=[{varName="z",value=2,vector=[1,4,6,2],sender=proc(3)},{varName="x",value=3,vector=[5,4,0,2],sender=proc(1)}]}]++
1`[{process=proc(1),msgs=[]},{process=proc(2),msgs=[{varName="x",value=3,vector=[5,4,0,2],sender=proc(1)}]},{process=proc(3),msgs=[{varName="x",value=3,vector=[5,4,0,2],sender=proc(1)}]},{process=proc(4),msgs=[]}]++
1`[{process=proc(1),msgs=[]},{process=proc(2),msgs=[{varName="x",value=3,vector=[5,4,0,2],sender=proc(1)}]},{process=proc(3),msgs=[{varName="x",value=3,vector=[5,4,0,2],sender=proc(1)}]},{process=proc(4),msgs=[{varName="w",value=6,vector=[1,4,0,2],sender=proc(2)},{varName="x",value=3,vector=[5,4,0,2],sender=proc(1)}]}]++
1`[{process=proc(1),msgs=[]},{process=proc(2),msgs=[{varName="x",value=3,vector=[5,4,0,2],sender=proc(1)}]},{process=proc(3),msgs=[{varName="x",value=3,vector=[5,4,0,2],sender=proc(1)}]},{process=proc(4),msgs=[{varName="w",value=6,vector=[1,4,0,2],sender=proc(2)},{varName="z",value=2,vector=[1,4,6,2],sender=proc(3)},{varName="x",value=3,vector=[5,4,0,2],sender=proc(1)}]}]++
1`[{process=proc(1),msgs=[]},{process=proc(2),msgs=[{varName="x",value=3,vector=[5,4,0,2],sender=proc(1)}]},{process=proc(3),msgs=[{varName="x",value=3,vector=[5,4,0,2],sender=proc(1)}]},{process=proc(4),msgs=[{varName="x",value=3,vector=[5,4,0,2],sender=proc(1)}]}]++
1`[{process=proc(1),msgs=[]},{process=proc(2),msgs=[{varName="x",value=3,vector=[5,4,0,2],sender=proc(1)}]},{process=proc(3),msgs=[{varName="x",value=3,vector=[5,4,0,2],sender=proc(1)}]},{process=proc(4),msgs=[{varName="z",value=2,vector=[1,4,6,2],sender=proc(3)},{varName="x",value=3,vector=[5,4,0,2],sender=proc(1)}]}]++
1`[{process=proc(1),msgs=[]},{process=proc(2),msgs=[{varName="x",value=3,vector=[5,4,0,2],sender=proc(1)},{varName="z",value=2,vector=[1,4,6,2],sender=proc(3)}]},{process=proc(3),msgs=[]},{process=proc(4),msgs=[]}]++
1`[{process=proc(1),msgs=[]},{process=proc(2),msgs=[{varName="x",value=3,vector=[5,4,0,2],sender=proc(1)},{varName="z",value=2,vector=[1,4,6,2],sender=proc(3)}]},{process=proc(3),msgs=[]},{process=proc(4),msgs=[{varName="w",value=6,vector=[1,4,0,2],sender=proc(2)},{varName="x",value=3,vector=[5,4,0,2],sender=proc(1)},{varName="z",value=2,vector=[1,4,6,2],sender=proc(3)}]}]++
1`[{process=proc(1),msgs=[]},{process=proc(2),msgs=[{varName="x",value=3,vector=[5,4,0,2],sender=proc(1)},{varName="z",value=2,vector=[1,4,6,2],sender=proc(3)}]},{process=proc(3),msgs=[]},{process=proc(4),msgs=[{varName="x",value=3,vector=[5,4,0,2],sender=proc(1)},{varName="z",value=2,vector=[1,4,6,2],sender=proc(3)}]}]++
1`[{process=proc(1),msgs=[]},{process=proc(2),msgs=[{varName="x",value=3,vector=[5,4,0,2],sender=proc(1)},{varName="z",value=2,vector=[1,4,6,2],sender=proc(3)}]},{process=proc(3),msgs=[]},{process=proc(4),msgs=[{varName="z",value=2,vector=[1,4,6,2],sender=proc(3)}]}]++
1`[{process=proc(1),msgs=[]},{process=proc(2),msgs=[{varName="x",value=3,vector=[5,4,0,2],sender=proc(1)},{varName="z",value=2,vector=[1,4,6,2],sender=proc(3)}]},{process=proc(3),msgs=[{varName="x",value=3,vector=[5,4,0,2],sender=proc(1)}]},{process=proc(4),msgs=[]}]++
1`[{process=proc(1),msgs=[]},{process=proc(2),msgs=[{varName="x",value=3,vector=[5,4,0,2],sender=proc(1)},{varName="z",value=2,vector=[1,4,6,2],sender=proc(3)}]},{process=proc(3),msgs=[{varName="x",value=3,vector=[5,4,0,2],sender=proc(1)}]},{process=proc(4),msgs=[{varName="w",value=6,vector=[1,4,0,2],sender=proc(2)},{varName="x",value=3,vector=[5,4,0,2],sender=proc(1)},{varName="z",value=2,vector=[1,4,6,2],sender=proc(3)}]}]++
1`[{process=proc(1),msgs=[]},{process=proc(2),msgs=[{varName="x",value=3,vector=[5,4,0,2],sender=proc(1)},{varName="z",value=2,vector=[1,4,6,2],sender=proc(3)}]},{process=proc(3),msgs=[{varName="x",value=3,vector=[5,4,0,2],sender=proc(1)}]},{process=proc(4),msgs=[{varName="x",value=3,vector=[5,4,0,2],sender=proc(1)},{varName="z",value=2,vector=[1,4,6,2],sender=proc(3)}]}]++
1`[{process=proc(1),msgs=[]},{process=proc(2),msgs=[{varName="x",value=3,vector=[5,4,0,2],sender=proc(1)},{varName="z",value=2,vector=[1,4,6,2],sender=proc(3)}]},{process=proc(3),msgs=[{varName="x",value=3,vector=[5,4,0,2],sender=proc(1)}]},{process=proc(4),msgs=[{varName="z",value=2,vector=[1,4,6,2],sender=proc(3)}]}]++
1`[{process=proc(1),msgs=[]},{process=proc(2),msgs=[{varName="x",value=3,vector=[6,3,6,1],sender=proc(1)}]},{process=proc(3),msgs=[]},{process=proc(4),msgs=[]}]++
1`[{process=proc(1),msgs=[]},{process=proc(2),msgs=[{varName="x",value=3,vector=[6,3,6,1],sender=proc(1)}]},{process=proc(3),msgs=[]},{process=proc(4),msgs=[{varName="w",value=6,vector=[1,3,0,0],sender=proc(2)},{varName="z",value=2,vector=[1,3,6,1],sender=proc(3)},{varName="x",value=3,vector=[6,3,6,1],sender=proc(1)}]}]++
1`[{process=proc(1),msgs=[]},{process=proc(2),msgs=[{varName="x",value=3,vector=[6,3,6,1],sender=proc(1)}]},{process=proc(3),msgs=[]},{process=proc(4),msgs=[{varName="x",value=3,vector=[6,3,6,1],sender=proc(1)}]}]++
1`[{process=proc(1),msgs=[]},{process=proc(2),msgs=[{varName="x",value=3,vector=[6,3,6,1],sender=proc(1)}]},{process=proc(3),msgs=[]},{process=proc(4),msgs=[{varName="y",value=4,vector=[1,0,0,0],sender=proc(1)},{varName="w",value=6,vector=[1,3,0,0],sender=proc(2)},{varName="z",value=2,vector=[1,3,6,1],sender=proc(3)},{varName="x",value=3,vector=[6,3,6,1],sender=proc(1)}]}]++
1`[{process=proc(1),msgs=[]},{process=proc(2),msgs=[{varName="x",value=3,vector=[6,3,6,1],sender=proc(1)}]},{process=proc(3),msgs=[]},{process=proc(4),msgs=[{varName="z",value=2,vector=[1,3,6,1],sender=proc(3)},{varName="x",value=3,vector=[6,3,6,1],sender=proc(1)}]}]++
1`[{process=proc(1),msgs=[]},{process=proc(2),msgs=[{varName="x",value=3,vector=[6,3,6,1],sender=proc(1)}]},{process=proc(3),msgs=[{varName="x",value=3,vector=[6,3,6,1],sender=proc(1)}]},{process=proc(4),msgs=[]}]++
1`[{process=proc(1),msgs=[]},{process=proc(2),msgs=[{varName="x",value=3,vector=[6,3,6,1],sender=proc(1)}]},{process=proc(3),msgs=[{varName="x",value=3,vector=[6,3,6,1],sender=proc(1)}]},{process=proc(4),msgs=[{varName="w",value=6,vector=[1,3,0,0],sender=proc(2)},{varName="z",value=2,vector=[1,3,6,1],sender=proc(3)},{varName="x",value=3,vector=[6,3,6,1],sender=proc(1)}]}]++
1`[{process=proc(1),msgs=[]},{process=proc(2),msgs=[{varName="x",value=3,vector=[6,3,6,1],sender=proc(1)}]},{process=proc(3),msgs=[{varName="x",value=3,vector=[6,3,6,1],sender=proc(1)}]},{process=proc(4),msgs=[{varName="x",value=3,vector=[6,3,6,1],sender=proc(1)}]}]++
1`[{process=proc(1),msgs=[]},{process=proc(2),msgs=[{varName="x",value=3,vector=[6,3,6,1],sender=proc(1)}]},{process=proc(3),msgs=[{varName="x",value=3,vector=[6,3,6,1],sender=proc(1)}]},{process=proc(4),msgs=[{varName="y",value=4,vector=[1,0,0,0],sender=proc(1)},{varName="w",value=6,vector=[1,3,0,0],sender=proc(2)},{varName="z",value=2,vector=[1,3,6,1],sender=proc(3)},{varName="x",value=3,vector=[6,3,6,1],sender=proc(1)}]}]++
1`[{process=proc(1),msgs=[]},{process=proc(2),msgs=[{varName="x",value=3,vector=[6,3,6,1],sender=proc(1)}]},{process=proc(3),msgs=[{varName="x",value=3,vector=[6,3,6,1],sender=proc(1)}]},{process=proc(4),msgs=[{varName="z",value=2,vector=[1,3,6,1],sender=proc(3)},{varName="x",value=3,vector=[6,3,6,1],sender=proc(1)}]}]++
1`[{process=proc(1),msgs=[]},{process=proc(2),msgs=[{varName="x",value=3,vector=[6,3,6,2],sender=proc(1)}]},{process=proc(3),msgs=[]},{process=proc(4),msgs=[]}]++
1`[{process=proc(1),msgs=[]},{process=proc(2),msgs=[{varName="x",value=3,vector=[6,3,6,2],sender=proc(1)}]},{process=proc(3),msgs=[]},{process=proc(4),msgs=[{varName="w",value=6,vector=[1,3,0,0],sender=proc(2)},{varName="z",value=2,vector=[1,3,6,2],sender=proc(3)},{varName="x",value=3,vector=[6,3,6,2],sender=proc(1)}]}]++
1`[{process=proc(1),msgs=[]},{process=proc(2),msgs=[{varName="x",value=3,vector=[6,3,6,2],sender=proc(1)}]},{process=proc(3),msgs=[]},{process=proc(4),msgs=[{varName="x",value=3,vector=[6,3,6,2],sender=proc(1)}]}]++
1`[{process=proc(1),msgs=[]},{process=proc(2),msgs=[{varName="x",value=3,vector=[6,3,6,2],sender=proc(1)}]},{process=proc(3),msgs=[]},{process=proc(4),msgs=[{varName="z",value=2,vector=[1,3,6,2],sender=proc(3)},{varName="x",value=3,vector=[6,3,6,2],sender=proc(1)}]}]++
1`[{process=proc(1),msgs=[]},{process=proc(2),msgs=[{varName="x",value=3,vector=[6,3,6,2],sender=proc(1)}]},{process=proc(3),msgs=[{varName="x",value=3,vector=[6,3,6,2],sender=proc(1)}]},{process=proc(4),msgs=[]}]++
1`[{process=proc(1),msgs=[]},{process=proc(2),msgs=[{varName="x",value=3,vector=[6,3,6,2],sender=proc(1)}]},{process=proc(3),msgs=[{varName="x",value=3,vector=[6,3,6,2],sender=proc(1)}]},{process=proc(4),msgs=[{varName="w",value=6,vector=[1,3,0,0],sender=proc(2)},{varName="z",value=2,vector=[1,3,6,2],sender=proc(3)},{varName="x",value=3,vector=[6,3,6,2],sender=proc(1)}]}]++
1`[{process=proc(1),msgs=[]},{process=proc(2),msgs=[{varName="x",value=3,vector=[6,3,6,2],sender=proc(1)}]},{process=proc(3),msgs=[{varName="x",value=3,vector=[6,3,6,2],sender=proc(1)}]},{process=proc(4),msgs=[{varName="x",value=3,vector=[6,3,6,2],sender=proc(1)}]}]++
1`[{process=proc(1),msgs=[]},{process=proc(2),msgs=[{varName="x",value=3,vector=[6,3,6,2],sender=proc(1)}]},{process=proc(3),msgs=[{varName="x",value=3,vector=[6,3,6,2],sender=proc(1)}]},{process=proc(4),msgs=[{varName="z",value=2,vector=[1,3,6,2],sender=proc(3)},{varName="x",value=3,vector=[6,3,6,2],sender=proc(1)}]}]++
1`[{process=proc(1),msgs=[]},{process=proc(2),msgs=[{varName="x",value=3,vector=[6,4,6,1],sender=proc(1)}]},{process=proc(3),msgs=[]},{process=proc(4),msgs=[]}]++
1`[{process=proc(1),msgs=[]},{process=proc(2),msgs=[{varName="x",value=3,vector=[6,4,6,1],sender=proc(1)}]},{process=proc(3),msgs=[]},{process=proc(4),msgs=[{varName="w",value=6,vector=[1,4,0,1],sender=proc(2)},{varName="z",value=2,vector=[1,4,6,1],sender=proc(3)},{varName="x",value=3,vector=[6,4,6,1],sender=proc(1)}]}]++
1`[{process=proc(1),msgs=[]},{process=proc(2),msgs=[{varName="x",value=3,vector=[6,4,6,1],sender=proc(1)}]},{process=proc(3),msgs=[]},{process=proc(4),msgs=[{varName="x",value=3,vector=[6,4,6,1],sender=proc(1)}]}]++
1`[{process=proc(1),msgs=[]},{process=proc(2),msgs=[{varName="x",value=3,vector=[6,4,6,1],sender=proc(1)}]},{process=proc(3),msgs=[]},{process=proc(4),msgs=[{varName="y",value=4,vector=[1,0,0,0],sender=proc(1)},{varName="w",value=6,vector=[1,4,0,1],sender=proc(2)},{varName="z",value=2,vector=[1,4,6,1],sender=proc(3)},{varName="x",value=3,vector=[6,4,6,1],sender=proc(1)}]}]++
1`[{process=proc(1),msgs=[]},{process=proc(2),msgs=[{varName="x",value=3,vector=[6,4,6,1],sender=proc(1)}]},{process=proc(3),msgs=[]},{process=proc(4),msgs=[{varName="z",value=2,vector=[1,4,6,1],sender=proc(3)},{varName="x",value=3,vector=[6,4,6,1],sender=proc(1)}]}]++
1`[{process=proc(1),msgs=[]},{process=proc(2),msgs=[{varName="x",value=3,vector=[6,4,6,1],sender=proc(1)}]},{process=proc(3),msgs=[{varName="x",value=3,vector=[6,4,6,1],sender=proc(1)}]},{process=proc(4),msgs=[]}]++
1`[{process=proc(1),msgs=[]},{process=proc(2),msgs=[{varName="x",value=3,vector=[6,4,6,1],sender=proc(1)}]},{process=proc(3),msgs=[{varName="x",value=3,vector=[6,4,6,1],sender=proc(1)}]},{process=proc(4),msgs=[{varName="w",value=6,vector=[1,4,0,1],sender=proc(2)},{varName="z",value=2,vector=[1,4,6,1],sender=proc(3)},{varName="x",value=3,vector=[6,4,6,1],sender=proc(1)}]}]++
1`[{process=proc(1),msgs=[]},{process=proc(2),msgs=[{varName="x",value=3,vector=[6,4,6,1],sender=proc(1)}]},{process=proc(3),msgs=[{varName="x",value=3,vector=[6,4,6,1],sender=proc(1)}]},{process=proc(4),msgs=[{varName="x",value=3,vector=[6,4,6,1],sender=proc(1)}]}]++
1`[{process=proc(1),msgs=[]},{process=proc(2),msgs=[{varName="x",value=3,vector=[6,4,6,1],sender=proc(1)}]},{process=proc(3),msgs=[{varName="x",value=3,vector=[6,4,6,1],sender=proc(1)}]},{process=proc(4),msgs=[{varName="y",value=4,vector=[1,0,0,0],sender=proc(1)},{varName="w",value=6,vector=[1,4,0,1],sender=proc(2)},{varName="z",value=2,vector=[1,4,6,1],sender=proc(3)},{varName="x",value=3,vector=[6,4,6,1],sender=proc(1)}]}]++
1`[{process=proc(1),msgs=[]},{process=proc(2),msgs=[{varName="x",value=3,vector=[6,4,6,1],sender=proc(1)}]},{process=proc(3),msgs=[{varName="x",value=3,vector=[6,4,6,1],sender=proc(1)}]},{process=proc(4),msgs=[{varName="z",value=2,vector=[1,4,6,1],sender=proc(3)},{varName="x",value=3,vector=[6,4,6,1],sender=proc(1)}]}]++
1`[{process=proc(1),msgs=[]},{process=proc(2),msgs=[{varName="x",value=3,vector=[6,4,6,2],sender=proc(1)}]},{process=proc(3),msgs=[]},{process=proc(4),msgs=[]}]++
1`[{process=proc(1),msgs=[]},{process=proc(2),msgs=[{varName="x",value=3,vector=[6,4,6,2],sender=proc(1)}]},{process=proc(3),msgs=[]},{process=proc(4),msgs=[{varName="w",value=6,vector=[1,4,0,2],sender=proc(2)},{varName="z",value=2,vector=[1,4,6,2],sender=proc(3)},{varName="x",value=3,vector=[6,4,6,2],sender=proc(1)}]}]++
1`[{process=proc(1),msgs=[]},{process=proc(2),msgs=[{varName="x",value=3,vector=[6,4,6,2],sender=proc(1)}]},{process=proc(3),msgs=[]},{process=proc(4),msgs=[{varName="x",value=3,vector=[6,4,6,2],sender=proc(1)}]}]++
1`[{process=proc(1),msgs=[]},{process=proc(2),msgs=[{varName="x",value=3,vector=[6,4,6,2],sender=proc(1)}]},{process=proc(3),msgs=[]},{process=proc(4),msgs=[{varName="z",value=2,vector=[1,4,6,2],sender=proc(3)},{varName="x",value=3,vector=[6,4,6,2],sender=proc(1)}]}]++
1`[{process=proc(1),msgs=[]},{process=proc(2),msgs=[{varName="x",value=3,vector=[6,4,6,2],sender=proc(1)}]},{process=proc(3),msgs=[{varName="x",value=3,vector=[6,4,6,2],sender=proc(1)}]},{process=proc(4),msgs=[]}]++
1`[{process=proc(1),msgs=[]},{process=proc(2),msgs=[{varName="x",value=3,vector=[6,4,6,2],sender=proc(1)}]},{process=proc(3),msgs=[{varName="x",value=3,vector=[6,4,6,2],sender=proc(1)}]},{process=proc(4),msgs=[{varName="w",value=6,vector=[1,4,0,2],sender=proc(2)},{varName="z",value=2,vector=[1,4,6,2],sender=proc(3)},{varName="x",value=3,vector=[6,4,6,2],sender=proc(1)}]}]++
1`[{process=proc(1),msgs=[]},{process=proc(2),msgs=[{varName="x",value=3,vector=[6,4,6,2],sender=proc(1)}]},{process=proc(3),msgs=[{varName="x",value=3,vector=[6,4,6,2],sender=proc(1)}]},{process=proc(4),msgs=[{varName="x",value=3,vector=[6,4,6,2],sender=proc(1)}]}]++
1`[{process=proc(1),msgs=[]},{process=proc(2),msgs=[{varName="x",value=3,vector=[6,4,6,2],sender=proc(1)}]},{process=proc(3),msgs=[{varName="x",value=3,vector=[6,4,6,2],sender=proc(1)}]},{process=proc(4),msgs=[{varName="z",value=2,vector=[1,4,6,2],sender=proc(3)},{varName="x",value=3,vector=[6,4,6,2],sender=proc(1)}]}]++
1`[{process=proc(1),msgs=[]},{process=proc(2),msgs=[{varName="x",value=5,vector=[0,0,0,1],sender=proc(4)}]},{process=proc(3),msgs=[]},{process=proc(4),msgs=[]}]++
1`[{process=proc(1),msgs=[]},{process=proc(2),msgs=[{varName="x",value=5,vector=[0,0,0,1],sender=proc(4)}]},{process=proc(3),msgs=[]},{process=proc(4),msgs=[{varName="w",value=6,vector=[1,3,0,0],sender=proc(2)}]}]++
1`[{process=proc(1),msgs=[]},{process=proc(2),msgs=[{varName="x",value=5,vector=[0,0,0,1],sender=proc(4)}]},{process=proc(3),msgs=[]},{process=proc(4),msgs=[{varName="y",value=4,vector=[1,0,0,0],sender=proc(1)}]}]++
1`[{process=proc(1),msgs=[]},{process=proc(2),msgs=[{varName="x",value=5,vector=[0,0,0,1],sender=proc(4)}]},{process=proc(3),msgs=[]},{process=proc(4),msgs=[{varName="y",value=4,vector=[1,0,0,0],sender=proc(1)},{varName="w",value=6,vector=[1,3,0,0],sender=proc(2)}]}]++
1`[{process=proc(1),msgs=[]},{process=proc(2),msgs=[{varName="x",value=5,vector=[0,0,0,1],sender=proc(4)}]},{process=proc(3),msgs=[{varName="w",value=6,vector=[1,3,0,0],sender=proc(2)}]},{process=proc(4),msgs=[]}]++
1`[{process=proc(1),msgs=[]},{process=proc(2),msgs=[{varName="x",value=5,vector=[0,0,0,1],sender=proc(4)}]},{process=proc(3),msgs=[{varName="w",value=6,vector=[1,3,0,0],sender=proc(2)}]},{process=proc(4),msgs=[{varName="w",value=6,vector=[1,3,0,0],sender=proc(2)}]}]++
1`[{process=proc(1),msgs=[]},{process=proc(2),msgs=[{varName="x",value=5,vector=[0,0,0,1],sender=proc(4)}]},{process=proc(3),msgs=[{varName="w",value=6,vector=[1,3,0,0],sender=proc(2)}]},{process=proc(4),msgs=[{varName="y",value=4,vector=[1,0,0,0],sender=proc(1)},{varName="w",value=6,vector=[1,3,0,0],sender=proc(2)}]}]++
1`[{process=proc(1),msgs=[]},{process=proc(2),msgs=[{varName="x",value=5,vector=[0,0,0,1],sender=proc(4)}]},{process=proc(3),msgs=[{varName="w",value=6,vector=[1,3,0,0],sender=proc(2)},{varName="x",value=5,vector=[0,0,0,1],sender=proc(4)}]},{process=proc(4),msgs=[]}]++
1`[{process=proc(1),msgs=[]},{process=proc(2),msgs=[{varName="x",value=5,vector=[0,0,0,1],sender=proc(4)}]},{process=proc(3),msgs=[{varName="w",value=6,vector=[1,3,0,0],sender=proc(2)},{varName="x",value=5,vector=[0,0,0,1],sender=proc(4)}]},{process=proc(4),msgs=[{varName="w",value=6,vector=[1,3,0,0],sender=proc(2)}]}]++
1`[{process=proc(1),msgs=[]},{process=proc(2),msgs=[{varName="x",value=5,vector=[0,0,0,1],sender=proc(4)}]},{process=proc(3),msgs=[{varName="w",value=6,vector=[1,3,0,0],sender=proc(2)},{varName="x",value=5,vector=[0,0,0,1],sender=proc(4)}]},{process=proc(4),msgs=[{varName="y",value=4,vector=[1,0,0,0],sender=proc(1)},{varName="w",value=6,vector=[1,3,0,0],sender=proc(2)}]}]++
1`[{process=proc(1),msgs=[]},{process=proc(2),msgs=[{varName="x",value=5,vector=[0,0,0,1],sender=proc(4)}]},{process=proc(3),msgs=[{varName="x",value=5,vector=[0,0,0,1],sender=proc(4)}]},{process=proc(4),msgs=[]}]++
1`[{process=proc(1),msgs=[]},{process=proc(2),msgs=[{varName="x",value=5,vector=[0,0,0,1],sender=proc(4)}]},{process=proc(3),msgs=[{varName="x",value=5,vector=[0,0,0,1],sender=proc(4)}]},{process=proc(4),msgs=[{varName="w",value=6,vector=[1,3,0,0],sender=proc(2)}]}]++
1`[{process=proc(1),msgs=[]},{process=proc(2),msgs=[{varName="x",value=5,vector=[0,0,0,1],sender=proc(4)}]},{process=proc(3),msgs=[{varName="x",value=5,vector=[0,0,0,1],sender=proc(4)}]},{process=proc(4),msgs=[{varName="y",value=4,vector=[1,0,0,0],sender=proc(1)}]}]++
1`[{process=proc(1),msgs=[]},{process=proc(2),msgs=[{varName="x",value=5,vector=[0,0,0,1],sender=proc(4)}]},{process=proc(3),msgs=[{varName="x",value=5,vector=[0,0,0,1],sender=proc(4)}]},{process=proc(4),msgs=[{varName="y",value=4,vector=[1,0,0,0],sender=proc(1)},{varName="w",value=6,vector=[1,3,0,0],sender=proc(2)}]}]++
1`[{process=proc(1),msgs=[]},{process=proc(2),msgs=[{varName="x",value=5,vector=[0,0,0,1],sender=proc(4)}]},{process=proc(3),msgs=[{varName="x",value=5,vector=[0,0,0,1],sender=proc(4)},{varName="w",value=6,vector=[1,3,0,0],sender=proc(2)}]},{process=proc(4),msgs=[]}]++
1`[{process=proc(1),msgs=[]},{process=proc(2),msgs=[{varName="x",value=5,vector=[0,0,0,1],sender=proc(4)}]},{process=proc(3),msgs=[{varName="x",value=5,vector=[0,0,0,1],sender=proc(4)},{varName="w",value=6,vector=[1,3,0,0],sender=proc(2)}]},{process=proc(4),msgs=[{varName="w",value=6,vector=[1,3,0,0],sender=proc(2)}]}]++
1`[{process=proc(1),msgs=[]},{process=proc(2),msgs=[{varName="x",value=5,vector=[0,0,0,1],sender=proc(4)}]},{process=proc(3),msgs=[{varName="x",value=5,vector=[0,0,0,1],sender=proc(4)},{varName="w",value=6,vector=[1,3,0,0],sender=proc(2)}]},{process=proc(4),msgs=[{varName="y",value=4,vector=[1,0,0,0],sender=proc(1)},{varName="w",value=6,vector=[1,3,0,0],sender=proc(2)}]}]++
1`[{process=proc(1),msgs=[]},{process=proc(2),msgs=[{varName="x",value=5,vector=[0,0,0,1],sender=proc(4)}]},{process=proc(3),msgs=[{varName="y",value=4,vector=[1,0,0,0],sender=proc(1)},{varName="w",value=6,vector=[1,3,0,0],sender=proc(2)},{varName="x",value=5,vector=[0,0,0,1],sender=proc(4)}]},{process=proc(4),msgs=[]}]++
1`[{process=proc(1),msgs=[]},{process=proc(2),msgs=[{varName="x",value=5,vector=[0,0,0,1],sender=proc(4)}]},{process=proc(3),msgs=[{varName="y",value=4,vector=[1,0,0,0],sender=proc(1)},{varName="w",value=6,vector=[1,3,0,0],sender=proc(2)},{varName="x",value=5,vector=[0,0,0,1],sender=proc(4)}]},{process=proc(4),msgs=[{varName="w",value=6,vector=[1,3,0,0],sender=proc(2)}]}]++
1`[{process=proc(1),msgs=[]},{process=proc(2),msgs=[{varName="x",value=5,vector=[0,0,0,1],sender=proc(4)}]},{process=proc(3),msgs=[{varName="y",value=4,vector=[1,0,0,0],sender=proc(1)},{varName="w",value=6,vector=[1,3,0,0],sender=proc(2)},{varName="x",value=5,vector=[0,0,0,1],sender=proc(4)}]},{process=proc(4),msgs=[{varName="y",value=4,vector=[1,0,0,0],sender=proc(1)},{varName="w",value=6,vector=[1,3,0,0],sender=proc(2)}]}]++
1`[{process=proc(1),msgs=[]},{process=proc(2),msgs=[{varName="x",value=5,vector=[0,0,0,1],sender=proc(4)}]},{process=proc(3),msgs=[{varName="y",value=4,vector=[1,0,0,0],sender=proc(1)},{varName="x",value=5,vector=[0,0,0,1],sender=proc(4)}]},{process=proc(4),msgs=[]}]++
1`[{process=proc(1),msgs=[]},{process=proc(2),msgs=[{varName="x",value=5,vector=[0,0,0,1],sender=proc(4)}]},{process=proc(3),msgs=[{varName="y",value=4,vector=[1,0,0,0],sender=proc(1)},{varName="x",value=5,vector=[0,0,0,1],sender=proc(4)}]},{process=proc(4),msgs=[{varName="y",value=4,vector=[1,0,0,0],sender=proc(1)}]}]++
1`[{process=proc(1),msgs=[]},{process=proc(2),msgs=[{varName="x",value=5,vector=[0,0,0,1],sender=proc(4)}]},{process=proc(3),msgs=[{varName="y",value=4,vector=[1,0,0,0],sender=proc(1)},{varName="x",value=5,vector=[0,0,0,1],sender=proc(4)},{varName="w",value=6,vector=[1,3,0,0],sender=proc(2)}]},{process=proc(4),msgs=[]}]++
1`[{process=proc(1),msgs=[]},{process=proc(2),msgs=[{varName="x",value=5,vector=[0,0,0,1],sender=proc(4)}]},{process=proc(3),msgs=[{varName="y",value=4,vector=[1,0,0,0],sender=proc(1)},{varName="x",value=5,vector=[0,0,0,1],sender=proc(4)},{varName="w",value=6,vector=[1,3,0,0],sender=proc(2)}]},{process=proc(4),msgs=[{varName="w",value=6,vector=[1,3,0,0],sender=proc(2)}]}]++
1`[{process=proc(1),msgs=[]},{process=proc(2),msgs=[{varName="x",value=5,vector=[0,0,0,1],sender=proc(4)}]},{process=proc(3),msgs=[{varName="y",value=4,vector=[1,0,0,0],sender=proc(1)},{varName="x",value=5,vector=[0,0,0,1],sender=proc(4)},{varName="w",value=6,vector=[1,3,0,0],sender=proc(2)}]},{process=proc(4),msgs=[{varName="y",value=4,vector=[1,0,0,0],sender=proc(1)},{varName="w",value=6,vector=[1,3,0,0],sender=proc(2)}]}]++
1`[{process=proc(1),msgs=[]},{process=proc(2),msgs=[{varName="x",value=5,vector=[0,0,0,1],sender=proc(4)},{varName="y",value=4,vector=[1,0,0,0],sender=proc(1)}]},{process=proc(3),msgs=[]},{process=proc(4),msgs=[]}]++
1`[{process=proc(1),msgs=[]},{process=proc(2),msgs=[{varName="x",value=5,vector=[0,0,0,1],sender=proc(4)},{varName="y",value=4,vector=[1,0,0,0],sender=proc(1)}]},{process=proc(3),msgs=[]},{process=proc(4),msgs=[{varName="y",value=4,vector=[1,0,0,0],sender=proc(1)}]}]++
1`[{process=proc(1),msgs=[]},{process=proc(2),msgs=[{varName="x",value=5,vector=[0,0,0,1],sender=proc(4)},{varName="y",value=4,vector=[1,0,0,0],sender=proc(1)}]},{process=proc(3),msgs=[{varName="x",value=5,vector=[0,0,0,1],sender=proc(4)},{varName="y",value=4,vector=[1,0,0,0],sender=proc(1)}]},{process=proc(4),msgs=[]}]++
1`[{process=proc(1),msgs=[]},{process=proc(2),msgs=[{varName="x",value=5,vector=[0,0,0,1],sender=proc(4)},{varName="y",value=4,vector=[1,0,0,0],sender=proc(1)}]},{process=proc(3),msgs=[{varName="x",value=5,vector=[0,0,0,1],sender=proc(4)},{varName="y",value=4,vector=[1,0,0,0],sender=proc(1)}]},{process=proc(4),msgs=[{varName="y",value=4,vector=[1,0,0,0],sender=proc(1)}]}]++
1`[{process=proc(1),msgs=[]},{process=proc(2),msgs=[{varName="x",value=5,vector=[0,0,0,1],sender=proc(4)},{varName="y",value=4,vector=[1,0,0,0],sender=proc(1)}]},{process=proc(3),msgs=[{varName="y",value=4,vector=[1,0,0,0],sender=proc(1)}]},{process=proc(4),msgs=[]}]++
1`[{process=proc(1),msgs=[]},{process=proc(2),msgs=[{varName="x",value=5,vector=[0,0,0,1],sender=proc(4)},{varName="y",value=4,vector=[1,0,0,0],sender=proc(1)}]},{process=proc(3),msgs=[{varName="y",value=4,vector=[1,0,0,0],sender=proc(1)}]},{process=proc(4),msgs=[{varName="y",value=4,vector=[1,0,0,0],sender=proc(1)}]}]++
1`[{process=proc(1),msgs=[]},{process=proc(2),msgs=[{varName="x",value=5,vector=[0,0,0,1],sender=proc(4)},{varName="z",value=2,vector=[1,3,6,1],sender=proc(3)}]},{process=proc(3),msgs=[]},{process=proc(4),msgs=[]}]++
1`[{process=proc(1),msgs=[]},{process=proc(2),msgs=[{varName="x",value=5,vector=[0,0,0,1],sender=proc(4)},{varName="z",value=2,vector=[1,3,6,1],sender=proc(3)}]},{process=proc(3),msgs=[]},{process=proc(4),msgs=[{varName="w",value=6,vector=[1,3,0,0],sender=proc(2)},{varName="z",value=2,vector=[1,3,6,1],sender=proc(3)}]}]++
1`[{process=proc(1),msgs=[]},{process=proc(2),msgs=[{varName="x",value=5,vector=[0,0,0,1],sender=proc(4)},{varName="z",value=2,vector=[1,3,6,1],sender=proc(3)}]},{process=proc(3),msgs=[]},{process=proc(4),msgs=[{varName="y",value=4,vector=[1,0,0,0],sender=proc(1)},{varName="w",value=6,vector=[1,3,0,0],sender=proc(2)},{varName="z",value=2,vector=[1,3,6,1],sender=proc(3)}]}]++
1`[{process=proc(1),msgs=[]},{process=proc(2),msgs=[{varName="x",value=5,vector=[0,0,0,1],sender=proc(4)},{varName="z",value=2,vector=[1,3,6,1],sender=proc(3)}]},{process=proc(3),msgs=[]},{process=proc(4),msgs=[{varName="z",value=2,vector=[1,3,6,1],sender=proc(3)}]}]++
1`[{process=proc(1),msgs=[]},{process=proc(2),msgs=[{varName="x",value=5,vector=[1,0,0,2],sender=proc(4)}]},{process=proc(3),msgs=[]},{process=proc(4),msgs=[]}]++
1`[{process=proc(1),msgs=[]},{process=proc(2),msgs=[{varName="x",value=5,vector=[1,0,0,2],sender=proc(4)}]},{process=proc(3),msgs=[]},{process=proc(4),msgs=[{varName="w",value=6,vector=[1,3,0,0],sender=proc(2)}]}]++
1`[{process=proc(1),msgs=[]},{process=proc(2),msgs=[{varName="x",value=5,vector=[1,0,0,2],sender=proc(4)}]},{process=proc(3),msgs=[{varName="w",value=6,vector=[1,3,0,0],sender=proc(2)}]},{process=proc(4),msgs=[]}]++
1`[{process=proc(1),msgs=[]},{process=proc(2),msgs=[{varName="x",value=5,vector=[1,0,0,2],sender=proc(4)}]},{process=proc(3),msgs=[{varName="w",value=6,vector=[1,3,0,0],sender=proc(2)}]},{process=proc(4),msgs=[{varName="w",value=6,vector=[1,3,0,0],sender=proc(2)}]}]++
1`[{process=proc(1),msgs=[]},{process=proc(2),msgs=[{varName="x",value=5,vector=[1,0,0,2],sender=proc(4)}]},{process=proc(3),msgs=[{varName="w",value=6,vector=[1,3,0,0],sender=proc(2)},{varName="x",value=5,vector=[1,0,0,2],sender=proc(4)}]},{process=proc(4),msgs=[]}]++
1`[{process=proc(1),msgs=[]},{process=proc(2),msgs=[{varName="x",value=5,vector=[1,0,0,2],sender=proc(4)}]},{process=proc(3),msgs=[{varName="w",value=6,vector=[1,3,0,0],sender=proc(2)},{varName="x",value=5,vector=[1,0,0,2],sender=proc(4)}]},{process=proc(4),msgs=[{varName="w",value=6,vector=[1,3,0,0],sender=proc(2)}]}]++
1`[{process=proc(1),msgs=[]},{process=proc(2),msgs=[{varName="x",value=5,vector=[1,0,0,2],sender=proc(4)}]},{process=proc(3),msgs=[{varName="x",value=5,vector=[1,0,0,2],sender=proc(4)}]},{process=proc(4),msgs=[]}]++
1`[{process=proc(1),msgs=[]},{process=proc(2),msgs=[{varName="x",value=5,vector=[1,0,0,2],sender=proc(4)}]},{process=proc(3),msgs=[{varName="x",value=5,vector=[1,0,0,2],sender=proc(4)}]},{process=proc(4),msgs=[{varName="w",value=6,vector=[1,3,0,0],sender=proc(2)}]}]++
1`[{process=proc(1),msgs=[]},{process=proc(2),msgs=[{varName="x",value=5,vector=[1,0,0,2],sender=proc(4)}]},{process=proc(3),msgs=[{varName="x",value=5,vector=[1,0,0,2],sender=proc(4)},{varName="w",value=6,vector=[1,3,0,0],sender=proc(2)}]},{process=proc(4),msgs=[]}]++
1`[{process=proc(1),msgs=[]},{process=proc(2),msgs=[{varName="x",value=5,vector=[1,0,0,2],sender=proc(4)}]},{process=proc(3),msgs=[{varName="x",value=5,vector=[1,0,0,2],sender=proc(4)},{varName="w",value=6,vector=[1,3,0,0],sender=proc(2)}]},{process=proc(4),msgs=[{varName="w",value=6,vector=[1,3,0,0],sender=proc(2)}]}]++
1`[{process=proc(1),msgs=[]},{process=proc(2),msgs=[{varName="x",value=5,vector=[1,0,0,2],sender=proc(4)}]},{process=proc(3),msgs=[{varName="y",value=4,vector=[1,0,0,0],sender=proc(1)},{varName="w",value=6,vector=[1,3,0,0],sender=proc(2)},{varName="x",value=5,vector=[1,0,0,2],sender=proc(4)}]},{process=proc(4),msgs=[]}]++
1`[{process=proc(1),msgs=[]},{process=proc(2),msgs=[{varName="x",value=5,vector=[1,0,0,2],sender=proc(4)}]},{process=proc(3),msgs=[{varName="y",value=4,vector=[1,0,0,0],sender=proc(1)},{varName="w",value=6,vector=[1,3,0,0],sender=proc(2)},{varName="x",value=5,vector=[1,0,0,2],sender=proc(4)}]},{process=proc(4),msgs=[{varName="w",value=6,vector=[1,3,0,0],sender=proc(2)}]}]++
1`[{process=proc(1),msgs=[]},{process=proc(2),msgs=[{varName="x",value=5,vector=[1,0,0,2],sender=proc(4)}]},{process=proc(3),msgs=[{varName="y",value=4,vector=[1,0,0,0],sender=proc(1)},{varName="x",value=5,vector=[1,0,0,2],sender=proc(4)}]},{process=proc(4),msgs=[]}]++
1`[{process=proc(1),msgs=[]},{process=proc(2),msgs=[{varName="x",value=5,vector=[1,0,0,2],sender=proc(4)}]},{process=proc(3),msgs=[{varName="y",value=4,vector=[1,0,0,0],sender=proc(1)},{varName="x",value=5,vector=[1,0,0,2],sender=proc(4)},{varName="w",value=6,vector=[1,3,0,0],sender=proc(2)}]},{process=proc(4),msgs=[]}]++
1`[{process=proc(1),msgs=[]},{process=proc(2),msgs=[{varName="x",value=5,vector=[1,0,0,2],sender=proc(4)}]},{process=proc(3),msgs=[{varName="y",value=4,vector=[1,0,0,0],sender=proc(1)},{varName="x",value=5,vector=[1,0,0,2],sender=proc(4)},{varName="w",value=6,vector=[1,3,0,0],sender=proc(2)}]},{process=proc(4),msgs=[{varName="w",value=6,vector=[1,3,0,0],sender=proc(2)}]}]++
1`[{process=proc(1),msgs=[]},{process=proc(2),msgs=[{varName="x",value=5,vector=[1,0,0,2],sender=proc(4)},{varName="z",value=2,vector=[1,3,6,2],sender=proc(3)}]},{process=proc(3),msgs=[]},{process=proc(4),msgs=[]}]++
1`[{process=proc(1),msgs=[]},{process=proc(2),msgs=[{varName="x",value=5,vector=[1,0,0,2],sender=proc(4)},{varName="z",value=2,vector=[1,3,6,2],sender=proc(3)}]},{process=proc(3),msgs=[]},{process=proc(4),msgs=[{varName="w",value=6,vector=[1,3,0,0],sender=proc(2)},{varName="z",value=2,vector=[1,3,6,2],sender=proc(3)}]}]++
1`[{process=proc(1),msgs=[]},{process=proc(2),msgs=[{varName="x",value=5,vector=[1,0,0,2],sender=proc(4)},{varName="z",value=2,vector=[1,3,6,2],sender=proc(3)}]},{process=proc(3),msgs=[]},{process=proc(4),msgs=[{varName="z",value=2,vector=[1,3,6,2],sender=proc(3)}]}]++
1`[{process=proc(1),msgs=[]},{process=proc(2),msgs=[{varName="y",value=4,vector=[1,0,0,0],sender=proc(1)}]},{process=proc(3),msgs=[]},{process=proc(4),msgs=[]}]++
1`[{process=proc(1),msgs=[]},{process=proc(2),msgs=[{varName="y",value=4,vector=[1,0,0,0],sender=proc(1)}]},{process=proc(3),msgs=[]},{process=proc(4),msgs=[{varName="y",value=4,vector=[1,0,0,0],sender=proc(1)}]}]++
1`[{process=proc(1),msgs=[]},{process=proc(2),msgs=[{varName="y",value=4,vector=[1,0,0,0],sender=proc(1)}]},{process=proc(3),msgs=[{varName="x",value=5,vector=[0,0,0,1],sender=proc(4)},{varName="y",value=4,vector=[1,0,0,0],sender=proc(1)}]},{process=proc(4),msgs=[]}]++
1`[{process=proc(1),msgs=[]},{process=proc(2),msgs=[{varName="y",value=4,vector=[1,0,0,0],sender=proc(1)}]},{process=proc(3),msgs=[{varName="x",value=5,vector=[0,0,0,1],sender=proc(4)},{varName="y",value=4,vector=[1,0,0,0],sender=proc(1)}]},{process=proc(4),msgs=[{varName="y",value=4,vector=[1,0,0,0],sender=proc(1)}]}]++
1`[{process=proc(1),msgs=[]},{process=proc(2),msgs=[{varName="y",value=4,vector=[1,0,0,0],sender=proc(1)}]},{process=proc(3),msgs=[{varName="y",value=4,vector=[1,0,0,0],sender=proc(1)}]},{process=proc(4),msgs=[]}]++
1`[{process=proc(1),msgs=[]},{process=proc(2),msgs=[{varName="y",value=4,vector=[1,0,0,0],sender=proc(1)}]},{process=proc(3),msgs=[{varName="y",value=4,vector=[1,0,0,0],sender=proc(1)}]},{process=proc(4),msgs=[{varName="y",value=4,vector=[1,0,0,0],sender=proc(1)}]}]++
1`[{process=proc(1),msgs=[]},{process=proc(2),msgs=[{varName="y",value=4,vector=[1,0,0,0],sender=proc(1)},{varName="x",value=5,vector=[0,0,0,1],sender=proc(4)}]},{process=proc(3),msgs=[]},{process=proc(4),msgs=[]}]++
1`[{process=proc(1),msgs=[]},{process=proc(2),msgs=[{varName="y",value=4,vector=[1,0,0,0],sender=proc(1)},{varName="x",value=5,vector=[0,0,0,1],sender=proc(4)}]},{process=proc(3),msgs=[]},{process=proc(4),msgs=[{varName="y",value=4,vector=[1,0,0,0],sender=proc(1)}]}]++
1`[{process=proc(1),msgs=[]},{process=proc(2),msgs=[{varName="y",value=4,vector=[1,0,0,0],sender=proc(1)},{varName="x",value=5,vector=[0,0,0,1],sender=proc(4)}]},{process=proc(3),msgs=[{varName="x",value=5,vector=[0,0,0,1],sender=proc(4)}]},{process=proc(4),msgs=[]}]++
1`[{process=proc(1),msgs=[]},{process=proc(2),msgs=[{varName="y",value=4,vector=[1,0,0,0],sender=proc(1)},{varName="x",value=5,vector=[0,0,0,1],sender=proc(4)}]},{process=proc(3),msgs=[{varName="x",value=5,vector=[0,0,0,1],sender=proc(4)}]},{process=proc(4),msgs=[{varName="y",value=4,vector=[1,0,0,0],sender=proc(1)}]}]++
1`[{process=proc(1),msgs=[]},{process=proc(2),msgs=[{varName="y",value=4,vector=[1,0,0,0],sender=proc(1)},{varName="x",value=5,vector=[0,0,0,1],sender=proc(4)}]},{process=proc(3),msgs=[{varName="y",value=4,vector=[1,0,0,0],sender=proc(1)},{varName="x",value=5,vector=[0,0,0,1],sender=proc(4)}]},{process=proc(4),msgs=[]}]++
1`[{process=proc(1),msgs=[]},{process=proc(2),msgs=[{varName="y",value=4,vector=[1,0,0,0],sender=proc(1)},{varName="x",value=5,vector=[0,0,0,1],sender=proc(4)}]},{process=proc(3),msgs=[{varName="y",value=4,vector=[1,0,0,0],sender=proc(1)},{varName="x",value=5,vector=[0,0,0,1],sender=proc(4)}]},{process=proc(4),msgs=[{varName="y",value=4,vector=[1,0,0,0],sender=proc(1)}]}]++
1`[{process=proc(1),msgs=[]},{process=proc(2),msgs=[{varName="y",value=4,vector=[1,0,0,0],sender=proc(1)},{varName="x",value=5,vector=[1,0,0,2],sender=proc(4)}]},{process=proc(3),msgs=[]},{process=proc(4),msgs=[]}]++
1`[{process=proc(1),msgs=[]},{process=proc(2),msgs=[{varName="y",value=4,vector=[1,0,0,0],sender=proc(1)},{varName="x",value=5,vector=[1,0,0,2],sender=proc(4)}]},{process=proc(3),msgs=[{varName="x",value=5,vector=[1,0,0,2],sender=proc(4)}]},{process=proc(4),msgs=[]}]++
1`[{process=proc(1),msgs=[]},{process=proc(2),msgs=[{varName="y",value=4,vector=[1,0,0,0],sender=proc(1)},{varName="x",value=5,vector=[1,0,0,2],sender=proc(4)}]},{process=proc(3),msgs=[{varName="y",value=4,vector=[1,0,0,0],sender=proc(1)},{varName="x",value=5,vector=[1,0,0,2],sender=proc(4)}]},{process=proc(4),msgs=[]}]++
1`[{process=proc(1),msgs=[]},{process=proc(2),msgs=[{varName="z",value=2,vector=[1,3,6,1],sender=proc(3)}]},{process=proc(3),msgs=[]},{process=proc(4),msgs=[]}]++
1`[{process=proc(1),msgs=[]},{process=proc(2),msgs=[{varName="z",value=2,vector=[1,3,6,1],sender=proc(3)}]},{process=proc(3),msgs=[]},{process=proc(4),msgs=[{varName="w",value=6,vector=[1,3,0,0],sender=proc(2)},{varName="x",value=3,vector=[3,0,0,0],sender=proc(1)},{varName="z",value=2,vector=[1,3,6,1],sender=proc(3)}]}]++
1`[{process=proc(1),msgs=[]},{process=proc(2),msgs=[{varName="z",value=2,vector=[1,3,6,1],sender=proc(3)}]},{process=proc(3),msgs=[]},{process=proc(4),msgs=[{varName="w",value=6,vector=[1,3,0,0],sender=proc(2)},{varName="x",value=3,vector=[4,0,0,1],sender=proc(1)},{varName="z",value=2,vector=[1,3,6,1],sender=proc(3)}]}]++
1`[{process=proc(1),msgs=[]},{process=proc(2),msgs=[{varName="z",value=2,vector=[1,3,6,1],sender=proc(3)}]},{process=proc(3),msgs=[]},{process=proc(4),msgs=[{varName="w",value=6,vector=[1,3,0,0],sender=proc(2)},{varName="x",value=3,vector=[4,3,0,0],sender=proc(1)},{varName="z",value=2,vector=[1,3,6,1],sender=proc(3)}]}]++
1`[{process=proc(1),msgs=[]},{process=proc(2),msgs=[{varName="z",value=2,vector=[1,3,6,1],sender=proc(3)}]},{process=proc(3),msgs=[]},{process=proc(4),msgs=[{varName="w",value=6,vector=[1,3,0,0],sender=proc(2)},{varName="x",value=3,vector=[5,3,0,1],sender=proc(1)},{varName="z",value=2,vector=[1,3,6,1],sender=proc(3)}]}]++
1`[{process=proc(1),msgs=[]},{process=proc(2),msgs=[{varName="z",value=2,vector=[1,3,6,1],sender=proc(3)}]},{process=proc(3),msgs=[]},{process=proc(4),msgs=[{varName="w",value=6,vector=[1,3,0,0],sender=proc(2)},{varName="z",value=2,vector=[1,3,6,1],sender=proc(3)}]}]++
1`[{process=proc(1),msgs=[]},{process=proc(2),msgs=[{varName="z",value=2,vector=[1,3,6,1],sender=proc(3)}]},{process=proc(3),msgs=[]},{process=proc(4),msgs=[{varName="x",value=3,vector=[3,0,0,0],sender=proc(1)},{varName="z",value=2,vector=[1,3,6,1],sender=proc(3)}]}]++
1`[{process=proc(1),msgs=[]},{process=proc(2),msgs=[{varName="z",value=2,vector=[1,3,6,1],sender=proc(3)}]},{process=proc(3),msgs=[]},{process=proc(4),msgs=[{varName="x",value=3,vector=[4,0,0,1],sender=proc(1)},{varName="z",value=2,vector=[1,3,6,1],sender=proc(3)}]}]++
1`[{process=proc(1),msgs=[]},{process=proc(2),msgs=[{varName="z",value=2,vector=[1,3,6,1],sender=proc(3)}]},{process=proc(3),msgs=[]},{process=proc(4),msgs=[{varName="x",value=3,vector=[4,3,0,0],sender=proc(1)},{varName="z",value=2,vector=[1,3,6,1],sender=proc(3)}]}]++
1`[{process=proc(1),msgs=[]},{process=proc(2),msgs=[{varName="z",value=2,vector=[1,3,6,1],sender=proc(3)}]},{process=proc(3),msgs=[]},{process=proc(4),msgs=[{varName="x",value=3,vector=[5,3,0,1],sender=proc(1)},{varName="z",value=2,vector=[1,3,6,1],sender=proc(3)}]}]++
1`[{process=proc(1),msgs=[]},{process=proc(2),msgs=[{varName="z",value=2,vector=[1,3,6,1],sender=proc(3)}]},{process=proc(3),msgs=[]},{process=proc(4),msgs=[{varName="y",value=4,vector=[1,0,0,0],sender=proc(1)},{varName="w",value=6,vector=[1,3,0,0],sender=proc(2)},{varName="x",value=3,vector=[3,0,0,0],sender=proc(1)},{varName="z",value=2,vector=[1,3,6,1],sender=proc(3)}]}]++
1`[{process=proc(1),msgs=[]},{process=proc(2),msgs=[{varName="z",value=2,vector=[1,3,6,1],sender=proc(3)}]},{process=proc(3),msgs=[]},{process=proc(4),msgs=[{varName="y",value=4,vector=[1,0,0,0],sender=proc(1)},{varName="w",value=6,vector=[1,3,0,0],sender=proc(2)},{varName="x",value=3,vector=[4,0,0,1],sender=proc(1)},{varName="z",value=2,vector=[1,3,6,1],sender=proc(3)}]}]++
1`[{process=proc(1),msgs=[]},{process=proc(2),msgs=[{varName="z",value=2,vector=[1,3,6,1],sender=proc(3)}]},{process=proc(3),msgs=[]},{process=proc(4),msgs=[{varName="y",value=4,vector=[1,0,0,0],sender=proc(1)},{varName="w",value=6,vector=[1,3,0,0],sender=proc(2)},{varName="x",value=3,vector=[4,3,0,0],sender=proc(1)},{varName="z",value=2,vector=[1,3,6,1],sender=proc(3)}]}]++
1`[{process=proc(1),msgs=[]},{process=proc(2),msgs=[{varName="z",value=2,vector=[1,3,6,1],sender=proc(3)}]},{process=proc(3),msgs=[]},{process=proc(4),msgs=[{varName="y",value=4,vector=[1,0,0,0],sender=proc(1)},{varName="w",value=6,vector=[1,3,0,0],sender=proc(2)},{varName="x",value=3,vector=[5,3,0,1],sender=proc(1)},{varName="z",value=2,vector=[1,3,6,1],sender=proc(3)}]}]++
1`[{process=proc(1),msgs=[]},{process=proc(2),msgs=[{varName="z",value=2,vector=[1,3,6,1],sender=proc(3)}]},{process=proc(3),msgs=[]},{process=proc(4),msgs=[{varName="y",value=4,vector=[1,0,0,0],sender=proc(1)},{varName="w",value=6,vector=[1,3,0,0],sender=proc(2)},{varName="z",value=2,vector=[1,3,6,1],sender=proc(3)}]}]++
1`[{process=proc(1),msgs=[]},{process=proc(2),msgs=[{varName="z",value=2,vector=[1,3,6,1],sender=proc(3)}]},{process=proc(3),msgs=[]},{process=proc(4),msgs=[{varName="z",value=2,vector=[1,3,6,1],sender=proc(3)}]}]++
1`[{process=proc(1),msgs=[]},{process=proc(2),msgs=[{varName="z",value=2,vector=[1,3,6,1],sender=proc(3)}]},{process=proc(3),msgs=[{varName="x",value=3,vector=[3,0,0,0],sender=proc(1)}]},{process=proc(4),msgs=[]}]++
1`[{process=proc(1),msgs=[]},{process=proc(2),msgs=[{varName="z",value=2,vector=[1,3,6,1],sender=proc(3)}]},{process=proc(3),msgs=[{varName="x",value=3,vector=[3,0,0,0],sender=proc(1)}]},{process=proc(4),msgs=[{varName="w",value=6,vector=[1,3,0,0],sender=proc(2)},{varName="x",value=3,vector=[3,0,0,0],sender=proc(1)},{varName="z",value=2,vector=[1,3,6,1],sender=proc(3)}]}]++
1`[{process=proc(1),msgs=[]},{process=proc(2),msgs=[{varName="z",value=2,vector=[1,3,6,1],sender=proc(3)}]},{process=proc(3),msgs=[{varName="x",value=3,vector=[3,0,0,0],sender=proc(1)}]},{process=proc(4),msgs=[{varName="x",value=3,vector=[3,0,0,0],sender=proc(1)},{varName="z",value=2,vector=[1,3,6,1],sender=proc(3)}]}]++
1`[{process=proc(1),msgs=[]},{process=proc(2),msgs=[{varName="z",value=2,vector=[1,3,6,1],sender=proc(3)}]},{process=proc(3),msgs=[{varName="x",value=3,vector=[3,0,0,0],sender=proc(1)}]},{process=proc(4),msgs=[{varName="y",value=4,vector=[1,0,0,0],sender=proc(1)},{varName="w",value=6,vector=[1,3,0,0],sender=proc(2)},{varName="x",value=3,vector=[3,0,0,0],sender=proc(1)},{varName="z",value=2,vector=[1,3,6,1],sender=proc(3)}]}]++
1`[{process=proc(1),msgs=[]},{process=proc(2),msgs=[{varName="z",value=2,vector=[1,3,6,1],sender=proc(3)}]},{process=proc(3),msgs=[{varName="x",value=3,vector=[3,0,0,0],sender=proc(1)}]},{process=proc(4),msgs=[{varName="z",value=2,vector=[1,3,6,1],sender=proc(3)}]}]++
1`[{process=proc(1),msgs=[]},{process=proc(2),msgs=[{varName="z",value=2,vector=[1,3,6,1],sender=proc(3)}]},{process=proc(3),msgs=[{varName="x",value=3,vector=[4,0,0,1],sender=proc(1)}]},{process=proc(4),msgs=[]}]++
1`[{process=proc(1),msgs=[]},{process=proc(2),msgs=[{varName="z",value=2,vector=[1,3,6,1],sender=proc(3)}]},{process=proc(3),msgs=[{varName="x",value=3,vector=[4,0,0,1],sender=proc(1)}]},{process=proc(4),msgs=[{varName="w",value=6,vector=[1,3,0,0],sender=proc(2)},{varName="x",value=3,vector=[4,0,0,1],sender=proc(1)},{varName="z",value=2,vector=[1,3,6,1],sender=proc(3)}]}]++
1`[{process=proc(1),msgs=[]},{process=proc(2),msgs=[{varName="z",value=2,vector=[1,3,6,1],sender=proc(3)}]},{process=proc(3),msgs=[{varName="x",value=3,vector=[4,0,0,1],sender=proc(1)}]},{process=proc(4),msgs=[{varName="x",value=3,vector=[4,0,0,1],sender=proc(1)},{varName="z",value=2,vector=[1,3,6,1],sender=proc(3)}]}]++
1`[{process=proc(1),msgs=[]},{process=proc(2),msgs=[{varName="z",value=2,vector=[1,3,6,1],sender=proc(3)}]},{process=proc(3),msgs=[{varName="x",value=3,vector=[4,0,0,1],sender=proc(1)}]},{process=proc(4),msgs=[{varName="y",value=4,vector=[1,0,0,0],sender=proc(1)},{varName="w",value=6,vector=[1,3,0,0],sender=proc(2)},{varName="x",value=3,vector=[4,0,0,1],sender=proc(1)},{varName="z",value=2,vector=[1,3,6,1],sender=proc(3)}]}]++
1`[{process=proc(1),msgs=[]},{process=proc(2),msgs=[{varName="z",value=2,vector=[1,3,6,1],sender=proc(3)}]},{process=proc(3),msgs=[{varName="x",value=3,vector=[4,0,0,1],sender=proc(1)}]},{process=proc(4),msgs=[{varName="z",value=2,vector=[1,3,6,1],sender=proc(3)}]}]++
1`[{process=proc(1),msgs=[]},{process=proc(2),msgs=[{varName="z",value=2,vector=[1,3,6,1],sender=proc(3)}]},{process=proc(3),msgs=[{varName="x",value=3,vector=[4,3,0,0],sender=proc(1)}]},{process=proc(4),msgs=[]}]++
1`[{process=proc(1),msgs=[]},{process=proc(2),msgs=[{varName="z",value=2,vector=[1,3,6,1],sender=proc(3)}]},{process=proc(3),msgs=[{varName="x",value=3,vector=[4,3,0,0],sender=proc(1)}]},{process=proc(4),msgs=[{varName="w",value=6,vector=[1,3,0,0],sender=proc(2)},{varName="x",value=3,vector=[4,3,0,0],sender=proc(1)},{varName="z",value=2,vector=[1,3,6,1],sender=proc(3)}]}]++
1`[{process=proc(1),msgs=[]},{process=proc(2),msgs=[{varName="z",value=2,vector=[1,3,6,1],sender=proc(3)}]},{process=proc(3),msgs=[{varName="x",value=3,vector=[4,3,0,0],sender=proc(1)}]},{process=proc(4),msgs=[{varName="x",value=3,vector=[4,3,0,0],sender=proc(1)},{varName="z",value=2,vector=[1,3,6,1],sender=proc(3)}]}]++
1`[{process=proc(1),msgs=[]},{process=proc(2),msgs=[{varName="z",value=2,vector=[1,3,6,1],sender=proc(3)}]},{process=proc(3),msgs=[{varName="x",value=3,vector=[4,3,0,0],sender=proc(1)}]},{process=proc(4),msgs=[{varName="y",value=4,vector=[1,0,0,0],sender=proc(1)},{varName="w",value=6,vector=[1,3,0,0],sender=proc(2)},{varName="x",value=3,vector=[4,3,0,0],sender=proc(1)},{varName="z",value=2,vector=[1,3,6,1],sender=proc(3)}]}]++
1`[{process=proc(1),msgs=[]},{process=proc(2),msgs=[{varName="z",value=2,vector=[1,3,6,1],sender=proc(3)}]},{process=proc(3),msgs=[{varName="x",value=3,vector=[4,3,0,0],sender=proc(1)}]},{process=proc(4),msgs=[{varName="z",value=2,vector=[1,3,6,1],sender=proc(3)}]}]++
1`[{process=proc(1),msgs=[]},{process=proc(2),msgs=[{varName="z",value=2,vector=[1,3,6,1],sender=proc(3)}]},{process=proc(3),msgs=[{varName="x",value=3,vector=[5,3,0,1],sender=proc(1)}]},{process=proc(4),msgs=[]}]++
1`[{process=proc(1),msgs=[]},{process=proc(2),msgs=[{varName="z",value=2,vector=[1,3,6,1],sender=proc(3)}]},{process=proc(3),msgs=[{varName="x",value=3,vector=[5,3,0,1],sender=proc(1)}]},{process=proc(4),msgs=[{varName="w",value=6,vector=[1,3,0,0],sender=proc(2)},{varName="x",value=3,vector=[5,3,0,1],sender=proc(1)},{varName="z",value=2,vector=[1,3,6,1],sender=proc(3)}]}]++
1`[{process=proc(1),msgs=[]},{process=proc(2),msgs=[{varName="z",value=2,vector=[1,3,6,1],sender=proc(3)}]},{process=proc(3),msgs=[{varName="x",value=3,vector=[5,3,0,1],sender=proc(1)}]},{process=proc(4),msgs=[{varName="x",value=3,vector=[5,3,0,1],sender=proc(1)},{varName="z",value=2,vector=[1,3,6,1],sender=proc(3)}]}]++
1`[{process=proc(1),msgs=[]},{process=proc(2),msgs=[{varName="z",value=2,vector=[1,3,6,1],sender=proc(3)}]},{process=proc(3),msgs=[{varName="x",value=3,vector=[5,3,0,1],sender=proc(1)}]},{process=proc(4),msgs=[{varName="y",value=4,vector=[1,0,0,0],sender=proc(1)},{varName="w",value=6,vector=[1,3,0,0],sender=proc(2)},{varName="x",value=3,vector=[5,3,0,1],sender=proc(1)},{varName="z",value=2,vector=[1,3,6,1],sender=proc(3)}]}]++
1`[{process=proc(1),msgs=[]},{process=proc(2),msgs=[{varName="z",value=2,vector=[1,3,6,1],sender=proc(3)}]},{process=proc(3),msgs=[{varName="x",value=3,vector=[5,3,0,1],sender=proc(1)}]},{process=proc(4),msgs=[{varName="z",value=2,vector=[1,3,6,1],sender=proc(3)}]}]++
1`[{process=proc(1),msgs=[]},{process=proc(2),msgs=[{varName="z",value=2,vector=[1,3,6,1],sender=proc(3)},{varName="x",value=3,vector=[3,0,0,0],sender=proc(1)}]},{process=proc(3),msgs=[]},{process=proc(4),msgs=[]}]++
1`[{process=proc(1),msgs=[]},{process=proc(2),msgs=[{varName="z",value=2,vector=[1,3,6,1],sender=proc(3)},{varName="x",value=3,vector=[3,0,0,0],sender=proc(1)}]},{process=proc(3),msgs=[]},{process=proc(4),msgs=[{varName="w",value=6,vector=[1,3,0,0],sender=proc(2)},{varName="z",value=2,vector=[1,3,6,1],sender=proc(3)},{varName="x",value=3,vector=[3,0,0,0],sender=proc(1)}]}]++
1`[{process=proc(1),msgs=[]},{process=proc(2),msgs=[{varName="z",value=2,vector=[1,3,6,1],sender=proc(3)},{varName="x",value=3,vector=[3,0,0,0],sender=proc(1)}]},{process=proc(3),msgs=[]},{process=proc(4),msgs=[{varName="x",value=3,vector=[3,0,0,0],sender=proc(1)}]}]++
1`[{process=proc(1),msgs=[]},{process=proc(2),msgs=[{varName="z",value=2,vector=[1,3,6,1],sender=proc(3)},{varName="x",value=3,vector=[3,0,0,0],sender=proc(1)}]},{process=proc(3),msgs=[]},{process=proc(4),msgs=[{varName="y",value=4,vector=[1,0,0,0],sender=proc(1)},{varName="w",value=6,vector=[1,3,0,0],sender=proc(2)},{varName="z",value=2,vector=[1,3,6,1],sender=proc(3)},{varName="x",value=3,vector=[3,0,0,0],sender=proc(1)}]}]++
1`[{process=proc(1),msgs=[]},{process=proc(2),msgs=[{varName="z",value=2,vector=[1,3,6,1],sender=proc(3)},{varName="x",value=3,vector=[3,0,0,0],sender=proc(1)}]},{process=proc(3),msgs=[]},{process=proc(4),msgs=[{varName="z",value=2,vector=[1,3,6,1],sender=proc(3)},{varName="x",value=3,vector=[3,0,0,0],sender=proc(1)}]}]++
1`[{process=proc(1),msgs=[]},{process=proc(2),msgs=[{varName="z",value=2,vector=[1,3,6,1],sender=proc(3)},{varName="x",value=3,vector=[3,0,0,0],sender=proc(1)}]},{process=proc(3),msgs=[{varName="x",value=3,vector=[3,0,0,0],sender=proc(1)}]},{process=proc(4),msgs=[]}]++
1`[{process=proc(1),msgs=[]},{process=proc(2),msgs=[{varName="z",value=2,vector=[1,3,6,1],sender=proc(3)},{varName="x",value=3,vector=[3,0,0,0],sender=proc(1)}]},{process=proc(3),msgs=[{varName="x",value=3,vector=[3,0,0,0],sender=proc(1)}]},{process=proc(4),msgs=[{varName="w",value=6,vector=[1,3,0,0],sender=proc(2)},{varName="z",value=2,vector=[1,3,6,1],sender=proc(3)},{varName="x",value=3,vector=[3,0,0,0],sender=proc(1)}]}]++
1`[{process=proc(1),msgs=[]},{process=proc(2),msgs=[{varName="z",value=2,vector=[1,3,6,1],sender=proc(3)},{varName="x",value=3,vector=[3,0,0,0],sender=proc(1)}]},{process=proc(3),msgs=[{varName="x",value=3,vector=[3,0,0,0],sender=proc(1)}]},{process=proc(4),msgs=[{varName="x",value=3,vector=[3,0,0,0],sender=proc(1)}]}]++
1`[{process=proc(1),msgs=[]},{process=proc(2),msgs=[{varName="z",value=2,vector=[1,3,6,1],sender=proc(3)},{varName="x",value=3,vector=[3,0,0,0],sender=proc(1)}]},{process=proc(3),msgs=[{varName="x",value=3,vector=[3,0,0,0],sender=proc(1)}]},{process=proc(4),msgs=[{varName="y",value=4,vector=[1,0,0,0],sender=proc(1)},{varName="w",value=6,vector=[1,3,0,0],sender=proc(2)},{varName="z",value=2,vector=[1,3,6,1],sender=proc(3)},{varName="x",value=3,vector=[3,0,0,0],sender=proc(1)}]}]++
1`[{process=proc(1),msgs=[]},{process=proc(2),msgs=[{varName="z",value=2,vector=[1,3,6,1],sender=proc(3)},{varName="x",value=3,vector=[3,0,0,0],sender=proc(1)}]},{process=proc(3),msgs=[{varName="x",value=3,vector=[3,0,0,0],sender=proc(1)}]},{process=proc(4),msgs=[{varName="z",value=2,vector=[1,3,6,1],sender=proc(3)},{varName="x",value=3,vector=[3,0,0,0],sender=proc(1)}]}]++
1`[{process=proc(1),msgs=[]},{process=proc(2),msgs=[{varName="z",value=2,vector=[1,3,6,1],sender=proc(3)},{varName="x",value=3,vector=[4,0,0,1],sender=proc(1)}]},{process=proc(3),msgs=[]},{process=proc(4),msgs=[]}]++
1`[{process=proc(1),msgs=[]},{process=proc(2),msgs=[{varName="z",value=2,vector=[1,3,6,1],sender=proc(3)},{varName="x",value=3,vector=[4,0,0,1],sender=proc(1)}]},{process=proc(3),msgs=[]},{process=proc(4),msgs=[{varName="w",value=6,vector=[1,3,0,0],sender=proc(2)},{varName="z",value=2,vector=[1,3,6,1],sender=proc(3)},{varName="x",value=3,vector=[4,0,0,1],sender=proc(1)}]}]++
1`[{process=proc(1),msgs=[]},{process=proc(2),msgs=[{varName="z",value=2,vector=[1,3,6,1],sender=proc(3)},{varName="x",value=3,vector=[4,0,0,1],sender=proc(1)}]},{process=proc(3),msgs=[]},{process=proc(4),msgs=[{varName="x",value=3,vector=[4,0,0,1],sender=proc(1)}]}]++
1`[{process=proc(1),msgs=[]},{process=proc(2),msgs=[{varName="z",value=2,vector=[1,3,6,1],sender=proc(3)},{varName="x",value=3,vector=[4,0,0,1],sender=proc(1)}]},{process=proc(3),msgs=[]},{process=proc(4),msgs=[{varName="y",value=4,vector=[1,0,0,0],sender=proc(1)},{varName="w",value=6,vector=[1,3,0,0],sender=proc(2)},{varName="z",value=2,vector=[1,3,6,1],sender=proc(3)},{varName="x",value=3,vector=[4,0,0,1],sender=proc(1)}]}]++
1`[{process=proc(1),msgs=[]},{process=proc(2),msgs=[{varName="z",value=2,vector=[1,3,6,1],sender=proc(3)},{varName="x",value=3,vector=[4,0,0,1],sender=proc(1)}]},{process=proc(3),msgs=[]},{process=proc(4),msgs=[{varName="z",value=2,vector=[1,3,6,1],sender=proc(3)},{varName="x",value=3,vector=[4,0,0,1],sender=proc(1)}]}]++
1`[{process=proc(1),msgs=[]},{process=proc(2),msgs=[{varName="z",value=2,vector=[1,3,6,1],sender=proc(3)},{varName="x",value=3,vector=[4,0,0,1],sender=proc(1)}]},{process=proc(3),msgs=[{varName="x",value=3,vector=[4,0,0,1],sender=proc(1)}]},{process=proc(4),msgs=[]}]++
1`[{process=proc(1),msgs=[]},{process=proc(2),msgs=[{varName="z",value=2,vector=[1,3,6,1],sender=proc(3)},{varName="x",value=3,vector=[4,0,0,1],sender=proc(1)}]},{process=proc(3),msgs=[{varName="x",value=3,vector=[4,0,0,1],sender=proc(1)}]},{process=proc(4),msgs=[{varName="w",value=6,vector=[1,3,0,0],sender=proc(2)},{varName="z",value=2,vector=[1,3,6,1],sender=proc(3)},{varName="x",value=3,vector=[4,0,0,1],sender=proc(1)}]}]++
1`[{process=proc(1),msgs=[]},{process=proc(2),msgs=[{varName="z",value=2,vector=[1,3,6,1],sender=proc(3)},{varName="x",value=3,vector=[4,0,0,1],sender=proc(1)}]},{process=proc(3),msgs=[{varName="x",value=3,vector=[4,0,0,1],sender=proc(1)}]},{process=proc(4),msgs=[{varName="x",value=3,vector=[4,0,0,1],sender=proc(1)}]}]++
1`[{process=proc(1),msgs=[]},{process=proc(2),msgs=[{varName="z",value=2,vector=[1,3,6,1],sender=proc(3)},{varName="x",value=3,vector=[4,0,0,1],sender=proc(1)}]},{process=proc(3),msgs=[{varName="x",value=3,vector=[4,0,0,1],sender=proc(1)}]},{process=proc(4),msgs=[{varName="y",value=4,vector=[1,0,0,0],sender=proc(1)},{varName="w",value=6,vector=[1,3,0,0],sender=proc(2)},{varName="z",value=2,vector=[1,3,6,1],sender=proc(3)},{varName="x",value=3,vector=[4,0,0,1],sender=proc(1)}]}]++
1`[{process=proc(1),msgs=[]},{process=proc(2),msgs=[{varName="z",value=2,vector=[1,3,6,1],sender=proc(3)},{varName="x",value=3,vector=[4,0,0,1],sender=proc(1)}]},{process=proc(3),msgs=[{varName="x",value=3,vector=[4,0,0,1],sender=proc(1)}]},{process=proc(4),msgs=[{varName="z",value=2,vector=[1,3,6,1],sender=proc(3)},{varName="x",value=3,vector=[4,0,0,1],sender=proc(1)}]}]++
1`[{process=proc(1),msgs=[]},{process=proc(2),msgs=[{varName="z",value=2,vector=[1,3,6,1],sender=proc(3)},{varName="x",value=3,vector=[4,3,0,0],sender=proc(1)}]},{process=proc(3),msgs=[]},{process=proc(4),msgs=[]}]++
1`[{process=proc(1),msgs=[]},{process=proc(2),msgs=[{varName="z",value=2,vector=[1,3,6,1],sender=proc(3)},{varName="x",value=3,vector=[4,3,0,0],sender=proc(1)}]},{process=proc(3),msgs=[]},{process=proc(4),msgs=[{varName="w",value=6,vector=[1,3,0,0],sender=proc(2)},{varName="z",value=2,vector=[1,3,6,1],sender=proc(3)},{varName="x",value=3,vector=[4,3,0,0],sender=proc(1)}]}]++
1`[{process=proc(1),msgs=[]},{process=proc(2),msgs=[{varName="z",value=2,vector=[1,3,6,1],sender=proc(3)},{varName="x",value=3,vector=[4,3,0,0],sender=proc(1)}]},{process=proc(3),msgs=[]},{process=proc(4),msgs=[{varName="x",value=3,vector=[4,3,0,0],sender=proc(1)}]}]++
1`[{process=proc(1),msgs=[]},{process=proc(2),msgs=[{varName="z",value=2,vector=[1,3,6,1],sender=proc(3)},{varName="x",value=3,vector=[4,3,0,0],sender=proc(1)}]},{process=proc(3),msgs=[]},{process=proc(4),msgs=[{varName="y",value=4,vector=[1,0,0,0],sender=proc(1)},{varName="w",value=6,vector=[1,3,0,0],sender=proc(2)},{varName="z",value=2,vector=[1,3,6,1],sender=proc(3)},{varName="x",value=3,vector=[4,3,0,0],sender=proc(1)}]}]++
1`[{process=proc(1),msgs=[]},{process=proc(2),msgs=[{varName="z",value=2,vector=[1,3,6,1],sender=proc(3)},{varName="x",value=3,vector=[4,3,0,0],sender=proc(1)}]},{process=proc(3),msgs=[]},{process=proc(4),msgs=[{varName="z",value=2,vector=[1,3,6,1],sender=proc(3)},{varName="x",value=3,vector=[4,3,0,0],sender=proc(1)}]}]++
1`[{process=proc(1),msgs=[]},{process=proc(2),msgs=[{varName="z",value=2,vector=[1,3,6,1],sender=proc(3)},{varName="x",value=3,vector=[4,3,0,0],sender=proc(1)}]},{process=proc(3),msgs=[{varName="x",value=3,vector=[4,3,0,0],sender=proc(1)}]},{process=proc(4),msgs=[]}]++
1`[{process=proc(1),msgs=[]},{process=proc(2),msgs=[{varName="z",value=2,vector=[1,3,6,1],sender=proc(3)},{varName="x",value=3,vector=[4,3,0,0],sender=proc(1)}]},{process=proc(3),msgs=[{varName="x",value=3,vector=[4,3,0,0],sender=proc(1)}]},{process=proc(4),msgs=[{varName="w",value=6,vector=[1,3,0,0],sender=proc(2)},{varName="z",value=2,vector=[1,3,6,1],sender=proc(3)},{varName="x",value=3,vector=[4,3,0,0],sender=proc(1)}]}]++
1`[{process=proc(1),msgs=[]},{process=proc(2),msgs=[{varName="z",value=2,vector=[1,3,6,1],sender=proc(3)},{varName="x",value=3,vector=[4,3,0,0],sender=proc(1)}]},{process=proc(3),msgs=[{varName="x",value=3,vector=[4,3,0,0],sender=proc(1)}]},{process=proc(4),msgs=[{varName="x",value=3,vector=[4,3,0,0],sender=proc(1)}]}]++
1`[{process=proc(1),msgs=[]},{process=proc(2),msgs=[{varName="z",value=2,vector=[1,3,6,1],sender=proc(3)},{varName="x",value=3,vector=[4,3,0,0],sender=proc(1)}]},{process=proc(3),msgs=[{varName="x",value=3,vector=[4,3,0,0],sender=proc(1)}]},{process=proc(4),msgs=[{varName="y",value=4,vector=[1,0,0,0],sender=proc(1)},{varName="w",value=6,vector=[1,3,0,0],sender=proc(2)},{varName="z",value=2,vector=[1,3,6,1],sender=proc(3)},{varName="x",value=3,vector=[4,3,0,0],sender=proc(1)}]}]++
1`[{process=proc(1),msgs=[]},{process=proc(2),msgs=[{varName="z",value=2,vector=[1,3,6,1],sender=proc(3)},{varName="x",value=3,vector=[4,3,0,0],sender=proc(1)}]},{process=proc(3),msgs=[{varName="x",value=3,vector=[4,3,0,0],sender=proc(1)}]},{process=proc(4),msgs=[{varName="z",value=2,vector=[1,3,6,1],sender=proc(3)},{varName="x",value=3,vector=[4,3,0,0],sender=proc(1)}]}]++
1`[{process=proc(1),msgs=[]},{process=proc(2),msgs=[{varName="z",value=2,vector=[1,3,6,1],sender=proc(3)},{varName="x",value=3,vector=[5,3,0,1],sender=proc(1)}]},{process=proc(3),msgs=[]},{process=proc(4),msgs=[]}]++
1`[{process=proc(1),msgs=[]},{process=proc(2),msgs=[{varName="z",value=2,vector=[1,3,6,1],sender=proc(3)},{varName="x",value=3,vector=[5,3,0,1],sender=proc(1)}]},{process=proc(3),msgs=[]},{process=proc(4),msgs=[{varName="w",value=6,vector=[1,3,0,0],sender=proc(2)},{varName="z",value=2,vector=[1,3,6,1],sender=proc(3)},{varName="x",value=3,vector=[5,3,0,1],sender=proc(1)}]}]++
1`[{process=proc(1),msgs=[]},{process=proc(2),msgs=[{varName="z",value=2,vector=[1,3,6,1],sender=proc(3)},{varName="x",value=3,vector=[5,3,0,1],sender=proc(1)}]},{process=proc(3),msgs=[]},{process=proc(4),msgs=[{varName="x",value=3,vector=[5,3,0,1],sender=proc(1)}]}]++
1`[{process=proc(1),msgs=[]},{process=proc(2),msgs=[{varName="z",value=2,vector=[1,3,6,1],sender=proc(3)},{varName="x",value=3,vector=[5,3,0,1],sender=proc(1)}]},{process=proc(3),msgs=[]},{process=proc(4),msgs=[{varName="y",value=4,vector=[1,0,0,0],sender=proc(1)},{varName="w",value=6,vector=[1,3,0,0],sender=proc(2)},{varName="z",value=2,vector=[1,3,6,1],sender=proc(3)},{varName="x",value=3,vector=[5,3,0,1],sender=proc(1)}]}]++
1`[{process=proc(1),msgs=[]},{process=proc(2),msgs=[{varName="z",value=2,vector=[1,3,6,1],sender=proc(3)},{varName="x",value=3,vector=[5,3,0,1],sender=proc(1)}]},{process=proc(3),msgs=[]},{process=proc(4),msgs=[{varName="z",value=2,vector=[1,3,6,1],sender=proc(3)},{varName="x",value=3,vector=[5,3,0,1],sender=proc(1)}]}]++
1`[{process=proc(1),msgs=[]},{process=proc(2),msgs=[{varName="z",value=2,vector=[1,3,6,1],sender=proc(3)},{varName="x",value=3,vector=[5,3,0,1],sender=proc(1)}]},{process=proc(3),msgs=[{varName="x",value=3,vector=[5,3,0,1],sender=proc(1)}]},{process=proc(4),msgs=[]}]++
1`[{process=proc(1),msgs=[]},{process=proc(2),msgs=[{varName="z",value=2,vector=[1,3,6,1],sender=proc(3)},{varName="x",value=3,vector=[5,3,0,1],sender=proc(1)}]},{process=proc(3),msgs=[{varName="x",value=3,vector=[5,3,0,1],sender=proc(1)}]},{process=proc(4),msgs=[{varName="w",value=6,vector=[1,3,0,0],sender=proc(2)},{varName="z",value=2,vector=[1,3,6,1],sender=proc(3)},{varName="x",value=3,vector=[5,3,0,1],sender=proc(1)}]}]++
1`[{process=proc(1),msgs=[]},{process=proc(2),msgs=[{varName="z",value=2,vector=[1,3,6,1],sender=proc(3)},{varName="x",value=3,vector=[5,3,0,1],sender=proc(1)}]},{process=proc(3),msgs=[{varName="x",value=3,vector=[5,3,0,1],sender=proc(1)}]},{process=proc(4),msgs=[{varName="x",value=3,vector=[5,3,0,1],sender=proc(1)}]}]++
1`[{process=proc(1),msgs=[]},{process=proc(2),msgs=[{varName="z",value=2,vector=[1,3,6,1],sender=proc(3)},{varName="x",value=3,vector=[5,3,0,1],sender=proc(1)}]},{process=proc(3),msgs=[{varName="x",value=3,vector=[5,3,0,1],sender=proc(1)}]},{process=proc(4),msgs=[{varName="y",value=4,vector=[1,0,0,0],sender=proc(1)},{varName="w",value=6,vector=[1,3,0,0],sender=proc(2)},{varName="z",value=2,vector=[1,3,6,1],sender=proc(3)},{varName="x",value=3,vector=[5,3,0,1],sender=proc(1)}]}]++
1`[{process=proc(1),msgs=[]},{process=proc(2),msgs=[{varName="z",value=2,vector=[1,3,6,1],sender=proc(3)},{varName="x",value=3,vector=[5,3,0,1],sender=proc(1)}]},{process=proc(3),msgs=[{varName="x",value=3,vector=[5,3,0,1],sender=proc(1)}]},{process=proc(4),msgs=[{varName="z",value=2,vector=[1,3,6,1],sender=proc(3)},{varName="x",value=3,vector=[5,3,0,1],sender=proc(1)}]}]++
1`[{process=proc(1),msgs=[]},{process=proc(2),msgs=[{varName="z",value=2,vector=[1,3,6,1],sender=proc(3)},{varName="x",value=3,vector=[6,3,6,1],sender=proc(1)}]},{process=proc(3),msgs=[]},{process=proc(4),msgs=[]}]++
1`[{process=proc(1),msgs=[]},{process=proc(2),msgs=[{varName="z",value=2,vector=[1,3,6,1],sender=proc(3)},{varName="x",value=3,vector=[6,3,6,1],sender=proc(1)}]},{process=proc(3),msgs=[]},{process=proc(4),msgs=[{varName="w",value=6,vector=[1,3,0,0],sender=proc(2)},{varName="z",value=2,vector=[1,3,6,1],sender=proc(3)},{varName="x",value=3,vector=[6,3,6,1],sender=proc(1)}]}]++
1`[{process=proc(1),msgs=[]},{process=proc(2),msgs=[{varName="z",value=2,vector=[1,3,6,1],sender=proc(3)},{varName="x",value=3,vector=[6,3,6,1],sender=proc(1)}]},{process=proc(3),msgs=[]},{process=proc(4),msgs=[{varName="x",value=3,vector=[6,3,6,1],sender=proc(1)}]}]++
1`[{process=proc(1),msgs=[]},{process=proc(2),msgs=[{varName="z",value=2,vector=[1,3,6,1],sender=proc(3)},{varName="x",value=3,vector=[6,3,6,1],sender=proc(1)}]},{process=proc(3),msgs=[]},{process=proc(4),msgs=[{varName="y",value=4,vector=[1,0,0,0],sender=proc(1)},{varName="w",value=6,vector=[1,3,0,0],sender=proc(2)},{varName="z",value=2,vector=[1,3,6,1],sender=proc(3)},{varName="x",value=3,vector=[6,3,6,1],sender=proc(1)}]}]++
1`[{process=proc(1),msgs=[]},{process=proc(2),msgs=[{varName="z",value=2,vector=[1,3,6,1],sender=proc(3)},{varName="x",value=3,vector=[6,3,6,1],sender=proc(1)}]},{process=proc(3),msgs=[]},{process=proc(4),msgs=[{varName="z",value=2,vector=[1,3,6,1],sender=proc(3)},{varName="x",value=3,vector=[6,3,6,1],sender=proc(1)}]}]++
1`[{process=proc(1),msgs=[]},{process=proc(2),msgs=[{varName="z",value=2,vector=[1,3,6,1],sender=proc(3)},{varName="x",value=3,vector=[6,3,6,1],sender=proc(1)}]},{process=proc(3),msgs=[{varName="x",value=3,vector=[6,3,6,1],sender=proc(1)}]},{process=proc(4),msgs=[]}]++
1`[{process=proc(1),msgs=[]},{process=proc(2),msgs=[{varName="z",value=2,vector=[1,3,6,1],sender=proc(3)},{varName="x",value=3,vector=[6,3,6,1],sender=proc(1)}]},{process=proc(3),msgs=[{varName="x",value=3,vector=[6,3,6,1],sender=proc(1)}]},{process=proc(4),msgs=[{varName="w",value=6,vector=[1,3,0,0],sender=proc(2)},{varName="z",value=2,vector=[1,3,6,1],sender=proc(3)},{varName="x",value=3,vector=[6,3,6,1],sender=proc(1)}]}]++
1`[{process=proc(1),msgs=[]},{process=proc(2),msgs=[{varName="z",value=2,vector=[1,3,6,1],sender=proc(3)},{varName="x",value=3,vector=[6,3,6,1],sender=proc(1)}]},{process=proc(3),msgs=[{varName="x",value=3,vector=[6,3,6,1],sender=proc(1)}]},{process=proc(4),msgs=[{varName="x",value=3,vector=[6,3,6,1],sender=proc(1)}]}]++
1`[{process=proc(1),msgs=[]},{process=proc(2),msgs=[{varName="z",value=2,vector=[1,3,6,1],sender=proc(3)},{varName="x",value=3,vector=[6,3,6,1],sender=proc(1)}]},{process=proc(3),msgs=[{varName="x",value=3,vector=[6,3,6,1],sender=proc(1)}]},{process=proc(4),msgs=[{varName="y",value=4,vector=[1,0,0,0],sender=proc(1)},{varName="w",value=6,vector=[1,3,0,0],sender=proc(2)},{varName="z",value=2,vector=[1,3,6,1],sender=proc(3)},{varName="x",value=3,vector=[6,3,6,1],sender=proc(1)}]}]++
1`[{process=proc(1),msgs=[]},{process=proc(2),msgs=[{varName="z",value=2,vector=[1,3,6,1],sender=proc(3)},{varName="x",value=3,vector=[6,3,6,1],sender=proc(1)}]},{process=proc(3),msgs=[{varName="x",value=3,vector=[6,3,6,1],sender=proc(1)}]},{process=proc(4),msgs=[{varName="z",value=2,vector=[1,3,6,1],sender=proc(3)},{varName="x",value=3,vector=[6,3,6,1],sender=proc(1)}]}]++
1`[{process=proc(1),msgs=[]},{process=proc(2),msgs=[{varName="z",value=2,vector=[1,3,6,2],sender=proc(3)}]},{process=proc(3),msgs=[]},{process=proc(4),msgs=[]}]++
1`[{process=proc(1),msgs=[]},{process=proc(2),msgs=[{varName="z",value=2,vector=[1,3,6,2],sender=proc(3)}]},{process=proc(3),msgs=[]},{process=proc(4),msgs=[{varName="w",value=6,vector=[1,3,0,0],sender=proc(2)},{varName="x",value=3,vector=[3,0,0,0],sender=proc(1)},{varName="z",value=2,vector=[1,3,6,2],sender=proc(3)}]}]++
1`[{process=proc(1),msgs=[]},{process=proc(2),msgs=[{varName="z",value=2,vector=[1,3,6,2],sender=proc(3)}]},{process=proc(3),msgs=[]},{process=proc(4),msgs=[{varName="w",value=6,vector=[1,3,0,0],sender=proc(2)},{varName="x",value=3,vector=[4,0,0,2],sender=proc(1)},{varName="z",value=2,vector=[1,3,6,2],sender=proc(3)}]}]++
1`[{process=proc(1),msgs=[]},{process=proc(2),msgs=[{varName="z",value=2,vector=[1,3,6,2],sender=proc(3)}]},{process=proc(3),msgs=[]},{process=proc(4),msgs=[{varName="w",value=6,vector=[1,3,0,0],sender=proc(2)},{varName="x",value=3,vector=[4,3,0,0],sender=proc(1)},{varName="z",value=2,vector=[1,3,6,2],sender=proc(3)}]}]++
1`[{process=proc(1),msgs=[]},{process=proc(2),msgs=[{varName="z",value=2,vector=[1,3,6,2],sender=proc(3)}]},{process=proc(3),msgs=[]},{process=proc(4),msgs=[{varName="w",value=6,vector=[1,3,0,0],sender=proc(2)},{varName="x",value=3,vector=[5,3,0,2],sender=proc(1)},{varName="z",value=2,vector=[1,3,6,2],sender=proc(3)}]}]++
1`[{process=proc(1),msgs=[]},{process=proc(2),msgs=[{varName="z",value=2,vector=[1,3,6,2],sender=proc(3)}]},{process=proc(3),msgs=[]},{process=proc(4),msgs=[{varName="w",value=6,vector=[1,3,0,0],sender=proc(2)},{varName="z",value=2,vector=[1,3,6,2],sender=proc(3)}]}]++
1`[{process=proc(1),msgs=[]},{process=proc(2),msgs=[{varName="z",value=2,vector=[1,3,6,2],sender=proc(3)}]},{process=proc(3),msgs=[]},{process=proc(4),msgs=[{varName="x",value=3,vector=[3,0,0,0],sender=proc(1)},{varName="z",value=2,vector=[1,3,6,2],sender=proc(3)}]}]++
1`[{process=proc(1),msgs=[]},{process=proc(2),msgs=[{varName="z",value=2,vector=[1,3,6,2],sender=proc(3)}]},{process=proc(3),msgs=[]},{process=proc(4),msgs=[{varName="x",value=3,vector=[4,0,0,2],sender=proc(1)},{varName="z",value=2,vector=[1,3,6,2],sender=proc(3)}]}]++
1`[{process=proc(1),msgs=[]},{process=proc(2),msgs=[{varName="z",value=2,vector=[1,3,6,2],sender=proc(3)}]},{process=proc(3),msgs=[]},{process=proc(4),msgs=[{varName="x",value=3,vector=[4,3,0,0],sender=proc(1)},{varName="z",value=2,vector=[1,3,6,2],sender=proc(3)}]}]++
1`[{process=proc(1),msgs=[]},{process=proc(2),msgs=[{varName="z",value=2,vector=[1,3,6,2],sender=proc(3)}]},{process=proc(3),msgs=[]},{process=proc(4),msgs=[{varName="x",value=3,vector=[5,3,0,2],sender=proc(1)},{varName="z",value=2,vector=[1,3,6,2],sender=proc(3)}]}]++
1`[{process=proc(1),msgs=[]},{process=proc(2),msgs=[{varName="z",value=2,vector=[1,3,6,2],sender=proc(3)}]},{process=proc(3),msgs=[]},{process=proc(4),msgs=[{varName="z",value=2,vector=[1,3,6,2],sender=proc(3)}]}]++
1`[{process=proc(1),msgs=[]},{process=proc(2),msgs=[{varName="z",value=2,vector=[1,3,6,2],sender=proc(3)}]},{process=proc(3),msgs=[{varName="x",value=3,vector=[3,0,0,0],sender=proc(1)}]},{process=proc(4),msgs=[]}]++
1`[{process=proc(1),msgs=[]},{process=proc(2),msgs=[{varName="z",value=2,vector=[1,3,6,2],sender=proc(3)}]},{process=proc(3),msgs=[{varName="x",value=3,vector=[3,0,0,0],sender=proc(1)}]},{process=proc(4),msgs=[{varName="w",value=6,vector=[1,3,0,0],sender=proc(2)},{varName="x",value=3,vector=[3,0,0,0],sender=proc(1)},{varName="z",value=2,vector=[1,3,6,2],sender=proc(3)}]}]++
1`[{process=proc(1),msgs=[]},{process=proc(2),msgs=[{varName="z",value=2,vector=[1,3,6,2],sender=proc(3)}]},{process=proc(3),msgs=[{varName="x",value=3,vector=[3,0,0,0],sender=proc(1)}]},{process=proc(4),msgs=[{varName="x",value=3,vector=[3,0,0,0],sender=proc(1)},{varName="z",value=2,vector=[1,3,6,2],sender=proc(3)}]}]++
1`[{process=proc(1),msgs=[]},{process=proc(2),msgs=[{varName="z",value=2,vector=[1,3,6,2],sender=proc(3)}]},{process=proc(3),msgs=[{varName="x",value=3,vector=[3,0,0,0],sender=proc(1)}]},{process=proc(4),msgs=[{varName="z",value=2,vector=[1,3,6,2],sender=proc(3)}]}]++
1`[{process=proc(1),msgs=[]},{process=proc(2),msgs=[{varName="z",value=2,vector=[1,3,6,2],sender=proc(3)}]},{process=proc(3),msgs=[{varName="x",value=3,vector=[4,0,0,2],sender=proc(1)}]},{process=proc(4),msgs=[]}]++
1`[{process=proc(1),msgs=[]},{process=proc(2),msgs=[{varName="z",value=2,vector=[1,3,6,2],sender=proc(3)}]},{process=proc(3),msgs=[{varName="x",value=3,vector=[4,0,0,2],sender=proc(1)}]},{process=proc(4),msgs=[{varName="w",value=6,vector=[1,3,0,0],sender=proc(2)},{varName="x",value=3,vector=[4,0,0,2],sender=proc(1)},{varName="z",value=2,vector=[1,3,6,2],sender=proc(3)}]}]++
1`[{process=proc(1),msgs=[]},{process=proc(2),msgs=[{varName="z",value=2,vector=[1,3,6,2],sender=proc(3)}]},{process=proc(3),msgs=[{varName="x",value=3,vector=[4,0,0,2],sender=proc(1)}]},{process=proc(4),msgs=[{varName="x",value=3,vector=[4,0,0,2],sender=proc(1)},{varName="z",value=2,vector=[1,3,6,2],sender=proc(3)}]}]++
1`[{process=proc(1),msgs=[]},{process=proc(2),msgs=[{varName="z",value=2,vector=[1,3,6,2],sender=proc(3)}]},{process=proc(3),msgs=[{varName="x",value=3,vector=[4,0,0,2],sender=proc(1)}]},{process=proc(4),msgs=[{varName="z",value=2,vector=[1,3,6,2],sender=proc(3)}]}]++
1`[{process=proc(1),msgs=[]},{process=proc(2),msgs=[{varName="z",value=2,vector=[1,3,6,2],sender=proc(3)}]},{process=proc(3),msgs=[{varName="x",value=3,vector=[4,3,0,0],sender=proc(1)}]},{process=proc(4),msgs=[]}]++
1`[{process=proc(1),msgs=[]},{process=proc(2),msgs=[{varName="z",value=2,vector=[1,3,6,2],sender=proc(3)}]},{process=proc(3),msgs=[{varName="x",value=3,vector=[4,3,0,0],sender=proc(1)}]},{process=proc(4),msgs=[{varName="w",value=6,vector=[1,3,0,0],sender=proc(2)},{varName="x",value=3,vector=[4,3,0,0],sender=proc(1)},{varName="z",value=2,vector=[1,3,6,2],sender=proc(3)}]}]++
1`[{process=proc(1),msgs=[]},{process=proc(2),msgs=[{varName="z",value=2,vector=[1,3,6,2],sender=proc(3)}]},{process=proc(3),msgs=[{varName="x",value=3,vector=[4,3,0,0],sender=proc(1)}]},{process=proc(4),msgs=[{varName="x",value=3,vector=[4,3,0,0],sender=proc(1)},{varName="z",value=2,vector=[1,3,6,2],sender=proc(3)}]}]++
1`[{process=proc(1),msgs=[]},{process=proc(2),msgs=[{varName="z",value=2,vector=[1,3,6,2],sender=proc(3)}]},{process=proc(3),msgs=[{varName="x",value=3,vector=[4,3,0,0],sender=proc(1)}]},{process=proc(4),msgs=[{varName="z",value=2,vector=[1,3,6,2],sender=proc(3)}]}]++
1`[{process=proc(1),msgs=[]},{process=proc(2),msgs=[{varName="z",value=2,vector=[1,3,6,2],sender=proc(3)}]},{process=proc(3),msgs=[{varName="x",value=3,vector=[5,3,0,2],sender=proc(1)}]},{process=proc(4),msgs=[]}]++
1`[{process=proc(1),msgs=[]},{process=proc(2),msgs=[{varName="z",value=2,vector=[1,3,6,2],sender=proc(3)}]},{process=proc(3),msgs=[{varName="x",value=3,vector=[5,3,0,2],sender=proc(1)}]},{process=proc(4),msgs=[{varName="w",value=6,vector=[1,3,0,0],sender=proc(2)},{varName="x",value=3,vector=[5,3,0,2],sender=proc(1)},{varName="z",value=2,vector=[1,3,6,2],sender=proc(3)}]}]++
1`[{process=proc(1),msgs=[]},{process=proc(2),msgs=[{varName="z",value=2,vector=[1,3,6,2],sender=proc(3)}]},{process=proc(3),msgs=[{varName="x",value=3,vector=[5,3,0,2],sender=proc(1)}]},{process=proc(4),msgs=[{varName="x",value=3,vector=[5,3,0,2],sender=proc(1)},{varName="z",value=2,vector=[1,3,6,2],sender=proc(3)}]}]++
1`[{process=proc(1),msgs=[]},{process=proc(2),msgs=[{varName="z",value=2,vector=[1,3,6,2],sender=proc(3)}]},{process=proc(3),msgs=[{varName="x",value=3,vector=[5,3,0,2],sender=proc(1)}]},{process=proc(4),msgs=[{varName="z",value=2,vector=[1,3,6,2],sender=proc(3)}]}]++
1`[{process=proc(1),msgs=[]},{process=proc(2),msgs=[{varName="z",value=2,vector=[1,3,6,2],sender=proc(3)},{varName="x",value=3,vector=[3,0,0,0],sender=proc(1)}]},{process=proc(3),msgs=[]},{process=proc(4),msgs=[]}]++
1`[{process=proc(1),msgs=[]},{process=proc(2),msgs=[{varName="z",value=2,vector=[1,3,6,2],sender=proc(3)},{varName="x",value=3,vector=[3,0,0,0],sender=proc(1)}]},{process=proc(3),msgs=[]},{process=proc(4),msgs=[{varName="w",value=6,vector=[1,3,0,0],sender=proc(2)},{varName="z",value=2,vector=[1,3,6,2],sender=proc(3)},{varName="x",value=3,vector=[3,0,0,0],sender=proc(1)}]}]++
1`[{process=proc(1),msgs=[]},{process=proc(2),msgs=[{varName="z",value=2,vector=[1,3,6,2],sender=proc(3)},{varName="x",value=3,vector=[3,0,0,0],sender=proc(1)}]},{process=proc(3),msgs=[]},{process=proc(4),msgs=[{varName="x",value=3,vector=[3,0,0,0],sender=proc(1)}]}]++
1`[{process=proc(1),msgs=[]},{process=proc(2),msgs=[{varName="z",value=2,vector=[1,3,6,2],sender=proc(3)},{varName="x",value=3,vector=[3,0,0,0],sender=proc(1)}]},{process=proc(3),msgs=[]},{process=proc(4),msgs=[{varName="z",value=2,vector=[1,3,6,2],sender=proc(3)},{varName="x",value=3,vector=[3,0,0,0],sender=proc(1)}]}]++
1`[{process=proc(1),msgs=[]},{process=proc(2),msgs=[{varName="z",value=2,vector=[1,3,6,2],sender=proc(3)},{varName="x",value=3,vector=[3,0,0,0],sender=proc(1)}]},{process=proc(3),msgs=[{varName="x",value=3,vector=[3,0,0,0],sender=proc(1)}]},{process=proc(4),msgs=[]}]++
1`[{process=proc(1),msgs=[]},{process=proc(2),msgs=[{varName="z",value=2,vector=[1,3,6,2],sender=proc(3)},{varName="x",value=3,vector=[3,0,0,0],sender=proc(1)}]},{process=proc(3),msgs=[{varName="x",value=3,vector=[3,0,0,0],sender=proc(1)}]},{process=proc(4),msgs=[{varName="w",value=6,vector=[1,3,0,0],sender=proc(2)},{varName="z",value=2,vector=[1,3,6,2],sender=proc(3)},{varName="x",value=3,vector=[3,0,0,0],sender=proc(1)}]}]++
1`[{process=proc(1),msgs=[]},{process=proc(2),msgs=[{varName="z",value=2,vector=[1,3,6,2],sender=proc(3)},{varName="x",value=3,vector=[3,0,0,0],sender=proc(1)}]},{process=proc(3),msgs=[{varName="x",value=3,vector=[3,0,0,0],sender=proc(1)}]},{process=proc(4),msgs=[{varName="x",value=3,vector=[3,0,0,0],sender=proc(1)}]}]++
1`[{process=proc(1),msgs=[]},{process=proc(2),msgs=[{varName="z",value=2,vector=[1,3,6,2],sender=proc(3)},{varName="x",value=3,vector=[3,0,0,0],sender=proc(1)}]},{process=proc(3),msgs=[{varName="x",value=3,vector=[3,0,0,0],sender=proc(1)}]},{process=proc(4),msgs=[{varName="z",value=2,vector=[1,3,6,2],sender=proc(3)},{varName="x",value=3,vector=[3,0,0,0],sender=proc(1)}]}]++
1`[{process=proc(1),msgs=[]},{process=proc(2),msgs=[{varName="z",value=2,vector=[1,3,6,2],sender=proc(3)},{varName="x",value=3,vector=[4,0,0,2],sender=proc(1)}]},{process=proc(3),msgs=[]},{process=proc(4),msgs=[]}]++
1`[{process=proc(1),msgs=[]},{process=proc(2),msgs=[{varName="z",value=2,vector=[1,3,6,2],sender=proc(3)},{varName="x",value=3,vector=[4,0,0,2],sender=proc(1)}]},{process=proc(3),msgs=[]},{process=proc(4),msgs=[{varName="w",value=6,vector=[1,3,0,0],sender=proc(2)},{varName="z",value=2,vector=[1,3,6,2],sender=proc(3)},{varName="x",value=3,vector=[4,0,0,2],sender=proc(1)}]}]++
1`[{process=proc(1),msgs=[]},{process=proc(2),msgs=[{varName="z",value=2,vector=[1,3,6,2],sender=proc(3)},{varName="x",value=3,vector=[4,0,0,2],sender=proc(1)}]},{process=proc(3),msgs=[]},{process=proc(4),msgs=[{varName="x",value=3,vector=[4,0,0,2],sender=proc(1)}]}]++
1`[{process=proc(1),msgs=[]},{process=proc(2),msgs=[{varName="z",value=2,vector=[1,3,6,2],sender=proc(3)},{varName="x",value=3,vector=[4,0,0,2],sender=proc(1)}]},{process=proc(3),msgs=[]},{process=proc(4),msgs=[{varName="z",value=2,vector=[1,3,6,2],sender=proc(3)},{varName="x",value=3,vector=[4,0,0,2],sender=proc(1)}]}]++
1`[{process=proc(1),msgs=[]},{process=proc(2),msgs=[{varName="z",value=2,vector=[1,3,6,2],sender=proc(3)},{varName="x",value=3,vector=[4,0,0,2],sender=proc(1)}]},{process=proc(3),msgs=[{varName="x",value=3,vector=[4,0,0,2],sender=proc(1)}]},{process=proc(4),msgs=[]}]++
1`[{process=proc(1),msgs=[]},{process=proc(2),msgs=[{varName="z",value=2,vector=[1,3,6,2],sender=proc(3)},{varName="x",value=3,vector=[4,0,0,2],sender=proc(1)}]},{process=proc(3),msgs=[{varName="x",value=3,vector=[4,0,0,2],sender=proc(1)}]},{process=proc(4),msgs=[{varName="w",value=6,vector=[1,3,0,0],sender=proc(2)},{varName="z",value=2,vector=[1,3,6,2],sender=proc(3)},{varName="x",value=3,vector=[4,0,0,2],sender=proc(1)}]}]++
1`[{process=proc(1),msgs=[]},{process=proc(2),msgs=[{varName="z",value=2,vector=[1,3,6,2],sender=proc(3)},{varName="x",value=3,vector=[4,0,0,2],sender=proc(1)}]},{process=proc(3),msgs=[{varName="x",value=3,vector=[4,0,0,2],sender=proc(1)}]},{process=proc(4),msgs=[{varName="x",value=3,vector=[4,0,0,2],sender=proc(1)}]}]++
1`[{process=proc(1),msgs=[]},{process=proc(2),msgs=[{varName="z",value=2,vector=[1,3,6,2],sender=proc(3)},{varName="x",value=3,vector=[4,0,0,2],sender=proc(1)}]},{process=proc(3),msgs=[{varName="x",value=3,vector=[4,0,0,2],sender=proc(1)}]},{process=proc(4),msgs=[{varName="z",value=2,vector=[1,3,6,2],sender=proc(3)},{varName="x",value=3,vector=[4,0,0,2],sender=proc(1)}]}]++
1`[{process=proc(1),msgs=[]},{process=proc(2),msgs=[{varName="z",value=2,vector=[1,3,6,2],sender=proc(3)},{varName="x",value=3,vector=[4,3,0,0],sender=proc(1)}]},{process=proc(3),msgs=[]},{process=proc(4),msgs=[]}]++
1`[{process=proc(1),msgs=[]},{process=proc(2),msgs=[{varName="z",value=2,vector=[1,3,6,2],sender=proc(3)},{varName="x",value=3,vector=[4,3,0,0],sender=proc(1)}]},{process=proc(3),msgs=[]},{process=proc(4),msgs=[{varName="w",value=6,vector=[1,3,0,0],sender=proc(2)},{varName="z",value=2,vector=[1,3,6,2],sender=proc(3)},{varName="x",value=3,vector=[4,3,0,0],sender=proc(1)}]}]++
1`[{process=proc(1),msgs=[]},{process=proc(2),msgs=[{varName="z",value=2,vector=[1,3,6,2],sender=proc(3)},{varName="x",value=3,vector=[4,3,0,0],sender=proc(1)}]},{process=proc(3),msgs=[]},{process=proc(4),msgs=[{varName="x",value=3,vector=[4,3,0,0],sender=proc(1)}]}]++
1`[{process=proc(1),msgs=[]},{process=proc(2),msgs=[{varName="z",value=2,vector=[1,3,6,2],sender=proc(3)},{varName="x",value=3,vector=[4,3,0,0],sender=proc(1)}]},{process=proc(3),msgs=[]},{process=proc(4),msgs=[{varName="z",value=2,vector=[1,3,6,2],sender=proc(3)},{varName="x",value=3,vector=[4,3,0,0],sender=proc(1)}]}]++
1`[{process=proc(1),msgs=[]},{process=proc(2),msgs=[{varName="z",value=2,vector=[1,3,6,2],sender=proc(3)},{varName="x",value=3,vector=[4,3,0,0],sender=proc(1)}]},{process=proc(3),msgs=[{varName="x",value=3,vector=[4,3,0,0],sender=proc(1)}]},{process=proc(4),msgs=[]}]++
1`[{process=proc(1),msgs=[]},{process=proc(2),msgs=[{varName="z",value=2,vector=[1,3,6,2],sender=proc(3)},{varName="x",value=3,vector=[4,3,0,0],sender=proc(1)}]},{process=proc(3),msgs=[{varName="x",value=3,vector=[4,3,0,0],sender=proc(1)}]},{process=proc(4),msgs=[{varName="w",value=6,vector=[1,3,0,0],sender=proc(2)},{varName="z",value=2,vector=[1,3,6,2],sender=proc(3)},{varName="x",value=3,vector=[4,3,0,0],sender=proc(1)}]}]++
1`[{process=proc(1),msgs=[]},{process=proc(2),msgs=[{varName="z",value=2,vector=[1,3,6,2],sender=proc(3)},{varName="x",value=3,vector=[4,3,0,0],sender=proc(1)}]},{process=proc(3),msgs=[{varName="x",value=3,vector=[4,3,0,0],sender=proc(1)}]},{process=proc(4),msgs=[{varName="x",value=3,vector=[4,3,0,0],sender=proc(1)}]}]++
1`[{process=proc(1),msgs=[]},{process=proc(2),msgs=[{varName="z",value=2,vector=[1,3,6,2],sender=proc(3)},{varName="x",value=3,vector=[4,3,0,0],sender=proc(1)}]},{process=proc(3),msgs=[{varName="x",value=3,vector=[4,3,0,0],sender=proc(1)}]},{process=proc(4),msgs=[{varName="z",value=2,vector=[1,3,6,2],sender=proc(3)},{varName="x",value=3,vector=[4,3,0,0],sender=proc(1)}]}]++
1`[{process=proc(1),msgs=[]},{process=proc(2),msgs=[{varName="z",value=2,vector=[1,3,6,2],sender=proc(3)},{varName="x",value=3,vector=[5,3,0,2],sender=proc(1)}]},{process=proc(3),msgs=[]},{process=proc(4),msgs=[]}]++
1`[{process=proc(1),msgs=[]},{process=proc(2),msgs=[{varName="z",value=2,vector=[1,3,6,2],sender=proc(3)},{varName="x",value=3,vector=[5,3,0,2],sender=proc(1)}]},{process=proc(3),msgs=[]},{process=proc(4),msgs=[{varName="w",value=6,vector=[1,3,0,0],sender=proc(2)},{varName="z",value=2,vector=[1,3,6,2],sender=proc(3)},{varName="x",value=3,vector=[5,3,0,2],sender=proc(1)}]}]++
1`[{process=proc(1),msgs=[]},{process=proc(2),msgs=[{varName="z",value=2,vector=[1,3,6,2],sender=proc(3)},{varName="x",value=3,vector=[5,3,0,2],sender=proc(1)}]},{process=proc(3),msgs=[]},{process=proc(4),msgs=[{varName="x",value=3,vector=[5,3,0,2],sender=proc(1)}]}]++
1`[{process=proc(1),msgs=[]},{process=proc(2),msgs=[{varName="z",value=2,vector=[1,3,6,2],sender=proc(3)},{varName="x",value=3,vector=[5,3,0,2],sender=proc(1)}]},{process=proc(3),msgs=[]},{process=proc(4),msgs=[{varName="z",value=2,vector=[1,3,6,2],sender=proc(3)},{varName="x",value=3,vector=[5,3,0,2],sender=proc(1)}]}]++
1`[{process=proc(1),msgs=[]},{process=proc(2),msgs=[{varName="z",value=2,vector=[1,3,6,2],sender=proc(3)},{varName="x",value=3,vector=[5,3,0,2],sender=proc(1)}]},{process=proc(3),msgs=[{varName="x",value=3,vector=[5,3,0,2],sender=proc(1)}]},{process=proc(4),msgs=[]}]++
1`[{process=proc(1),msgs=[]},{process=proc(2),msgs=[{varName="z",value=2,vector=[1,3,6,2],sender=proc(3)},{varName="x",value=3,vector=[5,3,0,2],sender=proc(1)}]},{process=proc(3),msgs=[{varName="x",value=3,vector=[5,3,0,2],sender=proc(1)}]},{process=proc(4),msgs=[{varName="w",value=6,vector=[1,3,0,0],sender=proc(2)},{varName="z",value=2,vector=[1,3,6,2],sender=proc(3)},{varName="x",value=3,vector=[5,3,0,2],sender=proc(1)}]}]++
1`[{process=proc(1),msgs=[]},{process=proc(2),msgs=[{varName="z",value=2,vector=[1,3,6,2],sender=proc(3)},{varName="x",value=3,vector=[5,3,0,2],sender=proc(1)}]},{process=proc(3),msgs=[{varName="x",value=3,vector=[5,3,0,2],sender=proc(1)}]},{process=proc(4),msgs=[{varName="x",value=3,vector=[5,3,0,2],sender=proc(1)}]}]++
1`[{process=proc(1),msgs=[]},{process=proc(2),msgs=[{varName="z",value=2,vector=[1,3,6,2],sender=proc(3)},{varName="x",value=3,vector=[5,3,0,2],sender=proc(1)}]},{process=proc(3),msgs=[{varName="x",value=3,vector=[5,3,0,2],sender=proc(1)}]},{process=proc(4),msgs=[{varName="z",value=2,vector=[1,3,6,2],sender=proc(3)},{varName="x",value=3,vector=[5,3,0,2],sender=proc(1)}]}]++
1`[{process=proc(1),msgs=[]},{process=proc(2),msgs=[{varName="z",value=2,vector=[1,3,6,2],sender=proc(3)},{varName="x",value=3,vector=[6,3,6,2],sender=proc(1)}]},{process=proc(3),msgs=[]},{process=proc(4),msgs=[]}]++
1`[{process=proc(1),msgs=[]},{process=proc(2),msgs=[{varName="z",value=2,vector=[1,3,6,2],sender=proc(3)},{varName="x",value=3,vector=[6,3,6,2],sender=proc(1)}]},{process=proc(3),msgs=[]},{process=proc(4),msgs=[{varName="w",value=6,vector=[1,3,0,0],sender=proc(2)},{varName="z",value=2,vector=[1,3,6,2],sender=proc(3)},{varName="x",value=3,vector=[6,3,6,2],sender=proc(1)}]}]++
1`[{process=proc(1),msgs=[]},{process=proc(2),msgs=[{varName="z",value=2,vector=[1,3,6,2],sender=proc(3)},{varName="x",value=3,vector=[6,3,6,2],sender=proc(1)}]},{process=proc(3),msgs=[]},{process=proc(4),msgs=[{varName="x",value=3,vector=[6,3,6,2],sender=proc(1)}]}]++
1`[{process=proc(1),msgs=[]},{process=proc(2),msgs=[{varName="z",value=2,vector=[1,3,6,2],sender=proc(3)},{varName="x",value=3,vector=[6,3,6,2],sender=proc(1)}]},{process=proc(3),msgs=[]},{process=proc(4),msgs=[{varName="z",value=2,vector=[1,3,6,2],sender=proc(3)},{varName="x",value=3,vector=[6,3,6,2],sender=proc(1)}]}]++
1`[{process=proc(1),msgs=[]},{process=proc(2),msgs=[{varName="z",value=2,vector=[1,3,6,2],sender=proc(3)},{varName="x",value=3,vector=[6,3,6,2],sender=proc(1)}]},{process=proc(3),msgs=[{varName="x",value=3,vector=[6,3,6,2],sender=proc(1)}]},{process=proc(4),msgs=[]}]++
1`[{process=proc(1),msgs=[]},{process=proc(2),msgs=[{varName="z",value=2,vector=[1,3,6,2],sender=proc(3)},{varName="x",value=3,vector=[6,3,6,2],sender=proc(1)}]},{process=proc(3),msgs=[{varName="x",value=3,vector=[6,3,6,2],sender=proc(1)}]},{process=proc(4),msgs=[{varName="w",value=6,vector=[1,3,0,0],sender=proc(2)},{varName="z",value=2,vector=[1,3,6,2],sender=proc(3)},{varName="x",value=3,vector=[6,3,6,2],sender=proc(1)}]}]++
1`[{process=proc(1),msgs=[]},{process=proc(2),msgs=[{varName="z",value=2,vector=[1,3,6,2],sender=proc(3)},{varName="x",value=3,vector=[6,3,6,2],sender=proc(1)}]},{process=proc(3),msgs=[{varName="x",value=3,vector=[6,3,6,2],sender=proc(1)}]},{process=proc(4),msgs=[{varName="x",value=3,vector=[6,3,6,2],sender=proc(1)}]}]++
1`[{process=proc(1),msgs=[]},{process=proc(2),msgs=[{varName="z",value=2,vector=[1,3,6,2],sender=proc(3)},{varName="x",value=3,vector=[6,3,6,2],sender=proc(1)}]},{process=proc(3),msgs=[{varName="x",value=3,vector=[6,3,6,2],sender=proc(1)}]},{process=proc(4),msgs=[{varName="z",value=2,vector=[1,3,6,2],sender=proc(3)},{varName="x",value=3,vector=[6,3,6,2],sender=proc(1)}]}]++
1`[{process=proc(1),msgs=[]},{process=proc(2),msgs=[{varName="z",value=2,vector=[1,4,6,1],sender=proc(3)}]},{process=proc(3),msgs=[]},{process=proc(4),msgs=[]}]++
1`[{process=proc(1),msgs=[]},{process=proc(2),msgs=[{varName="z",value=2,vector=[1,4,6,1],sender=proc(3)}]},{process=proc(3),msgs=[]},{process=proc(4),msgs=[{varName="w",value=6,vector=[1,4,0,1],sender=proc(2)},{varName="x",value=3,vector=[3,0,0,0],sender=proc(1)},{varName="z",value=2,vector=[1,4,6,1],sender=proc(3)}]}]++
1`[{process=proc(1),msgs=[]},{process=proc(2),msgs=[{varName="z",value=2,vector=[1,4,6,1],sender=proc(3)}]},{process=proc(3),msgs=[]},{process=proc(4),msgs=[{varName="w",value=6,vector=[1,4,0,1],sender=proc(2)},{varName="x",value=3,vector=[4,0,0,1],sender=proc(1)},{varName="z",value=2,vector=[1,4,6,1],sender=proc(3)}]}]++
1`[{process=proc(1),msgs=[]},{process=proc(2),msgs=[{varName="z",value=2,vector=[1,4,6,1],sender=proc(3)}]},{process=proc(3),msgs=[]},{process=proc(4),msgs=[{varName="w",value=6,vector=[1,4,0,1],sender=proc(2)},{varName="x",value=3,vector=[5,4,0,1],sender=proc(1)},{varName="z",value=2,vector=[1,4,6,1],sender=proc(3)}]}]++
1`[{process=proc(1),msgs=[]},{process=proc(2),msgs=[{varName="z",value=2,vector=[1,4,6,1],sender=proc(3)}]},{process=proc(3),msgs=[]},{process=proc(4),msgs=[{varName="w",value=6,vector=[1,4,0,1],sender=proc(2)},{varName="z",value=2,vector=[1,4,6,1],sender=proc(3)}]}]++
1`[{process=proc(1),msgs=[]},{process=proc(2),msgs=[{varName="z",value=2,vector=[1,4,6,1],sender=proc(3)}]},{process=proc(3),msgs=[]},{process=proc(4),msgs=[{varName="x",value=3,vector=[3,0,0,0],sender=proc(1)},{varName="z",value=2,vector=[1,4,6,1],sender=proc(3)}]}]++
1`[{process=proc(1),msgs=[]},{process=proc(2),msgs=[{varName="z",value=2,vector=[1,4,6,1],sender=proc(3)}]},{process=proc(3),msgs=[]},{process=proc(4),msgs=[{varName="x",value=3,vector=[4,0,0,1],sender=proc(1)},{varName="z",value=2,vector=[1,4,6,1],sender=proc(3)}]}]++
1`[{process=proc(1),msgs=[]},{process=proc(2),msgs=[{varName="z",value=2,vector=[1,4,6,1],sender=proc(3)}]},{process=proc(3),msgs=[]},{process=proc(4),msgs=[{varName="x",value=3,vector=[5,4,0,1],sender=proc(1)},{varName="z",value=2,vector=[1,4,6,1],sender=proc(3)}]}]++
1`[{process=proc(1),msgs=[]},{process=proc(2),msgs=[{varName="z",value=2,vector=[1,4,6,1],sender=proc(3)}]},{process=proc(3),msgs=[]},{process=proc(4),msgs=[{varName="y",value=4,vector=[1,0,0,0],sender=proc(1)},{varName="w",value=6,vector=[1,4,0,1],sender=proc(2)},{varName="x",value=3,vector=[3,0,0,0],sender=proc(1)},{varName="z",value=2,vector=[1,4,6,1],sender=proc(3)}]}]++
1`[{process=proc(1),msgs=[]},{process=proc(2),msgs=[{varName="z",value=2,vector=[1,4,6,1],sender=proc(3)}]},{process=proc(3),msgs=[]},{process=proc(4),msgs=[{varName="y",value=4,vector=[1,0,0,0],sender=proc(1)},{varName="w",value=6,vector=[1,4,0,1],sender=proc(2)},{varName="x",value=3,vector=[4,0,0,1],sender=proc(1)},{varName="z",value=2,vector=[1,4,6,1],sender=proc(3)}]}]++
1`[{process=proc(1),msgs=[]},{process=proc(2),msgs=[{varName="z",value=2,vector=[1,4,6,1],sender=proc(3)}]},{process=proc(3),msgs=[]},{process=proc(4),msgs=[{varName="y",value=4,vector=[1,0,0,0],sender=proc(1)},{varName="w",value=6,vector=[1,4,0,1],sender=proc(2)},{varName="x",value=3,vector=[5,4,0,1],sender=proc(1)},{varName="z",value=2,vector=[1,4,6,1],sender=proc(3)}]}]++
1`[{process=proc(1),msgs=[]},{process=proc(2),msgs=[{varName="z",value=2,vector=[1,4,6,1],sender=proc(3)}]},{process=proc(3),msgs=[]},{process=proc(4),msgs=[{varName="y",value=4,vector=[1,0,0,0],sender=proc(1)},{varName="w",value=6,vector=[1,4,0,1],sender=proc(2)},{varName="z",value=2,vector=[1,4,6,1],sender=proc(3)}]}]++
1`[{process=proc(1),msgs=[]},{process=proc(2),msgs=[{varName="z",value=2,vector=[1,4,6,1],sender=proc(3)}]},{process=proc(3),msgs=[]},{process=proc(4),msgs=[{varName="z",value=2,vector=[1,4,6,1],sender=proc(3)}]}]++
1`[{process=proc(1),msgs=[]},{process=proc(2),msgs=[{varName="z",value=2,vector=[1,4,6,1],sender=proc(3)}]},{process=proc(3),msgs=[{varName="x",value=3,vector=[3,0,0,0],sender=proc(1)}]},{process=proc(4),msgs=[]}]++
1`[{process=proc(1),msgs=[]},{process=proc(2),msgs=[{varName="z",value=2,vector=[1,4,6,1],sender=proc(3)}]},{process=proc(3),msgs=[{varName="x",value=3,vector=[3,0,0,0],sender=proc(1)}]},{process=proc(4),msgs=[{varName="w",value=6,vector=[1,4,0,1],sender=proc(2)},{varName="x",value=3,vector=[3,0,0,0],sender=proc(1)},{varName="z",value=2,vector=[1,4,6,1],sender=proc(3)}]}]++
1`[{process=proc(1),msgs=[]},{process=proc(2),msgs=[{varName="z",value=2,vector=[1,4,6,1],sender=proc(3)}]},{process=proc(3),msgs=[{varName="x",value=3,vector=[3,0,0,0],sender=proc(1)}]},{process=proc(4),msgs=[{varName="x",value=3,vector=[3,0,0,0],sender=proc(1)},{varName="z",value=2,vector=[1,4,6,1],sender=proc(3)}]}]++
1`[{process=proc(1),msgs=[]},{process=proc(2),msgs=[{varName="z",value=2,vector=[1,4,6,1],sender=proc(3)}]},{process=proc(3),msgs=[{varName="x",value=3,vector=[3,0,0,0],sender=proc(1)}]},{process=proc(4),msgs=[{varName="y",value=4,vector=[1,0,0,0],sender=proc(1)},{varName="w",value=6,vector=[1,4,0,1],sender=proc(2)},{varName="x",value=3,vector=[3,0,0,0],sender=proc(1)},{varName="z",value=2,vector=[1,4,6,1],sender=proc(3)}]}]++
1`[{process=proc(1),msgs=[]},{process=proc(2),msgs=[{varName="z",value=2,vector=[1,4,6,1],sender=proc(3)}]},{process=proc(3),msgs=[{varName="x",value=3,vector=[3,0,0,0],sender=proc(1)}]},{process=proc(4),msgs=[{varName="z",value=2,vector=[1,4,6,1],sender=proc(3)}]}]++
1`[{process=proc(1),msgs=[]},{process=proc(2),msgs=[{varName="z",value=2,vector=[1,4,6,1],sender=proc(3)}]},{process=proc(3),msgs=[{varName="x",value=3,vector=[4,0,0,1],sender=proc(1)}]},{process=proc(4),msgs=[]}]++
1`[{process=proc(1),msgs=[]},{process=proc(2),msgs=[{varName="z",value=2,vector=[1,4,6,1],sender=proc(3)}]},{process=proc(3),msgs=[{varName="x",value=3,vector=[4,0,0,1],sender=proc(1)}]},{process=proc(4),msgs=[{varName="w",value=6,vector=[1,4,0,1],sender=proc(2)},{varName="x",value=3,vector=[4,0,0,1],sender=proc(1)},{varName="z",value=2,vector=[1,4,6,1],sender=proc(3)}]}]++
1`[{process=proc(1),msgs=[]},{process=proc(2),msgs=[{varName="z",value=2,vector=[1,4,6,1],sender=proc(3)}]},{process=proc(3),msgs=[{varName="x",value=3,vector=[4,0,0,1],sender=proc(1)}]},{process=proc(4),msgs=[{varName="x",value=3,vector=[4,0,0,1],sender=proc(1)},{varName="z",value=2,vector=[1,4,6,1],sender=proc(3)}]}]++
1`[{process=proc(1),msgs=[]},{process=proc(2),msgs=[{varName="z",value=2,vector=[1,4,6,1],sender=proc(3)}]},{process=proc(3),msgs=[{varName="x",value=3,vector=[4,0,0,1],sender=proc(1)}]},{process=proc(4),msgs=[{varName="y",value=4,vector=[1,0,0,0],sender=proc(1)},{varName="w",value=6,vector=[1,4,0,1],sender=proc(2)},{varName="x",value=3,vector=[4,0,0,1],sender=proc(1)},{varName="z",value=2,vector=[1,4,6,1],sender=proc(3)}]}]++
1`[{process=proc(1),msgs=[]},{process=proc(2),msgs=[{varName="z",value=2,vector=[1,4,6,1],sender=proc(3)}]},{process=proc(3),msgs=[{varName="x",value=3,vector=[4,0,0,1],sender=proc(1)}]},{process=proc(4),msgs=[{varName="z",value=2,vector=[1,4,6,1],sender=proc(3)}]}]++
1`[{process=proc(1),msgs=[]},{process=proc(2),msgs=[{varName="z",value=2,vector=[1,4,6,1],sender=proc(3)}]},{process=proc(3),msgs=[{varName="x",value=3,vector=[5,4,0,1],sender=proc(1)}]},{process=proc(4),msgs=[]}]++
1`[{process=proc(1),msgs=[]},{process=proc(2),msgs=[{varName="z",value=2,vector=[1,4,6,1],sender=proc(3)}]},{process=proc(3),msgs=[{varName="x",value=3,vector=[5,4,0,1],sender=proc(1)}]},{process=proc(4),msgs=[{varName="w",value=6,vector=[1,4,0,1],sender=proc(2)},{varName="x",value=3,vector=[5,4,0,1],sender=proc(1)},{varName="z",value=2,vector=[1,4,6,1],sender=proc(3)}]}]++
1`[{process=proc(1),msgs=[]},{process=proc(2),msgs=[{varName="z",value=2,vector=[1,4,6,1],sender=proc(3)}]},{process=proc(3),msgs=[{varName="x",value=3,vector=[5,4,0,1],sender=proc(1)}]},{process=proc(4),msgs=[{varName="x",value=3,vector=[5,4,0,1],sender=proc(1)},{varName="z",value=2,vector=[1,4,6,1],sender=proc(3)}]}]++
1`[{process=proc(1),msgs=[]},{process=proc(2),msgs=[{varName="z",value=2,vector=[1,4,6,1],sender=proc(3)}]},{process=proc(3),msgs=[{varName="x",value=3,vector=[5,4,0,1],sender=proc(1)}]},{process=proc(4),msgs=[{varName="y",value=4,vector=[1,0,0,0],sender=proc(1)},{varName="w",value=6,vector=[1,4,0,1],sender=proc(2)},{varName="x",value=3,vector=[5,4,0,1],sender=proc(1)},{varName="z",value=2,vector=[1,4,6,1],sender=proc(3)}]}]++
1`[{process=proc(1),msgs=[]},{process=proc(2),msgs=[{varName="z",value=2,vector=[1,4,6,1],sender=proc(3)}]},{process=proc(3),msgs=[{varName="x",value=3,vector=[5,4,0,1],sender=proc(1)}]},{process=proc(4),msgs=[{varName="z",value=2,vector=[1,4,6,1],sender=proc(3)}]}]++
1`[{process=proc(1),msgs=[]},{process=proc(2),msgs=[{varName="z",value=2,vector=[1,4,6,1],sender=proc(3)},{varName="x",value=3,vector=[3,0,0,0],sender=proc(1)}]},{process=proc(3),msgs=[]},{process=proc(4),msgs=[]}]++
1`[{process=proc(1),msgs=[]},{process=proc(2),msgs=[{varName="z",value=2,vector=[1,4,6,1],sender=proc(3)},{varName="x",value=3,vector=[3,0,0,0],sender=proc(1)}]},{process=proc(3),msgs=[]},{process=proc(4),msgs=[{varName="w",value=6,vector=[1,4,0,1],sender=proc(2)},{varName="z",value=2,vector=[1,4,6,1],sender=proc(3)},{varName="x",value=3,vector=[3,0,0,0],sender=proc(1)}]}]++
1`[{process=proc(1),msgs=[]},{process=proc(2),msgs=[{varName="z",value=2,vector=[1,4,6,1],sender=proc(3)},{varName="x",value=3,vector=[3,0,0,0],sender=proc(1)}]},{process=proc(3),msgs=[]},{process=proc(4),msgs=[{varName="x",value=3,vector=[3,0,0,0],sender=proc(1)}]}]++
1`[{process=proc(1),msgs=[]},{process=proc(2),msgs=[{varName="z",value=2,vector=[1,4,6,1],sender=proc(3)},{varName="x",value=3,vector=[3,0,0,0],sender=proc(1)}]},{process=proc(3),msgs=[]},{process=proc(4),msgs=[{varName="y",value=4,vector=[1,0,0,0],sender=proc(1)},{varName="w",value=6,vector=[1,4,0,1],sender=proc(2)},{varName="z",value=2,vector=[1,4,6,1],sender=proc(3)},{varName="x",value=3,vector=[3,0,0,0],sender=proc(1)}]}]++
1`[{process=proc(1),msgs=[]},{process=proc(2),msgs=[{varName="z",value=2,vector=[1,4,6,1],sender=proc(3)},{varName="x",value=3,vector=[3,0,0,0],sender=proc(1)}]},{process=proc(3),msgs=[]},{process=proc(4),msgs=[{varName="z",value=2,vector=[1,4,6,1],sender=proc(3)},{varName="x",value=3,vector=[3,0,0,0],sender=proc(1)}]}]++
1`[{process=proc(1),msgs=[]},{process=proc(2),msgs=[{varName="z",value=2,vector=[1,4,6,1],sender=proc(3)},{varName="x",value=3,vector=[3,0,0,0],sender=proc(1)}]},{process=proc(3),msgs=[{varName="x",value=3,vector=[3,0,0,0],sender=proc(1)}]},{process=proc(4),msgs=[]}]++
1`[{process=proc(1),msgs=[]},{process=proc(2),msgs=[{varName="z",value=2,vector=[1,4,6,1],sender=proc(3)},{varName="x",value=3,vector=[3,0,0,0],sender=proc(1)}]},{process=proc(3),msgs=[{varName="x",value=3,vector=[3,0,0,0],sender=proc(1)}]},{process=proc(4),msgs=[{varName="w",value=6,vector=[1,4,0,1],sender=proc(2)},{varName="z",value=2,vector=[1,4,6,1],sender=proc(3)},{varName="x",value=3,vector=[3,0,0,0],sender=proc(1)}]}]++
1`[{process=proc(1),msgs=[]},{process=proc(2),msgs=[{varName="z",value=2,vector=[1,4,6,1],sender=proc(3)},{varName="x",value=3,vector=[3,0,0,0],sender=proc(1)}]},{process=proc(3),msgs=[{varName="x",value=3,vector=[3,0,0,0],sender=proc(1)}]},{process=proc(4),msgs=[{varName="x",value=3,vector=[3,0,0,0],sender=proc(1)}]}]++
1`[{process=proc(1),msgs=[]},{process=proc(2),msgs=[{varName="z",value=2,vector=[1,4,6,1],sender=proc(3)},{varName="x",value=3,vector=[3,0,0,0],sender=proc(1)}]},{process=proc(3),msgs=[{varName="x",value=3,vector=[3,0,0,0],sender=proc(1)}]},{process=proc(4),msgs=[{varName="y",value=4,vector=[1,0,0,0],sender=proc(1)},{varName="w",value=6,vector=[1,4,0,1],sender=proc(2)},{varName="z",value=2,vector=[1,4,6,1],sender=proc(3)},{varName="x",value=3,vector=[3,0,0,0],sender=proc(1)}]}]++
1`[{process=proc(1),msgs=[]},{process=proc(2),msgs=[{varName="z",value=2,vector=[1,4,6,1],sender=proc(3)},{varName="x",value=3,vector=[3,0,0,0],sender=proc(1)}]},{process=proc(3),msgs=[{varName="x",value=3,vector=[3,0,0,0],sender=proc(1)}]},{process=proc(4),msgs=[{varName="z",value=2,vector=[1,4,6,1],sender=proc(3)},{varName="x",value=3,vector=[3,0,0,0],sender=proc(1)}]}]++
1`[{process=proc(1),msgs=[]},{process=proc(2),msgs=[{varName="z",value=2,vector=[1,4,6,1],sender=proc(3)},{varName="x",value=3,vector=[4,0,0,1],sender=proc(1)}]},{process=proc(3),msgs=[]},{process=proc(4),msgs=[]}]++
1`[{process=proc(1),msgs=[]},{process=proc(2),msgs=[{varName="z",value=2,vector=[1,4,6,1],sender=proc(3)},{varName="x",value=3,vector=[4,0,0,1],sender=proc(1)}]},{process=proc(3),msgs=[]},{process=proc(4),msgs=[{varName="w",value=6,vector=[1,4,0,1],sender=proc(2)},{varName="z",value=2,vector=[1,4,6,1],sender=proc(3)},{varName="x",value=3,vector=[4,0,0,1],sender=proc(1)}]}]++
1`[{process=proc(1),msgs=[]},{process=proc(2),msgs=[{varName="z",value=2,vector=[1,4,6,1],sender=proc(3)},{varName="x",value=3,vector=[4,0,0,1],sender=proc(1)}]},{process=proc(3),msgs=[]},{process=proc(4),msgs=[{varName="x",value=3,vector=[4,0,0,1],sender=proc(1)}]}]++
1`[{process=proc(1),msgs=[]},{process=proc(2),msgs=[{varName="z",value=2,vector=[1,4,6,1],sender=proc(3)},{varName="x",value=3,vector=[4,0,0,1],sender=proc(1)}]},{process=proc(3),msgs=[]},{process=proc(4),msgs=[{varName="y",value=4,vector=[1,0,0,0],sender=proc(1)},{varName="w",value=6,vector=[1,4,0,1],sender=proc(2)},{varName="z",value=2,vector=[1,4,6,1],sender=proc(3)},{varName="x",value=3,vector=[4,0,0,1],sender=proc(1)}]}]++
1`[{process=proc(1),msgs=[]},{process=proc(2),msgs=[{varName="z",value=2,vector=[1,4,6,1],sender=proc(3)},{varName="x",value=3,vector=[4,0,0,1],sender=proc(1)}]},{process=proc(3),msgs=[]},{process=proc(4),msgs=[{varName="z",value=2,vector=[1,4,6,1],sender=proc(3)},{varName="x",value=3,vector=[4,0,0,1],sender=proc(1)}]}]++
1`[{process=proc(1),msgs=[]},{process=proc(2),msgs=[{varName="z",value=2,vector=[1,4,6,1],sender=proc(3)},{varName="x",value=3,vector=[4,0,0,1],sender=proc(1)}]},{process=proc(3),msgs=[{varName="x",value=3,vector=[4,0,0,1],sender=proc(1)}]},{process=proc(4),msgs=[]}]++
1`[{process=proc(1),msgs=[]},{process=proc(2),msgs=[{varName="z",value=2,vector=[1,4,6,1],sender=proc(3)},{varName="x",value=3,vector=[4,0,0,1],sender=proc(1)}]},{process=proc(3),msgs=[{varName="x",value=3,vector=[4,0,0,1],sender=proc(1)}]},{process=proc(4),msgs=[{varName="w",value=6,vector=[1,4,0,1],sender=proc(2)},{varName="z",value=2,vector=[1,4,6,1],sender=proc(3)},{varName="x",value=3,vector=[4,0,0,1],sender=proc(1)}]}]++
1`[{process=proc(1),msgs=[]},{process=proc(2),msgs=[{varName="z",value=2,vector=[1,4,6,1],sender=proc(3)},{varName="x",value=3,vector=[4,0,0,1],sender=proc(1)}]},{process=proc(3),msgs=[{varName="x",value=3,vector=[4,0,0,1],sender=proc(1)}]},{process=proc(4),msgs=[{varName="x",value=3,vector=[4,0,0,1],sender=proc(1)}]}]++
1`[{process=proc(1),msgs=[]},{process=proc(2),msgs=[{varName="z",value=2,vector=[1,4,6,1],sender=proc(3)},{varName="x",value=3,vector=[4,0,0,1],sender=proc(1)}]},{process=proc(3),msgs=[{varName="x",value=3,vector=[4,0,0,1],sender=proc(1)}]},{process=proc(4),msgs=[{varName="y",value=4,vector=[1,0,0,0],sender=proc(1)},{varName="w",value=6,vector=[1,4,0,1],sender=proc(2)},{varName="z",value=2,vector=[1,4,6,1],sender=proc(3)},{varName="x",value=3,vector=[4,0,0,1],sender=proc(1)}]}]++
1`[{process=proc(1),msgs=[]},{process=proc(2),msgs=[{varName="z",value=2,vector=[1,4,6,1],sender=proc(3)},{varName="x",value=3,vector=[4,0,0,1],sender=proc(1)}]},{process=proc(3),msgs=[{varName="x",value=3,vector=[4,0,0,1],sender=proc(1)}]},{process=proc(4),msgs=[{varName="z",value=2,vector=[1,4,6,1],sender=proc(3)},{varName="x",value=3,vector=[4,0,0,1],sender=proc(1)}]}]++
1`[{process=proc(1),msgs=[]},{process=proc(2),msgs=[{varName="z",value=2,vector=[1,4,6,1],sender=proc(3)},{varName="x",value=3,vector=[5,4,0,1],sender=proc(1)}]},{process=proc(3),msgs=[]},{process=proc(4),msgs=[]}]++
1`[{process=proc(1),msgs=[]},{process=proc(2),msgs=[{varName="z",value=2,vector=[1,4,6,1],sender=proc(3)},{varName="x",value=3,vector=[5,4,0,1],sender=proc(1)}]},{process=proc(3),msgs=[]},{process=proc(4),msgs=[{varName="w",value=6,vector=[1,4,0,1],sender=proc(2)},{varName="z",value=2,vector=[1,4,6,1],sender=proc(3)},{varName="x",value=3,vector=[5,4,0,1],sender=proc(1)}]}]++
1`[{process=proc(1),msgs=[]},{process=proc(2),msgs=[{varName="z",value=2,vector=[1,4,6,1],sender=proc(3)},{varName="x",value=3,vector=[5,4,0,1],sender=proc(1)}]},{process=proc(3),msgs=[]},{process=proc(4),msgs=[{varName="x",value=3,vector=[5,4,0,1],sender=proc(1)}]}]++
1`[{process=proc(1),msgs=[]},{process=proc(2),msgs=[{varName="z",value=2,vector=[1,4,6,1],sender=proc(3)},{varName="x",value=3,vector=[5,4,0,1],sender=proc(1)}]},{process=proc(3),msgs=[]},{process=proc(4),msgs=[{varName="y",value=4,vector=[1,0,0,0],sender=proc(1)},{varName="w",value=6,vector=[1,4,0,1],sender=proc(2)},{varName="z",value=2,vector=[1,4,6,1],sender=proc(3)},{varName="x",value=3,vector=[5,4,0,1],sender=proc(1)}]}]++
1`[{process=proc(1),msgs=[]},{process=proc(2),msgs=[{varName="z",value=2,vector=[1,4,6,1],sender=proc(3)},{varName="x",value=3,vector=[5,4,0,1],sender=proc(1)}]},{process=proc(3),msgs=[]},{process=proc(4),msgs=[{varName="z",value=2,vector=[1,4,6,1],sender=proc(3)},{varName="x",value=3,vector=[5,4,0,1],sender=proc(1)}]}]++
1`[{process=proc(1),msgs=[]},{process=proc(2),msgs=[{varName="z",value=2,vector=[1,4,6,1],sender=proc(3)},{varName="x",value=3,vector=[5,4,0,1],sender=proc(1)}]},{process=proc(3),msgs=[{varName="x",value=3,vector=[5,4,0,1],sender=proc(1)}]},{process=proc(4),msgs=[]}]++
1`[{process=proc(1),msgs=[]},{process=proc(2),msgs=[{varName="z",value=2,vector=[1,4,6,1],sender=proc(3)},{varName="x",value=3,vector=[5,4,0,1],sender=proc(1)}]},{process=proc(3),msgs=[{varName="x",value=3,vector=[5,4,0,1],sender=proc(1)}]},{process=proc(4),msgs=[{varName="w",value=6,vector=[1,4,0,1],sender=proc(2)},{varName="z",value=2,vector=[1,4,6,1],sender=proc(3)},{varName="x",value=3,vector=[5,4,0,1],sender=proc(1)}]}]++
1`[{process=proc(1),msgs=[]},{process=proc(2),msgs=[{varName="z",value=2,vector=[1,4,6,1],sender=proc(3)},{varName="x",value=3,vector=[5,4,0,1],sender=proc(1)}]},{process=proc(3),msgs=[{varName="x",value=3,vector=[5,4,0,1],sender=proc(1)}]},{process=proc(4),msgs=[{varName="x",value=3,vector=[5,4,0,1],sender=proc(1)}]}]++
1`[{process=proc(1),msgs=[]},{process=proc(2),msgs=[{varName="z",value=2,vector=[1,4,6,1],sender=proc(3)},{varName="x",value=3,vector=[5,4,0,1],sender=proc(1)}]},{process=proc(3),msgs=[{varName="x",value=3,vector=[5,4,0,1],sender=proc(1)}]},{process=proc(4),msgs=[{varName="y",value=4,vector=[1,0,0,0],sender=proc(1)},{varName="w",value=6,vector=[1,4,0,1],sender=proc(2)},{varName="z",value=2,vector=[1,4,6,1],sender=proc(3)},{varName="x",value=3,vector=[5,4,0,1],sender=proc(1)}]}]++
1`[{process=proc(1),msgs=[]},{process=proc(2),msgs=[{varName="z",value=2,vector=[1,4,6,1],sender=proc(3)},{varName="x",value=3,vector=[5,4,0,1],sender=proc(1)}]},{process=proc(3),msgs=[{varName="x",value=3,vector=[5,4,0,1],sender=proc(1)}]},{process=proc(4),msgs=[{varName="z",value=2,vector=[1,4,6,1],sender=proc(3)},{varName="x",value=3,vector=[5,4,0,1],sender=proc(1)}]}]++
1`[{process=proc(1),msgs=[]},{process=proc(2),msgs=[{varName="z",value=2,vector=[1,4,6,1],sender=proc(3)},{varName="x",value=3,vector=[6,4,6,1],sender=proc(1)}]},{process=proc(3),msgs=[]},{process=proc(4),msgs=[]}]++
1`[{process=proc(1),msgs=[]},{process=proc(2),msgs=[{varName="z",value=2,vector=[1,4,6,1],sender=proc(3)},{varName="x",value=3,vector=[6,4,6,1],sender=proc(1)}]},{process=proc(3),msgs=[]},{process=proc(4),msgs=[{varName="w",value=6,vector=[1,4,0,1],sender=proc(2)},{varName="z",value=2,vector=[1,4,6,1],sender=proc(3)},{varName="x",value=3,vector=[6,4,6,1],sender=proc(1)}]}]++
1`[{process=proc(1),msgs=[]},{process=proc(2),msgs=[{varName="z",value=2,vector=[1,4,6,1],sender=proc(3)},{varName="x",value=3,vector=[6,4,6,1],sender=proc(1)}]},{process=proc(3),msgs=[]},{process=proc(4),msgs=[{varName="x",value=3,vector=[6,4,6,1],sender=proc(1)}]}]++
1`[{process=proc(1),msgs=[]},{process=proc(2),msgs=[{varName="z",value=2,vector=[1,4,6,1],sender=proc(3)},{varName="x",value=3,vector=[6,4,6,1],sender=proc(1)}]},{process=proc(3),msgs=[]},{process=proc(4),msgs=[{varName="y",value=4,vector=[1,0,0,0],sender=proc(1)},{varName="w",value=6,vector=[1,4,0,1],sender=proc(2)},{varName="z",value=2,vector=[1,4,6,1],sender=proc(3)},{varName="x",value=3,vector=[6,4,6,1],sender=proc(1)}]}]++
1`[{process=proc(1),msgs=[]},{process=proc(2),msgs=[{varName="z",value=2,vector=[1,4,6,1],sender=proc(3)},{varName="x",value=3,vector=[6,4,6,1],sender=proc(1)}]},{process=proc(3),msgs=[]},{process=proc(4),msgs=[{varName="z",value=2,vector=[1,4,6,1],sender=proc(3)},{varName="x",value=3,vector=[6,4,6,1],sender=proc(1)}]}]++
1`[{process=proc(1),msgs=[]},{process=proc(2),msgs=[{varName="z",value=2,vector=[1,4,6,1],sender=proc(3)},{varName="x",value=3,vector=[6,4,6,1],sender=proc(1)}]},{process=proc(3),msgs=[{varName="x",value=3,vector=[6,4,6,1],sender=proc(1)}]},{process=proc(4),msgs=[]}]++
1`[{process=proc(1),msgs=[]},{process=proc(2),msgs=[{varName="z",value=2,vector=[1,4,6,1],sender=proc(3)},{varName="x",value=3,vector=[6,4,6,1],sender=proc(1)}]},{process=proc(3),msgs=[{varName="x",value=3,vector=[6,4,6,1],sender=proc(1)}]},{process=proc(4),msgs=[{varName="w",value=6,vector=[1,4,0,1],sender=proc(2)},{varName="z",value=2,vector=[1,4,6,1],sender=proc(3)},{varName="x",value=3,vector=[6,4,6,1],sender=proc(1)}]}]++
1`[{process=proc(1),msgs=[]},{process=proc(2),msgs=[{varName="z",value=2,vector=[1,4,6,1],sender=proc(3)},{varName="x",value=3,vector=[6,4,6,1],sender=proc(1)}]},{process=proc(3),msgs=[{varName="x",value=3,vector=[6,4,6,1],sender=proc(1)}]},{process=proc(4),msgs=[{varName="x",value=3,vector=[6,4,6,1],sender=proc(1)}]}]++
1`[{process=proc(1),msgs=[]},{process=proc(2),msgs=[{varName="z",value=2,vector=[1,4,6,1],sender=proc(3)},{varName="x",value=3,vector=[6,4,6,1],sender=proc(1)}]},{process=proc(3),msgs=[{varName="x",value=3,vector=[6,4,6,1],sender=proc(1)}]},{process=proc(4),msgs=[{varName="y",value=4,vector=[1,0,0,0],sender=proc(1)},{varName="w",value=6,vector=[1,4,0,1],sender=proc(2)},{varName="z",value=2,vector=[1,4,6,1],sender=proc(3)},{varName="x",value=3,vector=[6,4,6,1],sender=proc(1)}]}]++
1`[{process=proc(1),msgs=[]},{process=proc(2),msgs=[{varName="z",value=2,vector=[1,4,6,1],sender=proc(3)},{varName="x",value=3,vector=[6,4,6,1],sender=proc(1)}]},{process=proc(3),msgs=[{varName="x",value=3,vector=[6,4,6,1],sender=proc(1)}]},{process=proc(4),msgs=[{varName="z",value=2,vector=[1,4,6,1],sender=proc(3)},{varName="x",value=3,vector=[6,4,6,1],sender=proc(1)}]}]++
1`[{process=proc(1),msgs=[]},{process=proc(2),msgs=[{varName="z",value=2,vector=[1,4,6,2],sender=proc(3)}]},{process=proc(3),msgs=[]},{process=proc(4),msgs=[]}]++
1`[{process=proc(1),msgs=[]},{process=proc(2),msgs=[{varName="z",value=2,vector=[1,4,6,2],sender=proc(3)}]},{process=proc(3),msgs=[]},{process=proc(4),msgs=[{varName="w",value=6,vector=[1,4,0,2],sender=proc(2)},{varName="x",value=3,vector=[3,0,0,0],sender=proc(1)},{varName="z",value=2,vector=[1,4,6,2],sender=proc(3)}]}]++
1`[{process=proc(1),msgs=[]},{process=proc(2),msgs=[{varName="z",value=2,vector=[1,4,6,2],sender=proc(3)}]},{process=proc(3),msgs=[]},{process=proc(4),msgs=[{varName="w",value=6,vector=[1,4,0,2],sender=proc(2)},{varName="x",value=3,vector=[4,0,0,2],sender=proc(1)},{varName="z",value=2,vector=[1,4,6,2],sender=proc(3)}]}]++
1`[{process=proc(1),msgs=[]},{process=proc(2),msgs=[{varName="z",value=2,vector=[1,4,6,2],sender=proc(3)}]},{process=proc(3),msgs=[]},{process=proc(4),msgs=[{varName="w",value=6,vector=[1,4,0,2],sender=proc(2)},{varName="x",value=3,vector=[5,4,0,2],sender=proc(1)},{varName="z",value=2,vector=[1,4,6,2],sender=proc(3)}]}]++
1`[{process=proc(1),msgs=[]},{process=proc(2),msgs=[{varName="z",value=2,vector=[1,4,6,2],sender=proc(3)}]},{process=proc(3),msgs=[]},{process=proc(4),msgs=[{varName="w",value=6,vector=[1,4,0,2],sender=proc(2)},{varName="z",value=2,vector=[1,4,6,2],sender=proc(3)}]}]++
1`[{process=proc(1),msgs=[]},{process=proc(2),msgs=[{varName="z",value=2,vector=[1,4,6,2],sender=proc(3)}]},{process=proc(3),msgs=[]},{process=proc(4),msgs=[{varName="x",value=3,vector=[3,0,0,0],sender=proc(1)},{varName="z",value=2,vector=[1,4,6,2],sender=proc(3)}]}]++
1`[{process=proc(1),msgs=[]},{process=proc(2),msgs=[{varName="z",value=2,vector=[1,4,6,2],sender=proc(3)}]},{process=proc(3),msgs=[]},{process=proc(4),msgs=[{varName="x",value=3,vector=[4,0,0,2],sender=proc(1)},{varName="z",value=2,vector=[1,4,6,2],sender=proc(3)}]}]++
1`[{process=proc(1),msgs=[]},{process=proc(2),msgs=[{varName="z",value=2,vector=[1,4,6,2],sender=proc(3)}]},{process=proc(3),msgs=[]},{process=proc(4),msgs=[{varName="x",value=3,vector=[5,4,0,2],sender=proc(1)},{varName="z",value=2,vector=[1,4,6,2],sender=proc(3)}]}]++
1`[{process=proc(1),msgs=[]},{process=proc(2),msgs=[{varName="z",value=2,vector=[1,4,6,2],sender=proc(3)}]},{process=proc(3),msgs=[]},{process=proc(4),msgs=[{varName="z",value=2,vector=[1,4,6,2],sender=proc(3)}]}]++
1`[{process=proc(1),msgs=[]},{process=proc(2),msgs=[{varName="z",value=2,vector=[1,4,6,2],sender=proc(3)}]},{process=proc(3),msgs=[{varName="x",value=3,vector=[3,0,0,0],sender=proc(1)}]},{process=proc(4),msgs=[]}]++
1`[{process=proc(1),msgs=[]},{process=proc(2),msgs=[{varName="z",value=2,vector=[1,4,6,2],sender=proc(3)}]},{process=proc(3),msgs=[{varName="x",value=3,vector=[3,0,0,0],sender=proc(1)}]},{process=proc(4),msgs=[{varName="w",value=6,vector=[1,4,0,2],sender=proc(2)},{varName="x",value=3,vector=[3,0,0,0],sender=proc(1)},{varName="z",value=2,vector=[1,4,6,2],sender=proc(3)}]}]++
1`[{process=proc(1),msgs=[]},{process=proc(2),msgs=[{varName="z",value=2,vector=[1,4,6,2],sender=proc(3)}]},{process=proc(3),msgs=[{varName="x",value=3,vector=[3,0,0,0],sender=proc(1)}]},{process=proc(4),msgs=[{varName="x",value=3,vector=[3,0,0,0],sender=proc(1)},{varName="z",value=2,vector=[1,4,6,2],sender=proc(3)}]}]++
1`[{process=proc(1),msgs=[]},{process=proc(2),msgs=[{varName="z",value=2,vector=[1,4,6,2],sender=proc(3)}]},{process=proc(3),msgs=[{varName="x",value=3,vector=[3,0,0,0],sender=proc(1)}]},{process=proc(4),msgs=[{varName="z",value=2,vector=[1,4,6,2],sender=proc(3)}]}]++
1`[{process=proc(1),msgs=[]},{process=proc(2),msgs=[{varName="z",value=2,vector=[1,4,6,2],sender=proc(3)}]},{process=proc(3),msgs=[{varName="x",value=3,vector=[4,0,0,2],sender=proc(1)}]},{process=proc(4),msgs=[]}]++
1`[{process=proc(1),msgs=[]},{process=proc(2),msgs=[{varName="z",value=2,vector=[1,4,6,2],sender=proc(3)}]},{process=proc(3),msgs=[{varName="x",value=3,vector=[4,0,0,2],sender=proc(1)}]},{process=proc(4),msgs=[{varName="w",value=6,vector=[1,4,0,2],sender=proc(2)},{varName="x",value=3,vector=[4,0,0,2],sender=proc(1)},{varName="z",value=2,vector=[1,4,6,2],sender=proc(3)}]}]++
1`[{process=proc(1),msgs=[]},{process=proc(2),msgs=[{varName="z",value=2,vector=[1,4,6,2],sender=proc(3)}]},{process=proc(3),msgs=[{varName="x",value=3,vector=[4,0,0,2],sender=proc(1)}]},{process=proc(4),msgs=[{varName="x",value=3,vector=[4,0,0,2],sender=proc(1)},{varName="z",value=2,vector=[1,4,6,2],sender=proc(3)}]}]++
1`[{process=proc(1),msgs=[]},{process=proc(2),msgs=[{varName="z",value=2,vector=[1,4,6,2],sender=proc(3)}]},{process=proc(3),msgs=[{varName="x",value=3,vector=[4,0,0,2],sender=proc(1)}]},{process=proc(4),msgs=[{varName="z",value=2,vector=[1,4,6,2],sender=proc(3)}]}]++
1`[{process=proc(1),msgs=[]},{process=proc(2),msgs=[{varName="z",value=2,vector=[1,4,6,2],sender=proc(3)}]},{process=proc(3),msgs=[{varName="x",value=3,vector=[5,4,0,2],sender=proc(1)}]},{process=proc(4),msgs=[]}]++
1`[{process=proc(1),msgs=[]},{process=proc(2),msgs=[{varName="z",value=2,vector=[1,4,6,2],sender=proc(3)}]},{process=proc(3),msgs=[{varName="x",value=3,vector=[5,4,0,2],sender=proc(1)}]},{process=proc(4),msgs=[{varName="w",value=6,vector=[1,4,0,2],sender=proc(2)},{varName="x",value=3,vector=[5,4,0,2],sender=proc(1)},{varName="z",value=2,vector=[1,4,6,2],sender=proc(3)}]}]++
1`[{process=proc(1),msgs=[]},{process=proc(2),msgs=[{varName="z",value=2,vector=[1,4,6,2],sender=proc(3)}]},{process=proc(3),msgs=[{varName="x",value=3,vector=[5,4,0,2],sender=proc(1)}]},{process=proc(4),msgs=[{varName="x",value=3,vector=[5,4,0,2],sender=proc(1)},{varName="z",value=2,vector=[1,4,6,2],sender=proc(3)}]}]++
1`[{process=proc(1),msgs=[]},{process=proc(2),msgs=[{varName="z",value=2,vector=[1,4,6,2],sender=proc(3)}]},{process=proc(3),msgs=[{varName="x",value=3,vector=[5,4,0,2],sender=proc(1)}]},{process=proc(4),msgs=[{varName="z",value=2,vector=[1,4,6,2],sender=proc(3)}]}]++
1`[{process=proc(1),msgs=[]},{process=proc(2),msgs=[{varName="z",value=2,vector=[1,4,6,2],sender=proc(3)},{varName="x",value=3,vector=[3,0,0,0],sender=proc(1)}]},{process=proc(3),msgs=[]},{process=proc(4),msgs=[]}]++
1`[{process=proc(1),msgs=[]},{process=proc(2),msgs=[{varName="z",value=2,vector=[1,4,6,2],sender=proc(3)},{varName="x",value=3,vector=[3,0,0,0],sender=proc(1)}]},{process=proc(3),msgs=[]},{process=proc(4),msgs=[{varName="w",value=6,vector=[1,4,0,2],sender=proc(2)},{varName="z",value=2,vector=[1,4,6,2],sender=proc(3)},{varName="x",value=3,vector=[3,0,0,0],sender=proc(1)}]}]++
1`[{process=proc(1),msgs=[]},{process=proc(2),msgs=[{varName="z",value=2,vector=[1,4,6,2],sender=proc(3)},{varName="x",value=3,vector=[3,0,0,0],sender=proc(1)}]},{process=proc(3),msgs=[]},{process=proc(4),msgs=[{varName="x",value=3,vector=[3,0,0,0],sender=proc(1)}]}]++
1`[{process=proc(1),msgs=[]},{process=proc(2),msgs=[{varName="z",value=2,vector=[1,4,6,2],sender=proc(3)},{varName="x",value=3,vector=[3,0,0,0],sender=proc(1)}]},{process=proc(3),msgs=[]},{process=proc(4),msgs=[{varName="z",value=2,vector=[1,4,6,2],sender=proc(3)},{varName="x",value=3,vector=[3,0,0,0],sender=proc(1)}]}]++
1`[{process=proc(1),msgs=[]},{process=proc(2),msgs=[{varName="z",value=2,vector=[1,4,6,2],sender=proc(3)},{varName="x",value=3,vector=[3,0,0,0],sender=proc(1)}]},{process=proc(3),msgs=[{varName="x",value=3,vector=[3,0,0,0],sender=proc(1)}]},{process=proc(4),msgs=[]}]++
1`[{process=proc(1),msgs=[]},{process=proc(2),msgs=[{varName="z",value=2,vector=[1,4,6,2],sender=proc(3)},{varName="x",value=3,vector=[3,0,0,0],sender=proc(1)}]},{process=proc(3),msgs=[{varName="x",value=3,vector=[3,0,0,0],sender=proc(1)}]},{process=proc(4),msgs=[{varName="w",value=6,vector=[1,4,0,2],sender=proc(2)},{varName="z",value=2,vector=[1,4,6,2],sender=proc(3)},{varName="x",value=3,vector=[3,0,0,0],sender=proc(1)}]}]++
1`[{process=proc(1),msgs=[]},{process=proc(2),msgs=[{varName="z",value=2,vector=[1,4,6,2],sender=proc(3)},{varName="x",value=3,vector=[3,0,0,0],sender=proc(1)}]},{process=proc(3),msgs=[{varName="x",value=3,vector=[3,0,0,0],sender=proc(1)}]},{process=proc(4),msgs=[{varName="x",value=3,vector=[3,0,0,0],sender=proc(1)}]}]++
1`[{process=proc(1),msgs=[]},{process=proc(2),msgs=[{varName="z",value=2,vector=[1,4,6,2],sender=proc(3)},{varName="x",value=3,vector=[3,0,0,0],sender=proc(1)}]},{process=proc(3),msgs=[{varName="x",value=3,vector=[3,0,0,0],sender=proc(1)}]},{process=proc(4),msgs=[{varName="z",value=2,vector=[1,4,6,2],sender=proc(3)},{varName="x",value=3,vector=[3,0,0,0],sender=proc(1)}]}]++
1`[{process=proc(1),msgs=[]},{process=proc(2),msgs=[{varName="z",value=2,vector=[1,4,6,2],sender=proc(3)},{varName="x",value=3,vector=[4,0,0,2],sender=proc(1)}]},{process=proc(3),msgs=[]},{process=proc(4),msgs=[]}]++
1`[{process=proc(1),msgs=[]},{process=proc(2),msgs=[{varName="z",value=2,vector=[1,4,6,2],sender=proc(3)},{varName="x",value=3,vector=[4,0,0,2],sender=proc(1)}]},{process=proc(3),msgs=[]},{process=proc(4),msgs=[{varName="w",value=6,vector=[1,4,0,2],sender=proc(2)},{varName="z",value=2,vector=[1,4,6,2],sender=proc(3)},{varName="x",value=3,vector=[4,0,0,2],sender=proc(1)}]}]++
1`[{process=proc(1),msgs=[]},{process=proc(2),msgs=[{varName="z",value=2,vector=[1,4,6,2],sender=proc(3)},{varName="x",value=3,vector=[4,0,0,2],sender=proc(1)}]},{process=proc(3),msgs=[]},{process=proc(4),msgs=[{varName="x",value=3,vector=[4,0,0,2],sender=proc(1)}]}]++
1`[{process=proc(1),msgs=[]},{process=proc(2),msgs=[{varName="z",value=2,vector=[1,4,6,2],sender=proc(3)},{varName="x",value=3,vector=[4,0,0,2],sender=proc(1)}]},{process=proc(3),msgs=[]},{process=proc(4),msgs=[{varName="z",value=2,vector=[1,4,6,2],sender=proc(3)},{varName="x",value=3,vector=[4,0,0,2],sender=proc(1)}]}]++
1`[{process=proc(1),msgs=[]},{process=proc(2),msgs=[{varName="z",value=2,vector=[1,4,6,2],sender=proc(3)},{varName="x",value=3,vector=[4,0,0,2],sender=proc(1)}]},{process=proc(3),msgs=[{varName="x",value=3,vector=[4,0,0,2],sender=proc(1)}]},{process=proc(4),msgs=[]}]++
1`[{process=proc(1),msgs=[]},{process=proc(2),msgs=[{varName="z",value=2,vector=[1,4,6,2],sender=proc(3)},{varName="x",value=3,vector=[4,0,0,2],sender=proc(1)}]},{process=proc(3),msgs=[{varName="x",value=3,vector=[4,0,0,2],sender=proc(1)}]},{process=proc(4),msgs=[{varName="w",value=6,vector=[1,4,0,2],sender=proc(2)},{varName="z",value=2,vector=[1,4,6,2],sender=proc(3)},{varName="x",value=3,vector=[4,0,0,2],sender=proc(1)}]}]++
1`[{process=proc(1),msgs=[]},{process=proc(2),msgs=[{varName="z",value=2,vector=[1,4,6,2],sender=proc(3)},{varName="x",value=3,vector=[4,0,0,2],sender=proc(1)}]},{process=proc(3),msgs=[{varName="x",value=3,vector=[4,0,0,2],sender=proc(1)}]},{process=proc(4),msgs=[{varName="x",value=3,vector=[4,0,0,2],sender=proc(1)}]}]++
1`[{process=proc(1),msgs=[]},{process=proc(2),msgs=[{varName="z",value=2,vector=[1,4,6,2],sender=proc(3)},{varName="x",value=3,vector=[4,0,0,2],sender=proc(1)}]},{process=proc(3),msgs=[{varName="x",value=3,vector=[4,0,0,2],sender=proc(1)}]},{process=proc(4),msgs=[{varName="z",value=2,vector=[1,4,6,2],sender=proc(3)},{varName="x",value=3,vector=[4,0,0,2],sender=proc(1)}]}]++
1`[{process=proc(1),msgs=[]},{process=proc(2),msgs=[{varName="z",value=2,vector=[1,4,6,2],sender=proc(3)},{varName="x",value=3,vector=[5,4,0,2],sender=proc(1)}]},{process=proc(3),msgs=[]},{process=proc(4),msgs=[]}]++
1`[{process=proc(1),msgs=[]},{process=proc(2),msgs=[{varName="z",value=2,vector=[1,4,6,2],sender=proc(3)},{varName="x",value=3,vector=[5,4,0,2],sender=proc(1)}]},{process=proc(3),msgs=[]},{process=proc(4),msgs=[{varName="w",value=6,vector=[1,4,0,2],sender=proc(2)},{varName="z",value=2,vector=[1,4,6,2],sender=proc(3)},{varName="x",value=3,vector=[5,4,0,2],sender=proc(1)}]}]++
1`[{process=proc(1),msgs=[]},{process=proc(2),msgs=[{varName="z",value=2,vector=[1,4,6,2],sender=proc(3)},{varName="x",value=3,vector=[5,4,0,2],sender=proc(1)}]},{process=proc(3),msgs=[]},{process=proc(4),msgs=[{varName="x",value=3,vector=[5,4,0,2],sender=proc(1)}]}]++
1`[{process=proc(1),msgs=[]},{process=proc(2),msgs=[{varName="z",value=2,vector=[1,4,6,2],sender=proc(3)},{varName="x",value=3,vector=[5,4,0,2],sender=proc(1)}]},{process=proc(3),msgs=[]},{process=proc(4),msgs=[{varName="z",value=2,vector=[1,4,6,2],sender=proc(3)},{varName="x",value=3,vector=[5,4,0,2],sender=proc(1)}]}]++
1`[{process=proc(1),msgs=[]},{process=proc(2),msgs=[{varName="z",value=2,vector=[1,4,6,2],sender=proc(3)},{varName="x",value=3,vector=[5,4,0,2],sender=proc(1)}]},{process=proc(3),msgs=[{varName="x",value=3,vector=[5,4,0,2],sender=proc(1)}]},{process=proc(4),msgs=[]}]++
1`[{process=proc(1),msgs=[]},{process=proc(2),msgs=[{varName="z",value=2,vector=[1,4,6,2],sender=proc(3)},{varName="x",value=3,vector=[5,4,0,2],sender=proc(1)}]},{process=proc(3),msgs=[{varName="x",value=3,vector=[5,4,0,2],sender=proc(1)}]},{process=proc(4),msgs=[{varName="w",value=6,vector=[1,4,0,2],sender=proc(2)},{varName="z",value=2,vector=[1,4,6,2],sender=proc(3)},{varName="x",value=3,vector=[5,4,0,2],sender=proc(1)}]}]++
1`[{process=proc(1),msgs=[]},{process=proc(2),msgs=[{varName="z",value=2,vector=[1,4,6,2],sender=proc(3)},{varName="x",value=3,vector=[5,4,0,2],sender=proc(1)}]},{process=proc(3),msgs=[{varName="x",value=3,vector=[5,4,0,2],sender=proc(1)}]},{process=proc(4),msgs=[{varName="x",value=3,vector=[5,4,0,2],sender=proc(1)}]}]++
1`[{process=proc(1),msgs=[]},{process=proc(2),msgs=[{varName="z",value=2,vector=[1,4,6,2],sender=proc(3)},{varName="x",value=3,vector=[5,4,0,2],sender=proc(1)}]},{process=proc(3),msgs=[{varName="x",value=3,vector=[5,4,0,2],sender=proc(1)}]},{process=proc(4),msgs=[{varName="z",value=2,vector=[1,4,6,2],sender=proc(3)},{varName="x",value=3,vector=[5,4,0,2],sender=proc(1)}]}]++
1`[{process=proc(1),msgs=[]},{process=proc(2),msgs=[{varName="z",value=2,vector=[1,4,6,2],sender=proc(3)},{varName="x",value=3,vector=[6,4,6,2],sender=proc(1)}]},{process=proc(3),msgs=[]},{process=proc(4),msgs=[]}]++
1`[{process=proc(1),msgs=[]},{process=proc(2),msgs=[{varName="z",value=2,vector=[1,4,6,2],sender=proc(3)},{varName="x",value=3,vector=[6,4,6,2],sender=proc(1)}]},{process=proc(3),msgs=[]},{process=proc(4),msgs=[{varName="w",value=6,vector=[1,4,0,2],sender=proc(2)},{varName="z",value=2,vector=[1,4,6,2],sender=proc(3)},{varName="x",value=3,vector=[6,4,6,2],sender=proc(1)}]}]++
1`[{process=proc(1),msgs=[]},{process=proc(2),msgs=[{varName="z",value=2,vector=[1,4,6,2],sender=proc(3)},{varName="x",value=3,vector=[6,4,6,2],sender=proc(1)}]},{process=proc(3),msgs=[]},{process=proc(4),msgs=[{varName="x",value=3,vector=[6,4,6,2],sender=proc(1)}]}]++
1`[{process=proc(1),msgs=[]},{process=proc(2),msgs=[{varName="z",value=2,vector=[1,4,6,2],sender=proc(3)},{varName="x",value=3,vector=[6,4,6,2],sender=proc(1)}]},{process=proc(3),msgs=[]},{process=proc(4),msgs=[{varName="z",value=2,vector=[1,4,6,2],sender=proc(3)},{varName="x",value=3,vector=[6,4,6,2],sender=proc(1)}]}]++
1`[{process=proc(1),msgs=[]},{process=proc(2),msgs=[{varName="z",value=2,vector=[1,4,6,2],sender=proc(3)},{varName="x",value=3,vector=[6,4,6,2],sender=proc(1)}]},{process=proc(3),msgs=[{varName="x",value=3,vector=[6,4,6,2],sender=proc(1)}]},{process=proc(4),msgs=[]}]++
1`[{process=proc(1),msgs=[]},{process=proc(2),msgs=[{varName="z",value=2,vector=[1,4,6,2],sender=proc(3)},{varName="x",value=3,vector=[6,4,6,2],sender=proc(1)}]},{process=proc(3),msgs=[{varName="x",value=3,vector=[6,4,6,2],sender=proc(1)}]},{process=proc(4),msgs=[{varName="w",value=6,vector=[1,4,0,2],sender=proc(2)},{varName="z",value=2,vector=[1,4,6,2],sender=proc(3)},{varName="x",value=3,vector=[6,4,6,2],sender=proc(1)}]}]++
1`[{process=proc(1),msgs=[]},{process=proc(2),msgs=[{varName="z",value=2,vector=[1,4,6,2],sender=proc(3)},{varName="x",value=3,vector=[6,4,6,2],sender=proc(1)}]},{process=proc(3),msgs=[{varName="x",value=3,vector=[6,4,6,2],sender=proc(1)}]},{process=proc(4),msgs=[{varName="x",value=3,vector=[6,4,6,2],sender=proc(1)}]}]++
1`[{process=proc(1),msgs=[]},{process=proc(2),msgs=[{varName="z",value=2,vector=[1,4,6,2],sender=proc(3)},{varName="x",value=3,vector=[6,4,6,2],sender=proc(1)}]},{process=proc(3),msgs=[{varName="x",value=3,vector=[6,4,6,2],sender=proc(1)}]},{process=proc(4),msgs=[{varName="z",value=2,vector=[1,4,6,2],sender=proc(3)},{varName="x",value=3,vector=[6,4,6,2],sender=proc(1)}]}]++
1`[{process=proc(1),msgs=[{varName="w",value=6,vector=[1,3,0,0],sender=proc(2)}]},{process=proc(2),msgs=[]},{process=proc(3),msgs=[]},{process=proc(4),msgs=[]}]++
1`[{process=proc(1),msgs=[{varName="w",value=6,vector=[1,3,0,0],sender=proc(2)}]},{process=proc(2),msgs=[]},{process=proc(3),msgs=[]},{process=proc(4),msgs=[{varName="w",value=6,vector=[1,3,0,0],sender=proc(2)}]}]++
1`[{process=proc(1),msgs=[{varName="w",value=6,vector=[1,3,0,0],sender=proc(2)}]},{process=proc(2),msgs=[]},{process=proc(3),msgs=[]},{process=proc(4),msgs=[{varName="w",value=6,vector=[1,3,0,0],sender=proc(2)},{varName="x",value=3,vector=[3,0,0,0],sender=proc(1)}]}]++
1`[{process=proc(1),msgs=[{varName="w",value=6,vector=[1,3,0,0],sender=proc(2)}]},{process=proc(2),msgs=[]},{process=proc(3),msgs=[]},{process=proc(4),msgs=[{varName="w",value=6,vector=[1,3,0,0],sender=proc(2)},{varName="x",value=3,vector=[4,0,0,1],sender=proc(1)}]}]++
1`[{process=proc(1),msgs=[{varName="w",value=6,vector=[1,3,0,0],sender=proc(2)}]},{process=proc(2),msgs=[]},{process=proc(3),msgs=[]},{process=proc(4),msgs=[{varName="w",value=6,vector=[1,3,0,0],sender=proc(2)},{varName="x",value=3,vector=[4,0,0,2],sender=proc(1)}]}]++
1`[{process=proc(1),msgs=[{varName="w",value=6,vector=[1,3,0,0],sender=proc(2)}]},{process=proc(2),msgs=[]},{process=proc(3),msgs=[]},{process=proc(4),msgs=[{varName="x",value=3,vector=[3,0,0,0],sender=proc(1)}]}]++
1`[{process=proc(1),msgs=[{varName="w",value=6,vector=[1,3,0,0],sender=proc(2)}]},{process=proc(2),msgs=[]},{process=proc(3),msgs=[]},{process=proc(4),msgs=[{varName="x",value=3,vector=[4,0,0,1],sender=proc(1)}]}]++
1`[{process=proc(1),msgs=[{varName="w",value=6,vector=[1,3,0,0],sender=proc(2)}]},{process=proc(2),msgs=[]},{process=proc(3),msgs=[]},{process=proc(4),msgs=[{varName="x",value=3,vector=[4,0,0,2],sender=proc(1)}]}]++
1`[{process=proc(1),msgs=[{varName="w",value=6,vector=[1,3,0,0],sender=proc(2)}]},{process=proc(2),msgs=[]},{process=proc(3),msgs=[]},{process=proc(4),msgs=[{varName="y",value=4,vector=[1,0,0,0],sender=proc(1)},{varName="w",value=6,vector=[1,3,0,0],sender=proc(2)}]}]++
1`[{process=proc(1),msgs=[{varName="w",value=6,vector=[1,3,0,0],sender=proc(2)}]},{process=proc(2),msgs=[]},{process=proc(3),msgs=[]},{process=proc(4),msgs=[{varName="y",value=4,vector=[1,0,0,0],sender=proc(1)},{varName="w",value=6,vector=[1,3,0,0],sender=proc(2)},{varName="x",value=3,vector=[3,0,0,0],sender=proc(1)}]}]++
1`[{process=proc(1),msgs=[{varName="w",value=6,vector=[1,3,0,0],sender=proc(2)}]},{process=proc(2),msgs=[]},{process=proc(3),msgs=[]},{process=proc(4),msgs=[{varName="y",value=4,vector=[1,0,0,0],sender=proc(1)},{varName="w",value=6,vector=[1,3,0,0],sender=proc(2)},{varName="x",value=3,vector=[4,0,0,1],sender=proc(1)}]}]++
1`[{process=proc(1),msgs=[{varName="w",value=6,vector=[1,3,0,0],sender=proc(2)}]},{process=proc(2),msgs=[]},{process=proc(3),msgs=[{varName="w",value=6,vector=[1,3,0,0],sender=proc(2)}]},{process=proc(4),msgs=[]}]++
1`[{process=proc(1),msgs=[{varName="w",value=6,vector=[1,3,0,0],sender=proc(2)}]},{process=proc(2),msgs=[]},{process=proc(3),msgs=[{varName="w",value=6,vector=[1,3,0,0],sender=proc(2)}]},{process=proc(4),msgs=[{varName="w",value=6,vector=[1,3,0,0],sender=proc(2)}]}]++
1`[{process=proc(1),msgs=[{varName="w",value=6,vector=[1,3,0,0],sender=proc(2)}]},{process=proc(2),msgs=[]},{process=proc(3),msgs=[{varName="w",value=6,vector=[1,3,0,0],sender=proc(2)}]},{process=proc(4),msgs=[{varName="y",value=4,vector=[1,0,0,0],sender=proc(1)},{varName="w",value=6,vector=[1,3,0,0],sender=proc(2)}]}]++
1`[{process=proc(1),msgs=[{varName="w",value=6,vector=[1,3,0,0],sender=proc(2)}]},{process=proc(2),msgs=[]},{process=proc(3),msgs=[{varName="x",value=3,vector=[3,0,0,0],sender=proc(1)}]},{process=proc(4),msgs=[]}]++
1`[{process=proc(1),msgs=[{varName="w",value=6,vector=[1,3,0,0],sender=proc(2)}]},{process=proc(2),msgs=[]},{process=proc(3),msgs=[{varName="x",value=3,vector=[3,0,0,0],sender=proc(1)}]},{process=proc(4),msgs=[{varName="w",value=6,vector=[1,3,0,0],sender=proc(2)},{varName="x",value=3,vector=[3,0,0,0],sender=proc(1)}]}]++
1`[{process=proc(1),msgs=[{varName="w",value=6,vector=[1,3,0,0],sender=proc(2)}]},{process=proc(2),msgs=[]},{process=proc(3),msgs=[{varName="x",value=3,vector=[3,0,0,0],sender=proc(1)}]},{process=proc(4),msgs=[{varName="x",value=3,vector=[3,0,0,0],sender=proc(1)}]}]++
1`[{process=proc(1),msgs=[{varName="w",value=6,vector=[1,3,0,0],sender=proc(2)}]},{process=proc(2),msgs=[]},{process=proc(3),msgs=[{varName="x",value=3,vector=[3,0,0,0],sender=proc(1)}]},{process=proc(4),msgs=[{varName="y",value=4,vector=[1,0,0,0],sender=proc(1)},{varName="w",value=6,vector=[1,3,0,0],sender=proc(2)},{varName="x",value=3,vector=[3,0,0,0],sender=proc(1)}]}]++
1`[{process=proc(1),msgs=[{varName="w",value=6,vector=[1,3,0,0],sender=proc(2)}]},{process=proc(2),msgs=[]},{process=proc(3),msgs=[{varName="x",value=3,vector=[4,0,0,1],sender=proc(1)}]},{process=proc(4),msgs=[]}]++
1`[{process=proc(1),msgs=[{varName="w",value=6,vector=[1,3,0,0],sender=proc(2)}]},{process=proc(2),msgs=[]},{process=proc(3),msgs=[{varName="x",value=3,vector=[4,0,0,1],sender=proc(1)}]},{process=proc(4),msgs=[{varName="w",value=6,vector=[1,3,0,0],sender=proc(2)},{varName="x",value=3,vector=[4,0,0,1],sender=proc(1)}]}]++
1`[{process=proc(1),msgs=[{varName="w",value=6,vector=[1,3,0,0],sender=proc(2)}]},{process=proc(2),msgs=[]},{process=proc(3),msgs=[{varName="x",value=3,vector=[4,0,0,1],sender=proc(1)}]},{process=proc(4),msgs=[{varName="x",value=3,vector=[4,0,0,1],sender=proc(1)}]}]++
1`[{process=proc(1),msgs=[{varName="w",value=6,vector=[1,3,0,0],sender=proc(2)}]},{process=proc(2),msgs=[]},{process=proc(3),msgs=[{varName="x",value=3,vector=[4,0,0,1],sender=proc(1)}]},{process=proc(4),msgs=[{varName="y",value=4,vector=[1,0,0,0],sender=proc(1)},{varName="w",value=6,vector=[1,3,0,0],sender=proc(2)},{varName="x",value=3,vector=[4,0,0,1],sender=proc(1)}]}]++
1`[{process=proc(1),msgs=[{varName="w",value=6,vector=[1,3,0,0],sender=proc(2)}]},{process=proc(2),msgs=[]},{process=proc(3),msgs=[{varName="x",value=3,vector=[4,0,0,2],sender=proc(1)}]},{process=proc(4),msgs=[]}]++
1`[{process=proc(1),msgs=[{varName="w",value=6,vector=[1,3,0,0],sender=proc(2)}]},{process=proc(2),msgs=[]},{process=proc(3),msgs=[{varName="x",value=3,vector=[4,0,0,2],sender=proc(1)}]},{process=proc(4),msgs=[{varName="w",value=6,vector=[1,3,0,0],sender=proc(2)},{varName="x",value=3,vector=[4,0,0,2],sender=proc(1)}]}]++
1`[{process=proc(1),msgs=[{varName="w",value=6,vector=[1,3,0,0],sender=proc(2)}]},{process=proc(2),msgs=[]},{process=proc(3),msgs=[{varName="x",value=3,vector=[4,0,0,2],sender=proc(1)}]},{process=proc(4),msgs=[{varName="x",value=3,vector=[4,0,0,2],sender=proc(1)}]}]++
1`[{process=proc(1),msgs=[{varName="w",value=6,vector=[1,3,0,0],sender=proc(2)}]},{process=proc(2),msgs=[]},{process=proc(3),msgs=[{varName="x",value=5,vector=[0,0,0,1],sender=proc(4)},{varName="w",value=6,vector=[1,3,0,0],sender=proc(2)}]},{process=proc(4),msgs=[]}]++
1`[{process=proc(1),msgs=[{varName="w",value=6,vector=[1,3,0,0],sender=proc(2)}]},{process=proc(2),msgs=[]},{process=proc(3),msgs=[{varName="x",value=5,vector=[0,0,0,1],sender=proc(4)},{varName="w",value=6,vector=[1,3,0,0],sender=proc(2)}]},{process=proc(4),msgs=[{varName="w",value=6,vector=[1,3,0,0],sender=proc(2)}]}]++
1`[{process=proc(1),msgs=[{varName="w",value=6,vector=[1,3,0,0],sender=proc(2)}]},{process=proc(2),msgs=[]},{process=proc(3),msgs=[{varName="x",value=5,vector=[0,0,0,1],sender=proc(4)},{varName="w",value=6,vector=[1,3,0,0],sender=proc(2)}]},{process=proc(4),msgs=[{varName="y",value=4,vector=[1,0,0,0],sender=proc(1)},{varName="w",value=6,vector=[1,3,0,0],sender=proc(2)}]}]++
1`[{process=proc(1),msgs=[{varName="w",value=6,vector=[1,3,0,0],sender=proc(2)}]},{process=proc(2),msgs=[]},{process=proc(3),msgs=[{varName="x",value=5,vector=[1,0,0,2],sender=proc(4)},{varName="w",value=6,vector=[1,3,0,0],sender=proc(2)}]},{process=proc(4),msgs=[]}]++
1`[{process=proc(1),msgs=[{varName="w",value=6,vector=[1,3,0,0],sender=proc(2)}]},{process=proc(2),msgs=[]},{process=proc(3),msgs=[{varName="x",value=5,vector=[1,0,0,2],sender=proc(4)},{varName="w",value=6,vector=[1,3,0,0],sender=proc(2)}]},{process=proc(4),msgs=[{varName="w",value=6,vector=[1,3,0,0],sender=proc(2)}]}]++
1`[{process=proc(1),msgs=[{varName="w",value=6,vector=[1,3,0,0],sender=proc(2)}]},{process=proc(2),msgs=[]},{process=proc(3),msgs=[{varName="y",value=4,vector=[1,0,0,0],sender=proc(1)},{varName="w",value=6,vector=[1,3,0,0],sender=proc(2)}]},{process=proc(4),msgs=[]}]++
1`[{process=proc(1),msgs=[{varName="w",value=6,vector=[1,3,0,0],sender=proc(2)}]},{process=proc(2),msgs=[]},{process=proc(3),msgs=[{varName="y",value=4,vector=[1,0,0,0],sender=proc(1)},{varName="w",value=6,vector=[1,3,0,0],sender=proc(2)}]},{process=proc(4),msgs=[{varName="w",value=6,vector=[1,3,0,0],sender=proc(2)}]}]++
1`[{process=proc(1),msgs=[{varName="w",value=6,vector=[1,3,0,0],sender=proc(2)}]},{process=proc(2),msgs=[]},{process=proc(3),msgs=[{varName="y",value=4,vector=[1,0,0,0],sender=proc(1)},{varName="w",value=6,vector=[1,3,0,0],sender=proc(2)}]},{process=proc(4),msgs=[{varName="y",value=4,vector=[1,0,0,0],sender=proc(1)},{varName="w",value=6,vector=[1,3,0,0],sender=proc(2)}]}]++
1`[{process=proc(1),msgs=[{varName="w",value=6,vector=[1,3,0,0],sender=proc(2)}]},{process=proc(2),msgs=[]},{process=proc(3),msgs=[{varName="y",value=4,vector=[1,0,0,0],sender=proc(1)},{varName="x",value=5,vector=[0,0,0,1],sender=proc(4)},{varName="w",value=6,vector=[1,3,0,0],sender=proc(2)}]},{process=proc(4),msgs=[]}]++
1`[{process=proc(1),msgs=[{varName="w",value=6,vector=[1,3,0,0],sender=proc(2)}]},{process=proc(2),msgs=[]},{process=proc(3),msgs=[{varName="y",value=4,vector=[1,0,0,0],sender=proc(1)},{varName="x",value=5,vector=[0,0,0,1],sender=proc(4)},{varName="w",value=6,vector=[1,3,0,0],sender=proc(2)}]},{process=proc(4),msgs=[{varName="w",value=6,vector=[1,3,0,0],sender=proc(2)}]}]++
1`[{process=proc(1),msgs=[{varName="w",value=6,vector=[1,3,0,0],sender=proc(2)}]},{process=proc(2),msgs=[]},{process=proc(3),msgs=[{varName="y",value=4,vector=[1,0,0,0],sender=proc(1)},{varName="x",value=5,vector=[0,0,0,1],sender=proc(4)},{varName="w",value=6,vector=[1,3,0,0],sender=proc(2)}]},{process=proc(4),msgs=[{varName="y",value=4,vector=[1,0,0,0],sender=proc(1)},{varName="w",value=6,vector=[1,3,0,0],sender=proc(2)}]}]++
1`[{process=proc(1),msgs=[{varName="w",value=6,vector=[1,3,0,0],sender=proc(2)}]},{process=proc(2),msgs=[]},{process=proc(3),msgs=[{varName="y",value=4,vector=[1,0,0,0],sender=proc(1)},{varName="x",value=5,vector=[1,0,0,2],sender=proc(4)},{varName="w",value=6,vector=[1,3,0,0],sender=proc(2)}]},{process=proc(4),msgs=[]}]++
1`[{process=proc(1),msgs=[{varName="w",value=6,vector=[1,3,0,0],sender=proc(2)}]},{process=proc(2),msgs=[]},{process=proc(3),msgs=[{varName="y",value=4,vector=[1,0,0,0],sender=proc(1)},{varName="x",value=5,vector=[1,0,0,2],sender=proc(4)},{varName="w",value=6,vector=[1,3,0,0],sender=proc(2)}]},{process=proc(4),msgs=[{varName="w",value=6,vector=[1,3,0,0],sender=proc(2)}]}]++
1`[{process=proc(1),msgs=[{varName="w",value=6,vector=[1,3,0,0],sender=proc(2)}]},{process=proc(2),msgs=[{varName="x",value=3,vector=[3,0,0,0],sender=proc(1)}]},{process=proc(3),msgs=[]},{process=proc(4),msgs=[]}]++
1`[{process=proc(1),msgs=[{varName="w",value=6,vector=[1,3,0,0],sender=proc(2)}]},{process=proc(2),msgs=[{varName="x",value=3,vector=[3,0,0,0],sender=proc(1)}]},{process=proc(3),msgs=[]},{process=proc(4),msgs=[{varName="w",value=6,vector=[1,3,0,0],sender=proc(2)},{varName="x",value=3,vector=[3,0,0,0],sender=proc(1)}]}]++
1`[{process=proc(1),msgs=[{varName="w",value=6,vector=[1,3,0,0],sender=proc(2)}]},{process=proc(2),msgs=[{varName="x",value=3,vector=[3,0,0,0],sender=proc(1)}]},{process=proc(3),msgs=[]},{process=proc(4),msgs=[{varName="x",value=3,vector=[3,0,0,0],sender=proc(1)}]}]++
1`[{process=proc(1),msgs=[{varName="w",value=6,vector=[1,3,0,0],sender=proc(2)}]},{process=proc(2),msgs=[{varName="x",value=3,vector=[3,0,0,0],sender=proc(1)}]},{process=proc(3),msgs=[]},{process=proc(4),msgs=[{varName="y",value=4,vector=[1,0,0,0],sender=proc(1)},{varName="w",value=6,vector=[1,3,0,0],sender=proc(2)},{varName="x",value=3,vector=[3,0,0,0],sender=proc(1)}]}]++
1`[{process=proc(1),msgs=[{varName="w",value=6,vector=[1,3,0,0],sender=proc(2)}]},{process=proc(2),msgs=[{varName="x",value=3,vector=[3,0,0,0],sender=proc(1)}]},{process=proc(3),msgs=[{varName="x",value=3,vector=[3,0,0,0],sender=proc(1)}]},{process=proc(4),msgs=[]}]++
1`[{process=proc(1),msgs=[{varName="w",value=6,vector=[1,3,0,0],sender=proc(2)}]},{process=proc(2),msgs=[{varName="x",value=3,vector=[3,0,0,0],sender=proc(1)}]},{process=proc(3),msgs=[{varName="x",value=3,vector=[3,0,0,0],sender=proc(1)}]},{process=proc(4),msgs=[{varName="w",value=6,vector=[1,3,0,0],sender=proc(2)},{varName="x",value=3,vector=[3,0,0,0],sender=proc(1)}]}]++
1`[{process=proc(1),msgs=[{varName="w",value=6,vector=[1,3,0,0],sender=proc(2)}]},{process=proc(2),msgs=[{varName="x",value=3,vector=[3,0,0,0],sender=proc(1)}]},{process=proc(3),msgs=[{varName="x",value=3,vector=[3,0,0,0],sender=proc(1)}]},{process=proc(4),msgs=[{varName="x",value=3,vector=[3,0,0,0],sender=proc(1)}]}]++
1`[{process=proc(1),msgs=[{varName="w",value=6,vector=[1,3,0,0],sender=proc(2)}]},{process=proc(2),msgs=[{varName="x",value=3,vector=[3,0,0,0],sender=proc(1)}]},{process=proc(3),msgs=[{varName="x",value=3,vector=[3,0,0,0],sender=proc(1)}]},{process=proc(4),msgs=[{varName="y",value=4,vector=[1,0,0,0],sender=proc(1)},{varName="w",value=6,vector=[1,3,0,0],sender=proc(2)},{varName="x",value=3,vector=[3,0,0,0],sender=proc(1)}]}]++
1`[{process=proc(1),msgs=[{varName="w",value=6,vector=[1,3,0,0],sender=proc(2)}]},{process=proc(2),msgs=[{varName="x",value=3,vector=[4,0,0,1],sender=proc(1)}]},{process=proc(3),msgs=[]},{process=proc(4),msgs=[]}]++
1`[{process=proc(1),msgs=[{varName="w",value=6,vector=[1,3,0,0],sender=proc(2)}]},{process=proc(2),msgs=[{varName="x",value=3,vector=[4,0,0,1],sender=proc(1)}]},{process=proc(3),msgs=[]},{process=proc(4),msgs=[{varName="w",value=6,vector=[1,3,0,0],sender=proc(2)},{varName="x",value=3,vector=[4,0,0,1],sender=proc(1)}]}]++
1`[{process=proc(1),msgs=[{varName="w",value=6,vector=[1,3,0,0],sender=proc(2)}]},{process=proc(2),msgs=[{varName="x",value=3,vector=[4,0,0,1],sender=proc(1)}]},{process=proc(3),msgs=[]},{process=proc(4),msgs=[{varName="x",value=3,vector=[4,0,0,1],sender=proc(1)}]}]++
1`[{process=proc(1),msgs=[{varName="w",value=6,vector=[1,3,0,0],sender=proc(2)}]},{process=proc(2),msgs=[{varName="x",value=3,vector=[4,0,0,1],sender=proc(1)}]},{process=proc(3),msgs=[]},{process=proc(4),msgs=[{varName="y",value=4,vector=[1,0,0,0],sender=proc(1)},{varName="w",value=6,vector=[1,3,0,0],sender=proc(2)},{varName="x",value=3,vector=[4,0,0,1],sender=proc(1)}]}]++
1`[{process=proc(1),msgs=[{varName="w",value=6,vector=[1,3,0,0],sender=proc(2)}]},{process=proc(2),msgs=[{varName="x",value=3,vector=[4,0,0,1],sender=proc(1)}]},{process=proc(3),msgs=[{varName="x",value=3,vector=[4,0,0,1],sender=proc(1)}]},{process=proc(4),msgs=[]}]++
1`[{process=proc(1),msgs=[{varName="w",value=6,vector=[1,3,0,0],sender=proc(2)}]},{process=proc(2),msgs=[{varName="x",value=3,vector=[4,0,0,1],sender=proc(1)}]},{process=proc(3),msgs=[{varName="x",value=3,vector=[4,0,0,1],sender=proc(1)}]},{process=proc(4),msgs=[{varName="w",value=6,vector=[1,3,0,0],sender=proc(2)},{varName="x",value=3,vector=[4,0,0,1],sender=proc(1)}]}]++
1`[{process=proc(1),msgs=[{varName="w",value=6,vector=[1,3,0,0],sender=proc(2)}]},{process=proc(2),msgs=[{varName="x",value=3,vector=[4,0,0,1],sender=proc(1)}]},{process=proc(3),msgs=[{varName="x",value=3,vector=[4,0,0,1],sender=proc(1)}]},{process=proc(4),msgs=[{varName="x",value=3,vector=[4,0,0,1],sender=proc(1)}]}]++
1`[{process=proc(1),msgs=[{varName="w",value=6,vector=[1,3,0,0],sender=proc(2)}]},{process=proc(2),msgs=[{varName="x",value=3,vector=[4,0,0,1],sender=proc(1)}]},{process=proc(3),msgs=[{varName="x",value=3,vector=[4,0,0,1],sender=proc(1)}]},{process=proc(4),msgs=[{varName="y",value=4,vector=[1,0,0,0],sender=proc(1)},{varName="w",value=6,vector=[1,3,0,0],sender=proc(2)},{varName="x",value=3,vector=[4,0,0,1],sender=proc(1)}]}]++
1`[{process=proc(1),msgs=[{varName="w",value=6,vector=[1,3,0,0],sender=proc(2)}]},{process=proc(2),msgs=[{varName="x",value=3,vector=[4,0,0,2],sender=proc(1)}]},{process=proc(3),msgs=[]},{process=proc(4),msgs=[]}]++
1`[{process=proc(1),msgs=[{varName="w",value=6,vector=[1,3,0,0],sender=proc(2)}]},{process=proc(2),msgs=[{varName="x",value=3,vector=[4,0,0,2],sender=proc(1)}]},{process=proc(3),msgs=[]},{process=proc(4),msgs=[{varName="w",value=6,vector=[1,3,0,0],sender=proc(2)},{varName="x",value=3,vector=[4,0,0,2],sender=proc(1)}]}]++
1`[{process=proc(1),msgs=[{varName="w",value=6,vector=[1,3,0,0],sender=proc(2)}]},{process=proc(2),msgs=[{varName="x",value=3,vector=[4,0,0,2],sender=proc(1)}]},{process=proc(3),msgs=[]},{process=proc(4),msgs=[{varName="x",value=3,vector=[4,0,0,2],sender=proc(1)}]}]++
1`[{process=proc(1),msgs=[{varName="w",value=6,vector=[1,3,0,0],sender=proc(2)}]},{process=proc(2),msgs=[{varName="x",value=3,vector=[4,0,0,2],sender=proc(1)}]},{process=proc(3),msgs=[{varName="x",value=3,vector=[4,0,0,2],sender=proc(1)}]},{process=proc(4),msgs=[]}]++
1`[{process=proc(1),msgs=[{varName="w",value=6,vector=[1,3,0,0],sender=proc(2)}]},{process=proc(2),msgs=[{varName="x",value=3,vector=[4,0,0,2],sender=proc(1)}]},{process=proc(3),msgs=[{varName="x",value=3,vector=[4,0,0,2],sender=proc(1)}]},{process=proc(4),msgs=[{varName="w",value=6,vector=[1,3,0,0],sender=proc(2)},{varName="x",value=3,vector=[4,0,0,2],sender=proc(1)}]}]++
1`[{process=proc(1),msgs=[{varName="w",value=6,vector=[1,3,0,0],sender=proc(2)}]},{process=proc(2),msgs=[{varName="x",value=3,vector=[4,0,0,2],sender=proc(1)}]},{process=proc(3),msgs=[{varName="x",value=3,vector=[4,0,0,2],sender=proc(1)}]},{process=proc(4),msgs=[{varName="x",value=3,vector=[4,0,0,2],sender=proc(1)}]}]++
1`[{process=proc(1),msgs=[{varName="w",value=6,vector=[1,3,0,0],sender=proc(2)}]},{process=proc(2),msgs=[{varName="x",value=5,vector=[0,0,0,1],sender=proc(4)}]},{process=proc(3),msgs=[]},{process=proc(4),msgs=[]}]++
1`[{process=proc(1),msgs=[{varName="w",value=6,vector=[1,3,0,0],sender=proc(2)}]},{process=proc(2),msgs=[{varName="x",value=5,vector=[0,0,0,1],sender=proc(4)}]},{process=proc(3),msgs=[]},{process=proc(4),msgs=[{varName="w",value=6,vector=[1,3,0,0],sender=proc(2)}]}]++
1`[{process=proc(1),msgs=[{varName="w",value=6,vector=[1,3,0,0],sender=proc(2)}]},{process=proc(2),msgs=[{varName="x",value=5,vector=[0,0,0,1],sender=proc(4)}]},{process=proc(3),msgs=[]},{process=proc(4),msgs=[{varName="y",value=4,vector=[1,0,0,0],sender=proc(1)},{varName="w",value=6,vector=[1,3,0,0],sender=proc(2)}]}]++
1`[{process=proc(1),msgs=[{varName="w",value=6,vector=[1,3,0,0],sender=proc(2)}]},{process=proc(2),msgs=[{varName="x",value=5,vector=[0,0,0,1],sender=proc(4)}]},{process=proc(3),msgs=[{varName="w",value=6,vector=[1,3,0,0],sender=proc(2)}]},{process=proc(4),msgs=[]}]++
1`[{process=proc(1),msgs=[{varName="w",value=6,vector=[1,3,0,0],sender=proc(2)}]},{process=proc(2),msgs=[{varName="x",value=5,vector=[0,0,0,1],sender=proc(4)}]},{process=proc(3),msgs=[{varName="w",value=6,vector=[1,3,0,0],sender=proc(2)}]},{process=proc(4),msgs=[{varName="w",value=6,vector=[1,3,0,0],sender=proc(2)}]}]++
1`[{process=proc(1),msgs=[{varName="w",value=6,vector=[1,3,0,0],sender=proc(2)}]},{process=proc(2),msgs=[{varName="x",value=5,vector=[0,0,0,1],sender=proc(4)}]},{process=proc(3),msgs=[{varName="w",value=6,vector=[1,3,0,0],sender=proc(2)}]},{process=proc(4),msgs=[{varName="y",value=4,vector=[1,0,0,0],sender=proc(1)},{varName="w",value=6,vector=[1,3,0,0],sender=proc(2)}]}]++
1`[{process=proc(1),msgs=[{varName="w",value=6,vector=[1,3,0,0],sender=proc(2)}]},{process=proc(2),msgs=[{varName="x",value=5,vector=[0,0,0,1],sender=proc(4)}]},{process=proc(3),msgs=[{varName="x",value=5,vector=[0,0,0,1],sender=proc(4)},{varName="w",value=6,vector=[1,3,0,0],sender=proc(2)}]},{process=proc(4),msgs=[]}]++
1`[{process=proc(1),msgs=[{varName="w",value=6,vector=[1,3,0,0],sender=proc(2)}]},{process=proc(2),msgs=[{varName="x",value=5,vector=[0,0,0,1],sender=proc(4)}]},{process=proc(3),msgs=[{varName="x",value=5,vector=[0,0,0,1],sender=proc(4)},{varName="w",value=6,vector=[1,3,0,0],sender=proc(2)}]},{process=proc(4),msgs=[{varName="w",value=6,vector=[1,3,0,0],sender=proc(2)}]}]++
1`[{process=proc(1),msgs=[{varName="w",value=6,vector=[1,3,0,0],sender=proc(2)}]},{process=proc(2),msgs=[{varName="x",value=5,vector=[0,0,0,1],sender=proc(4)}]},{process=proc(3),msgs=[{varName="x",value=5,vector=[0,0,0,1],sender=proc(4)},{varName="w",value=6,vector=[1,3,0,0],sender=proc(2)}]},{process=proc(4),msgs=[{varName="y",value=4,vector=[1,0,0,0],sender=proc(1)},{varName="w",value=6,vector=[1,3,0,0],sender=proc(2)}]}]++
1`[{process=proc(1),msgs=[{varName="w",value=6,vector=[1,3,0,0],sender=proc(2)}]},{process=proc(2),msgs=[{varName="x",value=5,vector=[0,0,0,1],sender=proc(4)}]},{process=proc(3),msgs=[{varName="y",value=4,vector=[1,0,0,0],sender=proc(1)},{varName="x",value=5,vector=[0,0,0,1],sender=proc(4)},{varName="w",value=6,vector=[1,3,0,0],sender=proc(2)}]},{process=proc(4),msgs=[]}]++
1`[{process=proc(1),msgs=[{varName="w",value=6,vector=[1,3,0,0],sender=proc(2)}]},{process=proc(2),msgs=[{varName="x",value=5,vector=[0,0,0,1],sender=proc(4)}]},{process=proc(3),msgs=[{varName="y",value=4,vector=[1,0,0,0],sender=proc(1)},{varName="x",value=5,vector=[0,0,0,1],sender=proc(4)},{varName="w",value=6,vector=[1,3,0,0],sender=proc(2)}]},{process=proc(4),msgs=[{varName="w",value=6,vector=[1,3,0,0],sender=proc(2)}]}]++
1`[{process=proc(1),msgs=[{varName="w",value=6,vector=[1,3,0,0],sender=proc(2)}]},{process=proc(2),msgs=[{varName="x",value=5,vector=[0,0,0,1],sender=proc(4)}]},{process=proc(3),msgs=[{varName="y",value=4,vector=[1,0,0,0],sender=proc(1)},{varName="x",value=5,vector=[0,0,0,1],sender=proc(4)},{varName="w",value=6,vector=[1,3,0,0],sender=proc(2)}]},{process=proc(4),msgs=[{varName="y",value=4,vector=[1,0,0,0],sender=proc(1)},{varName="w",value=6,vector=[1,3,0,0],sender=proc(2)}]}]++
1`[{process=proc(1),msgs=[{varName="w",value=6,vector=[1,3,0,0],sender=proc(2)}]},{process=proc(2),msgs=[{varName="x",value=5,vector=[1,0,0,2],sender=proc(4)}]},{process=proc(3),msgs=[]},{process=proc(4),msgs=[]}]++
1`[{process=proc(1),msgs=[{varName="w",value=6,vector=[1,3,0,0],sender=proc(2)}]},{process=proc(2),msgs=[{varName="x",value=5,vector=[1,0,0,2],sender=proc(4)}]},{process=proc(3),msgs=[]},{process=proc(4),msgs=[{varName="w",value=6,vector=[1,3,0,0],sender=proc(2)}]}]++
1`[{process=proc(1),msgs=[{varName="w",value=6,vector=[1,3,0,0],sender=proc(2)}]},{process=proc(2),msgs=[{varName="x",value=5,vector=[1,0,0,2],sender=proc(4)}]},{process=proc(3),msgs=[{varName="w",value=6,vector=[1,3,0,0],sender=proc(2)}]},{process=proc(4),msgs=[]}]++
1`[{process=proc(1),msgs=[{varName="w",value=6,vector=[1,3,0,0],sender=proc(2)}]},{process=proc(2),msgs=[{varName="x",value=5,vector=[1,0,0,2],sender=proc(4)}]},{process=proc(3),msgs=[{varName="w",value=6,vector=[1,3,0,0],sender=proc(2)}]},{process=proc(4),msgs=[{varName="w",value=6,vector=[1,3,0,0],sender=proc(2)}]}]++
1`[{process=proc(1),msgs=[{varName="w",value=6,vector=[1,3,0,0],sender=proc(2)}]},{process=proc(2),msgs=[{varName="x",value=5,vector=[1,0,0,2],sender=proc(4)}]},{process=proc(3),msgs=[{varName="x",value=5,vector=[1,0,0,2],sender=proc(4)},{varName="w",value=6,vector=[1,3,0,0],sender=proc(2)}]},{process=proc(4),msgs=[]}]++
1`[{process=proc(1),msgs=[{varName="w",value=6,vector=[1,3,0,0],sender=proc(2)}]},{process=proc(2),msgs=[{varName="x",value=5,vector=[1,0,0,2],sender=proc(4)}]},{process=proc(3),msgs=[{varName="x",value=5,vector=[1,0,0,2],sender=proc(4)},{varName="w",value=6,vector=[1,3,0,0],sender=proc(2)}]},{process=proc(4),msgs=[{varName="w",value=6,vector=[1,3,0,0],sender=proc(2)}]}]++
1`[{process=proc(1),msgs=[{varName="w",value=6,vector=[1,3,0,0],sender=proc(2)}]},{process=proc(2),msgs=[{varName="x",value=5,vector=[1,0,0,2],sender=proc(4)}]},{process=proc(3),msgs=[{varName="y",value=4,vector=[1,0,0,0],sender=proc(1)},{varName="x",value=5,vector=[1,0,0,2],sender=proc(4)},{varName="w",value=6,vector=[1,3,0,0],sender=proc(2)}]},{process=proc(4),msgs=[]}]++
1`[{process=proc(1),msgs=[{varName="w",value=6,vector=[1,3,0,0],sender=proc(2)}]},{process=proc(2),msgs=[{varName="x",value=5,vector=[1,0,0,2],sender=proc(4)}]},{process=proc(3),msgs=[{varName="y",value=4,vector=[1,0,0,0],sender=proc(1)},{varName="x",value=5,vector=[1,0,0,2],sender=proc(4)},{varName="w",value=6,vector=[1,3,0,0],sender=proc(2)}]},{process=proc(4),msgs=[{varName="w",value=6,vector=[1,3,0,0],sender=proc(2)}]}]++
1`[{process=proc(1),msgs=[{varName="w",value=6,vector=[1,3,0,0],sender=proc(2)},{varName="x",value=5,vector=[0,0,0,1],sender=proc(4)}]},{process=proc(2),msgs=[]},{process=proc(3),msgs=[]},{process=proc(4),msgs=[]}]++
1`[{process=proc(1),msgs=[{varName="w",value=6,vector=[1,3,0,0],sender=proc(2)},{varName="x",value=5,vector=[0,0,0,1],sender=proc(4)}]},{process=proc(2),msgs=[]},{process=proc(3),msgs=[]},{process=proc(4),msgs=[{varName="w",value=6,vector=[1,3,0,0],sender=proc(2)}]}]++
1`[{process=proc(1),msgs=[{varName="w",value=6,vector=[1,3,0,0],sender=proc(2)},{varName="x",value=5,vector=[0,0,0,1],sender=proc(4)}]},{process=proc(2),msgs=[]},{process=proc(3),msgs=[]},{process=proc(4),msgs=[{varName="w",value=6,vector=[1,3,0,0],sender=proc(2)},{varName="x",value=3,vector=[3,0,0,0],sender=proc(1)}]}]++
1`[{process=proc(1),msgs=[{varName="w",value=6,vector=[1,3,0,0],sender=proc(2)},{varName="x",value=5,vector=[0,0,0,1],sender=proc(4)}]},{process=proc(2),msgs=[]},{process=proc(3),msgs=[]},{process=proc(4),msgs=[{varName="x",value=3,vector=[3,0,0,0],sender=proc(1)}]}]++
1`[{process=proc(1),msgs=[{varName="w",value=6,vector=[1,3,0,0],sender=proc(2)},{varName="x",value=5,vector=[0,0,0,1],sender=proc(4)}]},{process=proc(2),msgs=[]},{process=proc(3),msgs=[]},{process=proc(4),msgs=[{varName="y",value=4,vector=[1,0,0,0],sender=proc(1)},{varName="w",value=6,vector=[1,3,0,0],sender=proc(2)}]}]++
1`[{process=proc(1),msgs=[{varName="w",value=6,vector=[1,3,0,0],sender=proc(2)},{varName="x",value=5,vector=[0,0,0,1],sender=proc(4)}]},{process=proc(2),msgs=[]},{process=proc(3),msgs=[]},{process=proc(4),msgs=[{varName="y",value=4,vector=[1,0,0,0],sender=proc(1)},{varName="w",value=6,vector=[1,3,0,0],sender=proc(2)},{varName="x",value=3,vector=[3,0,0,0],sender=proc(1)}]}]++
1`[{process=proc(1),msgs=[{varName="w",value=6,vector=[1,3,0,0],sender=proc(2)},{varName="x",value=5,vector=[0,0,0,1],sender=proc(4)}]},{process=proc(2),msgs=[]},{process=proc(3),msgs=[{varName="w",value=6,vector=[1,3,0,0],sender=proc(2)},{varName="x",value=5,vector=[0,0,0,1],sender=proc(4)}]},{process=proc(4),msgs=[]}]++
1`[{process=proc(1),msgs=[{varName="w",value=6,vector=[1,3,0,0],sender=proc(2)},{varName="x",value=5,vector=[0,0,0,1],sender=proc(4)}]},{process=proc(2),msgs=[]},{process=proc(3),msgs=[{varName="w",value=6,vector=[1,3,0,0],sender=proc(2)},{varName="x",value=5,vector=[0,0,0,1],sender=proc(4)}]},{process=proc(4),msgs=[{varName="w",value=6,vector=[1,3,0,0],sender=proc(2)}]}]++
1`[{process=proc(1),msgs=[{varName="w",value=6,vector=[1,3,0,0],sender=proc(2)},{varName="x",value=5,vector=[0,0,0,1],sender=proc(4)}]},{process=proc(2),msgs=[]},{process=proc(3),msgs=[{varName="w",value=6,vector=[1,3,0,0],sender=proc(2)},{varName="x",value=5,vector=[0,0,0,1],sender=proc(4)}]},{process=proc(4),msgs=[{varName="y",value=4,vector=[1,0,0,0],sender=proc(1)},{varName="w",value=6,vector=[1,3,0,0],sender=proc(2)}]}]++
1`[{process=proc(1),msgs=[{varName="w",value=6,vector=[1,3,0,0],sender=proc(2)},{varName="x",value=5,vector=[0,0,0,1],sender=proc(4)}]},{process=proc(2),msgs=[]},{process=proc(3),msgs=[{varName="x",value=3,vector=[3,0,0,0],sender=proc(1)}]},{process=proc(4),msgs=[]}]++
1`[{process=proc(1),msgs=[{varName="w",value=6,vector=[1,3,0,0],sender=proc(2)},{varName="x",value=5,vector=[0,0,0,1],sender=proc(4)}]},{process=proc(2),msgs=[]},{process=proc(3),msgs=[{varName="x",value=3,vector=[3,0,0,0],sender=proc(1)}]},{process=proc(4),msgs=[{varName="w",value=6,vector=[1,3,0,0],sender=proc(2)},{varName="x",value=3,vector=[3,0,0,0],sender=proc(1)}]}]++
1`[{process=proc(1),msgs=[{varName="w",value=6,vector=[1,3,0,0],sender=proc(2)},{varName="x",value=5,vector=[0,0,0,1],sender=proc(4)}]},{process=proc(2),msgs=[]},{process=proc(3),msgs=[{varName="x",value=3,vector=[3,0,0,0],sender=proc(1)}]},{process=proc(4),msgs=[{varName="x",value=3,vector=[3,0,0,0],sender=proc(1)}]}]++
1`[{process=proc(1),msgs=[{varName="w",value=6,vector=[1,3,0,0],sender=proc(2)},{varName="x",value=5,vector=[0,0,0,1],sender=proc(4)}]},{process=proc(2),msgs=[]},{process=proc(3),msgs=[{varName="x",value=3,vector=[3,0,0,0],sender=proc(1)}]},{process=proc(4),msgs=[{varName="y",value=4,vector=[1,0,0,0],sender=proc(1)},{varName="w",value=6,vector=[1,3,0,0],sender=proc(2)},{varName="x",value=3,vector=[3,0,0,0],sender=proc(1)}]}]++
1`[{process=proc(1),msgs=[{varName="w",value=6,vector=[1,3,0,0],sender=proc(2)},{varName="x",value=5,vector=[0,0,0,1],sender=proc(4)}]},{process=proc(2),msgs=[]},{process=proc(3),msgs=[{varName="x",value=5,vector=[0,0,0,1],sender=proc(4)}]},{process=proc(4),msgs=[]}]++
1`[{process=proc(1),msgs=[{varName="w",value=6,vector=[1,3,0,0],sender=proc(2)},{varName="x",value=5,vector=[0,0,0,1],sender=proc(4)}]},{process=proc(2),msgs=[]},{process=proc(3),msgs=[{varName="x",value=5,vector=[0,0,0,1],sender=proc(4)}]},{process=proc(4),msgs=[{varName="w",value=6,vector=[1,3,0,0],sender=proc(2)}]}]++
1`[{process=proc(1),msgs=[{varName="w",value=6,vector=[1,3,0,0],sender=proc(2)},{varName="x",value=5,vector=[0,0,0,1],sender=proc(4)}]},{process=proc(2),msgs=[]},{process=proc(3),msgs=[{varName="x",value=5,vector=[0,0,0,1],sender=proc(4)}]},{process=proc(4),msgs=[{varName="y",value=4,vector=[1,0,0,0],sender=proc(1)},{varName="w",value=6,vector=[1,3,0,0],sender=proc(2)}]}]++
1`[{process=proc(1),msgs=[{varName="w",value=6,vector=[1,3,0,0],sender=proc(2)},{varName="x",value=5,vector=[0,0,0,1],sender=proc(4)}]},{process=proc(2),msgs=[]},{process=proc(3),msgs=[{varName="y",value=4,vector=[1,0,0,0],sender=proc(1)},{varName="w",value=6,vector=[1,3,0,0],sender=proc(2)},{varName="x",value=5,vector=[0,0,0,1],sender=proc(4)}]},{process=proc(4),msgs=[]}]++
1`[{process=proc(1),msgs=[{varName="w",value=6,vector=[1,3,0,0],sender=proc(2)},{varName="x",value=5,vector=[0,0,0,1],sender=proc(4)}]},{process=proc(2),msgs=[]},{process=proc(3),msgs=[{varName="y",value=4,vector=[1,0,0,0],sender=proc(1)},{varName="w",value=6,vector=[1,3,0,0],sender=proc(2)},{varName="x",value=5,vector=[0,0,0,1],sender=proc(4)}]},{process=proc(4),msgs=[{varName="w",value=6,vector=[1,3,0,0],sender=proc(2)}]}]++
1`[{process=proc(1),msgs=[{varName="w",value=6,vector=[1,3,0,0],sender=proc(2)},{varName="x",value=5,vector=[0,0,0,1],sender=proc(4)}]},{process=proc(2),msgs=[]},{process=proc(3),msgs=[{varName="y",value=4,vector=[1,0,0,0],sender=proc(1)},{varName="w",value=6,vector=[1,3,0,0],sender=proc(2)},{varName="x",value=5,vector=[0,0,0,1],sender=proc(4)}]},{process=proc(4),msgs=[{varName="y",value=4,vector=[1,0,0,0],sender=proc(1)},{varName="w",value=6,vector=[1,3,0,0],sender=proc(2)}]}]++
1`[{process=proc(1),msgs=[{varName="w",value=6,vector=[1,3,0,0],sender=proc(2)},{varName="x",value=5,vector=[0,0,0,1],sender=proc(4)}]},{process=proc(2),msgs=[{varName="x",value=3,vector=[3,0,0,0],sender=proc(1)}]},{process=proc(3),msgs=[]},{process=proc(4),msgs=[]}]++
1`[{process=proc(1),msgs=[{varName="w",value=6,vector=[1,3,0,0],sender=proc(2)},{varName="x",value=5,vector=[0,0,0,1],sender=proc(4)}]},{process=proc(2),msgs=[{varName="x",value=3,vector=[3,0,0,0],sender=proc(1)}]},{process=proc(3),msgs=[]},{process=proc(4),msgs=[{varName="w",value=6,vector=[1,3,0,0],sender=proc(2)},{varName="x",value=3,vector=[3,0,0,0],sender=proc(1)}]}]++
1`[{process=proc(1),msgs=[{varName="w",value=6,vector=[1,3,0,0],sender=proc(2)},{varName="x",value=5,vector=[0,0,0,1],sender=proc(4)}]},{process=proc(2),msgs=[{varName="x",value=3,vector=[3,0,0,0],sender=proc(1)}]},{process=proc(3),msgs=[]},{process=proc(4),msgs=[{varName="x",value=3,vector=[3,0,0,0],sender=proc(1)}]}]++
1`[{process=proc(1),msgs=[{varName="w",value=6,vector=[1,3,0,0],sender=proc(2)},{varName="x",value=5,vector=[0,0,0,1],sender=proc(4)}]},{process=proc(2),msgs=[{varName="x",value=3,vector=[3,0,0,0],sender=proc(1)}]},{process=proc(3),msgs=[]},{process=proc(4),msgs=[{varName="y",value=4,vector=[1,0,0,0],sender=proc(1)},{varName="w",value=6,vector=[1,3,0,0],sender=proc(2)},{varName="x",value=3,vector=[3,0,0,0],sender=proc(1)}]}]++
1`[{process=proc(1),msgs=[{varName="w",value=6,vector=[1,3,0,0],sender=proc(2)},{varName="x",value=5,vector=[0,0,0,1],sender=proc(4)}]},{process=proc(2),msgs=[{varName="x",value=3,vector=[3,0,0,0],sender=proc(1)}]},{process=proc(3),msgs=[{varName="x",value=3,vector=[3,0,0,0],sender=proc(1)}]},{process=proc(4),msgs=[]}]++
1`[{process=proc(1),msgs=[{varName="w",value=6,vector=[1,3,0,0],sender=proc(2)},{varName="x",value=5,vector=[0,0,0,1],sender=proc(4)}]},{process=proc(2),msgs=[{varName="x",value=3,vector=[3,0,0,0],sender=proc(1)}]},{process=proc(3),msgs=[{varName="x",value=3,vector=[3,0,0,0],sender=proc(1)}]},{process=proc(4),msgs=[{varName="w",value=6,vector=[1,3,0,0],sender=proc(2)},{varName="x",value=3,vector=[3,0,0,0],sender=proc(1)}]}]++
1`[{process=proc(1),msgs=[{varName="w",value=6,vector=[1,3,0,0],sender=proc(2)},{varName="x",value=5,vector=[0,0,0,1],sender=proc(4)}]},{process=proc(2),msgs=[{varName="x",value=3,vector=[3,0,0,0],sender=proc(1)}]},{process=proc(3),msgs=[{varName="x",value=3,vector=[3,0,0,0],sender=proc(1)}]},{process=proc(4),msgs=[{varName="x",value=3,vector=[3,0,0,0],sender=proc(1)}]}]++
1`[{process=proc(1),msgs=[{varName="w",value=6,vector=[1,3,0,0],sender=proc(2)},{varName="x",value=5,vector=[0,0,0,1],sender=proc(4)}]},{process=proc(2),msgs=[{varName="x",value=3,vector=[3,0,0,0],sender=proc(1)}]},{process=proc(3),msgs=[{varName="x",value=3,vector=[3,0,0,0],sender=proc(1)}]},{process=proc(4),msgs=[{varName="y",value=4,vector=[1,0,0,0],sender=proc(1)},{varName="w",value=6,vector=[1,3,0,0],sender=proc(2)},{varName="x",value=3,vector=[3,0,0,0],sender=proc(1)}]}]++
1`[{process=proc(1),msgs=[{varName="w",value=6,vector=[1,3,0,0],sender=proc(2)},{varName="x",value=5,vector=[0,0,0,1],sender=proc(4)}]},{process=proc(2),msgs=[{varName="x",value=5,vector=[0,0,0,1],sender=proc(4)}]},{process=proc(3),msgs=[]},{process=proc(4),msgs=[]}]++
1`[{process=proc(1),msgs=[{varName="w",value=6,vector=[1,3,0,0],sender=proc(2)},{varName="x",value=5,vector=[0,0,0,1],sender=proc(4)}]},{process=proc(2),msgs=[{varName="x",value=5,vector=[0,0,0,1],sender=proc(4)}]},{process=proc(3),msgs=[]},{process=proc(4),msgs=[{varName="w",value=6,vector=[1,3,0,0],sender=proc(2)}]}]++
1`[{process=proc(1),msgs=[{varName="w",value=6,vector=[1,3,0,0],sender=proc(2)},{varName="x",value=5,vector=[0,0,0,1],sender=proc(4)}]},{process=proc(2),msgs=[{varName="x",value=5,vector=[0,0,0,1],sender=proc(4)}]},{process=proc(3),msgs=[]},{process=proc(4),msgs=[{varName="y",value=4,vector=[1,0,0,0],sender=proc(1)},{varName="w",value=6,vector=[1,3,0,0],sender=proc(2)}]}]++
1`[{process=proc(1),msgs=[{varName="w",value=6,vector=[1,3,0,0],sender=proc(2)},{varName="x",value=5,vector=[0,0,0,1],sender=proc(4)}]},{process=proc(2),msgs=[{varName="x",value=5,vector=[0,0,0,1],sender=proc(4)}]},{process=proc(3),msgs=[{varName="w",value=6,vector=[1,3,0,0],sender=proc(2)},{varName="x",value=5,vector=[0,0,0,1],sender=proc(4)}]},{process=proc(4),msgs=[]}]++
1`[{process=proc(1),msgs=[{varName="w",value=6,vector=[1,3,0,0],sender=proc(2)},{varName="x",value=5,vector=[0,0,0,1],sender=proc(4)}]},{process=proc(2),msgs=[{varName="x",value=5,vector=[0,0,0,1],sender=proc(4)}]},{process=proc(3),msgs=[{varName="w",value=6,vector=[1,3,0,0],sender=proc(2)},{varName="x",value=5,vector=[0,0,0,1],sender=proc(4)}]},{process=proc(4),msgs=[{varName="w",value=6,vector=[1,3,0,0],sender=proc(2)}]}]++
1`[{process=proc(1),msgs=[{varName="w",value=6,vector=[1,3,0,0],sender=proc(2)},{varName="x",value=5,vector=[0,0,0,1],sender=proc(4)}]},{process=proc(2),msgs=[{varName="x",value=5,vector=[0,0,0,1],sender=proc(4)}]},{process=proc(3),msgs=[{varName="w",value=6,vector=[1,3,0,0],sender=proc(2)},{varName="x",value=5,vector=[0,0,0,1],sender=proc(4)}]},{process=proc(4),msgs=[{varName="y",value=4,vector=[1,0,0,0],sender=proc(1)},{varName="w",value=6,vector=[1,3,0,0],sender=proc(2)}]}]++
1`[{process=proc(1),msgs=[{varName="w",value=6,vector=[1,3,0,0],sender=proc(2)},{varName="x",value=5,vector=[0,0,0,1],sender=proc(4)}]},{process=proc(2),msgs=[{varName="x",value=5,vector=[0,0,0,1],sender=proc(4)}]},{process=proc(3),msgs=[{varName="x",value=5,vector=[0,0,0,1],sender=proc(4)}]},{process=proc(4),msgs=[]}]++
1`[{process=proc(1),msgs=[{varName="w",value=6,vector=[1,3,0,0],sender=proc(2)},{varName="x",value=5,vector=[0,0,0,1],sender=proc(4)}]},{process=proc(2),msgs=[{varName="x",value=5,vector=[0,0,0,1],sender=proc(4)}]},{process=proc(3),msgs=[{varName="x",value=5,vector=[0,0,0,1],sender=proc(4)}]},{process=proc(4),msgs=[{varName="w",value=6,vector=[1,3,0,0],sender=proc(2)}]}]++
1`[{process=proc(1),msgs=[{varName="w",value=6,vector=[1,3,0,0],sender=proc(2)},{varName="x",value=5,vector=[0,0,0,1],sender=proc(4)}]},{process=proc(2),msgs=[{varName="x",value=5,vector=[0,0,0,1],sender=proc(4)}]},{process=proc(3),msgs=[{varName="x",value=5,vector=[0,0,0,1],sender=proc(4)}]},{process=proc(4),msgs=[{varName="y",value=4,vector=[1,0,0,0],sender=proc(1)},{varName="w",value=6,vector=[1,3,0,0],sender=proc(2)}]}]++
1`[{process=proc(1),msgs=[{varName="w",value=6,vector=[1,3,0,0],sender=proc(2)},{varName="x",value=5,vector=[0,0,0,1],sender=proc(4)}]},{process=proc(2),msgs=[{varName="x",value=5,vector=[0,0,0,1],sender=proc(4)}]},{process=proc(3),msgs=[{varName="y",value=4,vector=[1,0,0,0],sender=proc(1)},{varName="w",value=6,vector=[1,3,0,0],sender=proc(2)},{varName="x",value=5,vector=[0,0,0,1],sender=proc(4)}]},{process=proc(4),msgs=[]}]++
1`[{process=proc(1),msgs=[{varName="w",value=6,vector=[1,3,0,0],sender=proc(2)},{varName="x",value=5,vector=[0,0,0,1],sender=proc(4)}]},{process=proc(2),msgs=[{varName="x",value=5,vector=[0,0,0,1],sender=proc(4)}]},{process=proc(3),msgs=[{varName="y",value=4,vector=[1,0,0,0],sender=proc(1)},{varName="w",value=6,vector=[1,3,0,0],sender=proc(2)},{varName="x",value=5,vector=[0,0,0,1],sender=proc(4)}]},{process=proc(4),msgs=[{varName="w",value=6,vector=[1,3,0,0],sender=proc(2)}]}]++
1`[{process=proc(1),msgs=[{varName="w",value=6,vector=[1,3,0,0],sender=proc(2)},{varName="x",value=5,vector=[0,0,0,1],sender=proc(4)}]},{process=proc(2),msgs=[{varName="x",value=5,vector=[0,0,0,1],sender=proc(4)}]},{process=proc(3),msgs=[{varName="y",value=4,vector=[1,0,0,0],sender=proc(1)},{varName="w",value=6,vector=[1,3,0,0],sender=proc(2)},{varName="x",value=5,vector=[0,0,0,1],sender=proc(4)}]},{process=proc(4),msgs=[{varName="y",value=4,vector=[1,0,0,0],sender=proc(1)},{varName="w",value=6,vector=[1,3,0,0],sender=proc(2)}]}]++
1`[{process=proc(1),msgs=[{varName="w",value=6,vector=[1,3,0,0],sender=proc(2)},{varName="x",value=5,vector=[0,0,0,1],sender=proc(4)},{varName="z",value=2,vector=[1,3,6,1],sender=proc(3)}]},{process=proc(2),msgs=[]},{process=proc(3),msgs=[]},{process=proc(4),msgs=[]}]++
1`[{process=proc(1),msgs=[{varName="w",value=6,vector=[1,3,0,0],sender=proc(2)},{varName="x",value=5,vector=[0,0,0,1],sender=proc(4)},{varName="z",value=2,vector=[1,3,6,1],sender=proc(3)}]},{process=proc(2),msgs=[]},{process=proc(3),msgs=[]},{process=proc(4),msgs=[{varName="w",value=6,vector=[1,3,0,0],sender=proc(2)},{varName="x",value=3,vector=[3,0,0,0],sender=proc(1)},{varName="z",value=2,vector=[1,3,6,1],sender=proc(3)}]}]++
1`[{process=proc(1),msgs=[{varName="w",value=6,vector=[1,3,0,0],sender=proc(2)},{varName="x",value=5,vector=[0,0,0,1],sender=proc(4)},{varName="z",value=2,vector=[1,3,6,1],sender=proc(3)}]},{process=proc(2),msgs=[]},{process=proc(3),msgs=[]},{process=proc(4),msgs=[{varName="w",value=6,vector=[1,3,0,0],sender=proc(2)},{varName="z",value=2,vector=[1,3,6,1],sender=proc(3)}]}]++
1`[{process=proc(1),msgs=[{varName="w",value=6,vector=[1,3,0,0],sender=proc(2)},{varName="x",value=5,vector=[0,0,0,1],sender=proc(4)},{varName="z",value=2,vector=[1,3,6,1],sender=proc(3)}]},{process=proc(2),msgs=[]},{process=proc(3),msgs=[]},{process=proc(4),msgs=[{varName="w",value=6,vector=[1,3,0,0],sender=proc(2)},{varName="z",value=2,vector=[1,3,6,1],sender=proc(3)},{varName="x",value=3,vector=[3,0,0,0],sender=proc(1)}]}]++
1`[{process=proc(1),msgs=[{varName="w",value=6,vector=[1,3,0,0],sender=proc(2)},{varName="x",value=5,vector=[0,0,0,1],sender=proc(4)},{varName="z",value=2,vector=[1,3,6,1],sender=proc(3)}]},{process=proc(2),msgs=[]},{process=proc(3),msgs=[]},{process=proc(4),msgs=[{varName="x",value=3,vector=[3,0,0,0],sender=proc(1)}]}]++
1`[{process=proc(1),msgs=[{varName="w",value=6,vector=[1,3,0,0],sender=proc(2)},{varName="x",value=5,vector=[0,0,0,1],sender=proc(4)},{varName="z",value=2,vector=[1,3,6,1],sender=proc(3)}]},{process=proc(2),msgs=[]},{process=proc(3),msgs=[]},{process=proc(4),msgs=[{varName="x",value=3,vector=[3,0,0,0],sender=proc(1)},{varName="z",value=2,vector=[1,3,6,1],sender=proc(3)}]}]++
1`[{process=proc(1),msgs=[{varName="w",value=6,vector=[1,3,0,0],sender=proc(2)},{varName="x",value=5,vector=[0,0,0,1],sender=proc(4)},{varName="z",value=2,vector=[1,3,6,1],sender=proc(3)}]},{process=proc(2),msgs=[]},{process=proc(3),msgs=[]},{process=proc(4),msgs=[{varName="y",value=4,vector=[1,0,0,0],sender=proc(1)},{varName="w",value=6,vector=[1,3,0,0],sender=proc(2)},{varName="x",value=3,vector=[3,0,0,0],sender=proc(1)},{varName="z",value=2,vector=[1,3,6,1],sender=proc(3)}]}]++
1`[{process=proc(1),msgs=[{varName="w",value=6,vector=[1,3,0,0],sender=proc(2)},{varName="x",value=5,vector=[0,0,0,1],sender=proc(4)},{varName="z",value=2,vector=[1,3,6,1],sender=proc(3)}]},{process=proc(2),msgs=[]},{process=proc(3),msgs=[]},{process=proc(4),msgs=[{varName="y",value=4,vector=[1,0,0,0],sender=proc(1)},{varName="w",value=6,vector=[1,3,0,0],sender=proc(2)},{varName="z",value=2,vector=[1,3,6,1],sender=proc(3)}]}]++
1`[{process=proc(1),msgs=[{varName="w",value=6,vector=[1,3,0,0],sender=proc(2)},{varName="x",value=5,vector=[0,0,0,1],sender=proc(4)},{varName="z",value=2,vector=[1,3,6,1],sender=proc(3)}]},{process=proc(2),msgs=[]},{process=proc(3),msgs=[]},{process=proc(4),msgs=[{varName="y",value=4,vector=[1,0,0,0],sender=proc(1)},{varName="w",value=6,vector=[1,3,0,0],sender=proc(2)},{varName="z",value=2,vector=[1,3,6,1],sender=proc(3)},{varName="x",value=3,vector=[3,0,0,0],sender=proc(1)}]}]++
1`[{process=proc(1),msgs=[{varName="w",value=6,vector=[1,3,0,0],sender=proc(2)},{varName="x",value=5,vector=[0,0,0,1],sender=proc(4)},{varName="z",value=2,vector=[1,3,6,1],sender=proc(3)}]},{process=proc(2),msgs=[]},{process=proc(3),msgs=[]},{process=proc(4),msgs=[{varName="z",value=2,vector=[1,3,6,1],sender=proc(3)}]}]++
1`[{process=proc(1),msgs=[{varName="w",value=6,vector=[1,3,0,0],sender=proc(2)},{varName="x",value=5,vector=[0,0,0,1],sender=proc(4)},{varName="z",value=2,vector=[1,3,6,1],sender=proc(3)}]},{process=proc(2),msgs=[]},{process=proc(3),msgs=[]},{process=proc(4),msgs=[{varName="z",value=2,vector=[1,3,6,1],sender=proc(3)},{varName="x",value=3,vector=[3,0,0,0],sender=proc(1)}]}]++
1`[{process=proc(1),msgs=[{varName="w",value=6,vector=[1,3,0,0],sender=proc(2)},{varName="x",value=5,vector=[0,0,0,1],sender=proc(4)},{varName="z",value=2,vector=[1,3,6,1],sender=proc(3)}]},{process=proc(2),msgs=[]},{process=proc(3),msgs=[{varName="x",value=3,vector=[3,0,0,0],sender=proc(1)}]},{process=proc(4),msgs=[]}]++
1`[{process=proc(1),msgs=[{varName="w",value=6,vector=[1,3,0,0],sender=proc(2)},{varName="x",value=5,vector=[0,0,0,1],sender=proc(4)},{varName="z",value=2,vector=[1,3,6,1],sender=proc(3)}]},{process=proc(2),msgs=[]},{process=proc(3),msgs=[{varName="x",value=3,vector=[3,0,0,0],sender=proc(1)}]},{process=proc(4),msgs=[{varName="w",value=6,vector=[1,3,0,0],sender=proc(2)},{varName="x",value=3,vector=[3,0,0,0],sender=proc(1)},{varName="z",value=2,vector=[1,3,6,1],sender=proc(3)}]}]++
1`[{process=proc(1),msgs=[{varName="w",value=6,vector=[1,3,0,0],sender=proc(2)},{varName="x",value=5,vector=[0,0,0,1],sender=proc(4)},{varName="z",value=2,vector=[1,3,6,1],sender=proc(3)}]},{process=proc(2),msgs=[]},{process=proc(3),msgs=[{varName="x",value=3,vector=[3,0,0,0],sender=proc(1)}]},{process=proc(4),msgs=[{varName="w",value=6,vector=[1,3,0,0],sender=proc(2)},{varName="z",value=2,vector=[1,3,6,1],sender=proc(3)},{varName="x",value=3,vector=[3,0,0,0],sender=proc(1)}]}]++
1`[{process=proc(1),msgs=[{varName="w",value=6,vector=[1,3,0,0],sender=proc(2)},{varName="x",value=5,vector=[0,0,0,1],sender=proc(4)},{varName="z",value=2,vector=[1,3,6,1],sender=proc(3)}]},{process=proc(2),msgs=[]},{process=proc(3),msgs=[{varName="x",value=3,vector=[3,0,0,0],sender=proc(1)}]},{process=proc(4),msgs=[{varName="x",value=3,vector=[3,0,0,0],sender=proc(1)}]}]++
1`[{process=proc(1),msgs=[{varName="w",value=6,vector=[1,3,0,0],sender=proc(2)},{varName="x",value=5,vector=[0,0,0,1],sender=proc(4)},{varName="z",value=2,vector=[1,3,6,1],sender=proc(3)}]},{process=proc(2),msgs=[]},{process=proc(3),msgs=[{varName="x",value=3,vector=[3,0,0,0],sender=proc(1)}]},{process=proc(4),msgs=[{varName="x",value=3,vector=[3,0,0,0],sender=proc(1)},{varName="z",value=2,vector=[1,3,6,1],sender=proc(3)}]}]++
1`[{process=proc(1),msgs=[{varName="w",value=6,vector=[1,3,0,0],sender=proc(2)},{varName="x",value=5,vector=[0,0,0,1],sender=proc(4)},{varName="z",value=2,vector=[1,3,6,1],sender=proc(3)}]},{process=proc(2),msgs=[]},{process=proc(3),msgs=[{varName="x",value=3,vector=[3,0,0,0],sender=proc(1)}]},{process=proc(4),msgs=[{varName="y",value=4,vector=[1,0,0,0],sender=proc(1)},{varName="w",value=6,vector=[1,3,0,0],sender=proc(2)},{varName="x",value=3,vector=[3,0,0,0],sender=proc(1)},{varName="z",value=2,vector=[1,3,6,1],sender=proc(3)}]}]++
1`[{process=proc(1),msgs=[{varName="w",value=6,vector=[1,3,0,0],sender=proc(2)},{varName="x",value=5,vector=[0,0,0,1],sender=proc(4)},{varName="z",value=2,vector=[1,3,6,1],sender=proc(3)}]},{process=proc(2),msgs=[]},{process=proc(3),msgs=[{varName="x",value=3,vector=[3,0,0,0],sender=proc(1)}]},{process=proc(4),msgs=[{varName="y",value=4,vector=[1,0,0,0],sender=proc(1)},{varName="w",value=6,vector=[1,3,0,0],sender=proc(2)},{varName="z",value=2,vector=[1,3,6,1],sender=proc(3)},{varName="x",value=3,vector=[3,0,0,0],sender=proc(1)}]}]++
1`[{process=proc(1),msgs=[{varName="w",value=6,vector=[1,3,0,0],sender=proc(2)},{varName="x",value=5,vector=[0,0,0,1],sender=proc(4)},{varName="z",value=2,vector=[1,3,6,1],sender=proc(3)}]},{process=proc(2),msgs=[]},{process=proc(3),msgs=[{varName="x",value=3,vector=[3,0,0,0],sender=proc(1)}]},{process=proc(4),msgs=[{varName="z",value=2,vector=[1,3,6,1],sender=proc(3)}]}]++
1`[{process=proc(1),msgs=[{varName="w",value=6,vector=[1,3,0,0],sender=proc(2)},{varName="x",value=5,vector=[0,0,0,1],sender=proc(4)},{varName="z",value=2,vector=[1,3,6,1],sender=proc(3)}]},{process=proc(2),msgs=[]},{process=proc(3),msgs=[{varName="x",value=3,vector=[3,0,0,0],sender=proc(1)}]},{process=proc(4),msgs=[{varName="z",value=2,vector=[1,3,6,1],sender=proc(3)},{varName="x",value=3,vector=[3,0,0,0],sender=proc(1)}]}]++
1`[{process=proc(1),msgs=[{varName="w",value=6,vector=[1,3,0,0],sender=proc(2)},{varName="x",value=5,vector=[0,0,0,1],sender=proc(4)},{varName="z",value=2,vector=[1,3,6,1],sender=proc(3)}]},{process=proc(2),msgs=[{varName="x",value=3,vector=[3,0,0,0],sender=proc(1)}]},{process=proc(3),msgs=[]},{process=proc(4),msgs=[]}]++
1`[{process=proc(1),msgs=[{varName="w",value=6,vector=[1,3,0,0],sender=proc(2)},{varName="x",value=5,vector=[0,0,0,1],sender=proc(4)},{varName="z",value=2,vector=[1,3,6,1],sender=proc(3)}]},{process=proc(2),msgs=[{varName="x",value=3,vector=[3,0,0,0],sender=proc(1)}]},{process=proc(3),msgs=[]},{process=proc(4),msgs=[{varName="w",value=6,vector=[1,3,0,0],sender=proc(2)},{varName="z",value=2,vector=[1,3,6,1],sender=proc(3)},{varName="x",value=3,vector=[3,0,0,0],sender=proc(1)}]}]++
1`[{process=proc(1),msgs=[{varName="w",value=6,vector=[1,3,0,0],sender=proc(2)},{varName="x",value=5,vector=[0,0,0,1],sender=proc(4)},{varName="z",value=2,vector=[1,3,6,1],sender=proc(3)}]},{process=proc(2),msgs=[{varName="x",value=3,vector=[3,0,0,0],sender=proc(1)}]},{process=proc(3),msgs=[]},{process=proc(4),msgs=[{varName="x",value=3,vector=[3,0,0,0],sender=proc(1)}]}]++
1`[{process=proc(1),msgs=[{varName="w",value=6,vector=[1,3,0,0],sender=proc(2)},{varName="x",value=5,vector=[0,0,0,1],sender=proc(4)},{varName="z",value=2,vector=[1,3,6,1],sender=proc(3)}]},{process=proc(2),msgs=[{varName="x",value=3,vector=[3,0,0,0],sender=proc(1)}]},{process=proc(3),msgs=[]},{process=proc(4),msgs=[{varName="y",value=4,vector=[1,0,0,0],sender=proc(1)},{varName="w",value=6,vector=[1,3,0,0],sender=proc(2)},{varName="z",value=2,vector=[1,3,6,1],sender=proc(3)},{varName="x",value=3,vector=[3,0,0,0],sender=proc(1)}]}]++
1`[{process=proc(1),msgs=[{varName="w",value=6,vector=[1,3,0,0],sender=proc(2)},{varName="x",value=5,vector=[0,0,0,1],sender=proc(4)},{varName="z",value=2,vector=[1,3,6,1],sender=proc(3)}]},{process=proc(2),msgs=[{varName="x",value=3,vector=[3,0,0,0],sender=proc(1)}]},{process=proc(3),msgs=[]},{process=proc(4),msgs=[{varName="z",value=2,vector=[1,3,6,1],sender=proc(3)},{varName="x",value=3,vector=[3,0,0,0],sender=proc(1)}]}]++
1`[{process=proc(1),msgs=[{varName="w",value=6,vector=[1,3,0,0],sender=proc(2)},{varName="x",value=5,vector=[0,0,0,1],sender=proc(4)},{varName="z",value=2,vector=[1,3,6,1],sender=proc(3)}]},{process=proc(2),msgs=[{varName="x",value=3,vector=[3,0,0,0],sender=proc(1)}]},{process=proc(3),msgs=[{varName="x",value=3,vector=[3,0,0,0],sender=proc(1)}]},{process=proc(4),msgs=[]}]++
1`[{process=proc(1),msgs=[{varName="w",value=6,vector=[1,3,0,0],sender=proc(2)},{varName="x",value=5,vector=[0,0,0,1],sender=proc(4)},{varName="z",value=2,vector=[1,3,6,1],sender=proc(3)}]},{process=proc(2),msgs=[{varName="x",value=3,vector=[3,0,0,0],sender=proc(1)}]},{process=proc(3),msgs=[{varName="x",value=3,vector=[3,0,0,0],sender=proc(1)}]},{process=proc(4),msgs=[{varName="w",value=6,vector=[1,3,0,0],sender=proc(2)},{varName="z",value=2,vector=[1,3,6,1],sender=proc(3)},{varName="x",value=3,vector=[3,0,0,0],sender=proc(1)}]}]++
1`[{process=proc(1),msgs=[{varName="w",value=6,vector=[1,3,0,0],sender=proc(2)},{varName="x",value=5,vector=[0,0,0,1],sender=proc(4)},{varName="z",value=2,vector=[1,3,6,1],sender=proc(3)}]},{process=proc(2),msgs=[{varName="x",value=3,vector=[3,0,0,0],sender=proc(1)}]},{process=proc(3),msgs=[{varName="x",value=3,vector=[3,0,0,0],sender=proc(1)}]},{process=proc(4),msgs=[{varName="x",value=3,vector=[3,0,0,0],sender=proc(1)}]}]++
1`[{process=proc(1),msgs=[{varName="w",value=6,vector=[1,3,0,0],sender=proc(2)},{varName="x",value=5,vector=[0,0,0,1],sender=proc(4)},{varName="z",value=2,vector=[1,3,6,1],sender=proc(3)}]},{process=proc(2),msgs=[{varName="x",value=3,vector=[3,0,0,0],sender=proc(1)}]},{process=proc(3),msgs=[{varName="x",value=3,vector=[3,0,0,0],sender=proc(1)}]},{process=proc(4),msgs=[{varName="y",value=4,vector=[1,0,0,0],sender=proc(1)},{varName="w",value=6,vector=[1,3,0,0],sender=proc(2)},{varName="z",value=2,vector=[1,3,6,1],sender=proc(3)},{varName="x",value=3,vector=[3,0,0,0],sender=proc(1)}]}]++
1`[{process=proc(1),msgs=[{varName="w",value=6,vector=[1,3,0,0],sender=proc(2)},{varName="x",value=5,vector=[0,0,0,1],sender=proc(4)},{varName="z",value=2,vector=[1,3,6,1],sender=proc(3)}]},{process=proc(2),msgs=[{varName="x",value=3,vector=[3,0,0,0],sender=proc(1)}]},{process=proc(3),msgs=[{varName="x",value=3,vector=[3,0,0,0],sender=proc(1)}]},{process=proc(4),msgs=[{varName="z",value=2,vector=[1,3,6,1],sender=proc(3)},{varName="x",value=3,vector=[3,0,0,0],sender=proc(1)}]}]++
1`[{process=proc(1),msgs=[{varName="w",value=6,vector=[1,3,0,0],sender=proc(2)},{varName="x",value=5,vector=[0,0,0,1],sender=proc(4)},{varName="z",value=2,vector=[1,3,6,1],sender=proc(3)}]},{process=proc(2),msgs=[{varName="x",value=3,vector=[3,0,0,0],sender=proc(1)},{varName="z",value=2,vector=[1,3,6,1],sender=proc(3)}]},{process=proc(3),msgs=[]},{process=proc(4),msgs=[]}]++
1`[{process=proc(1),msgs=[{varName="w",value=6,vector=[1,3,0,0],sender=proc(2)},{varName="x",value=5,vector=[0,0,0,1],sender=proc(4)},{varName="z",value=2,vector=[1,3,6,1],sender=proc(3)}]},{process=proc(2),msgs=[{varName="x",value=3,vector=[3,0,0,0],sender=proc(1)},{varName="z",value=2,vector=[1,3,6,1],sender=proc(3)}]},{process=proc(3),msgs=[]},{process=proc(4),msgs=[{varName="w",value=6,vector=[1,3,0,0],sender=proc(2)},{varName="x",value=3,vector=[3,0,0,0],sender=proc(1)},{varName="z",value=2,vector=[1,3,6,1],sender=proc(3)}]}]++
1`[{process=proc(1),msgs=[{varName="w",value=6,vector=[1,3,0,0],sender=proc(2)},{varName="x",value=5,vector=[0,0,0,1],sender=proc(4)},{varName="z",value=2,vector=[1,3,6,1],sender=proc(3)}]},{process=proc(2),msgs=[{varName="x",value=3,vector=[3,0,0,0],sender=proc(1)},{varName="z",value=2,vector=[1,3,6,1],sender=proc(3)}]},{process=proc(3),msgs=[]},{process=proc(4),msgs=[{varName="x",value=3,vector=[3,0,0,0],sender=proc(1)},{varName="z",value=2,vector=[1,3,6,1],sender=proc(3)}]}]++
1`[{process=proc(1),msgs=[{varName="w",value=6,vector=[1,3,0,0],sender=proc(2)},{varName="x",value=5,vector=[0,0,0,1],sender=proc(4)},{varName="z",value=2,vector=[1,3,6,1],sender=proc(3)}]},{process=proc(2),msgs=[{varName="x",value=3,vector=[3,0,0,0],sender=proc(1)},{varName="z",value=2,vector=[1,3,6,1],sender=proc(3)}]},{process=proc(3),msgs=[]},{process=proc(4),msgs=[{varName="y",value=4,vector=[1,0,0,0],sender=proc(1)},{varName="w",value=6,vector=[1,3,0,0],sender=proc(2)},{varName="x",value=3,vector=[3,0,0,0],sender=proc(1)},{varName="z",value=2,vector=[1,3,6,1],sender=proc(3)}]}]++
1`[{process=proc(1),msgs=[{varName="w",value=6,vector=[1,3,0,0],sender=proc(2)},{varName="x",value=5,vector=[0,0,0,1],sender=proc(4)},{varName="z",value=2,vector=[1,3,6,1],sender=proc(3)}]},{process=proc(2),msgs=[{varName="x",value=3,vector=[3,0,0,0],sender=proc(1)},{varName="z",value=2,vector=[1,3,6,1],sender=proc(3)}]},{process=proc(3),msgs=[]},{process=proc(4),msgs=[{varName="z",value=2,vector=[1,3,6,1],sender=proc(3)}]}]++
1`[{process=proc(1),msgs=[{varName="w",value=6,vector=[1,3,0,0],sender=proc(2)},{varName="x",value=5,vector=[0,0,0,1],sender=proc(4)},{varName="z",value=2,vector=[1,3,6,1],sender=proc(3)}]},{process=proc(2),msgs=[{varName="x",value=3,vector=[3,0,0,0],sender=proc(1)},{varName="z",value=2,vector=[1,3,6,1],sender=proc(3)}]},{process=proc(3),msgs=[{varName="x",value=3,vector=[3,0,0,0],sender=proc(1)}]},{process=proc(4),msgs=[]}]++
1`[{process=proc(1),msgs=[{varName="w",value=6,vector=[1,3,0,0],sender=proc(2)},{varName="x",value=5,vector=[0,0,0,1],sender=proc(4)},{varName="z",value=2,vector=[1,3,6,1],sender=proc(3)}]},{process=proc(2),msgs=[{varName="x",value=3,vector=[3,0,0,0],sender=proc(1)},{varName="z",value=2,vector=[1,3,6,1],sender=proc(3)}]},{process=proc(3),msgs=[{varName="x",value=3,vector=[3,0,0,0],sender=proc(1)}]},{process=proc(4),msgs=[{varName="w",value=6,vector=[1,3,0,0],sender=proc(2)},{varName="x",value=3,vector=[3,0,0,0],sender=proc(1)},{varName="z",value=2,vector=[1,3,6,1],sender=proc(3)}]}]++
1`[{process=proc(1),msgs=[{varName="w",value=6,vector=[1,3,0,0],sender=proc(2)},{varName="x",value=5,vector=[0,0,0,1],sender=proc(4)},{varName="z",value=2,vector=[1,3,6,1],sender=proc(3)}]},{process=proc(2),msgs=[{varName="x",value=3,vector=[3,0,0,0],sender=proc(1)},{varName="z",value=2,vector=[1,3,6,1],sender=proc(3)}]},{process=proc(3),msgs=[{varName="x",value=3,vector=[3,0,0,0],sender=proc(1)}]},{process=proc(4),msgs=[{varName="x",value=3,vector=[3,0,0,0],sender=proc(1)},{varName="z",value=2,vector=[1,3,6,1],sender=proc(3)}]}]++
1`[{process=proc(1),msgs=[{varName="w",value=6,vector=[1,3,0,0],sender=proc(2)},{varName="x",value=5,vector=[0,0,0,1],sender=proc(4)},{varName="z",value=2,vector=[1,3,6,1],sender=proc(3)}]},{process=proc(2),msgs=[{varName="x",value=3,vector=[3,0,0,0],sender=proc(1)},{varName="z",value=2,vector=[1,3,6,1],sender=proc(3)}]},{process=proc(3),msgs=[{varName="x",value=3,vector=[3,0,0,0],sender=proc(1)}]},{process=proc(4),msgs=[{varName="y",value=4,vector=[1,0,0,0],sender=proc(1)},{varName="w",value=6,vector=[1,3,0,0],sender=proc(2)},{varName="x",value=3,vector=[3,0,0,0],sender=proc(1)},{varName="z",value=2,vector=[1,3,6,1],sender=proc(3)}]}]++
1`[{process=proc(1),msgs=[{varName="w",value=6,vector=[1,3,0,0],sender=proc(2)},{varName="x",value=5,vector=[0,0,0,1],sender=proc(4)},{varName="z",value=2,vector=[1,3,6,1],sender=proc(3)}]},{process=proc(2),msgs=[{varName="x",value=3,vector=[3,0,0,0],sender=proc(1)},{varName="z",value=2,vector=[1,3,6,1],sender=proc(3)}]},{process=proc(3),msgs=[{varName="x",value=3,vector=[3,0,0,0],sender=proc(1)}]},{process=proc(4),msgs=[{varName="z",value=2,vector=[1,3,6,1],sender=proc(3)}]}]++
1`[{process=proc(1),msgs=[{varName="w",value=6,vector=[1,3,0,0],sender=proc(2)},{varName="x",value=5,vector=[0,0,0,1],sender=proc(4)},{varName="z",value=2,vector=[1,3,6,1],sender=proc(3)}]},{process=proc(2),msgs=[{varName="x",value=5,vector=[0,0,0,1],sender=proc(4)},{varName="z",value=2,vector=[1,3,6,1],sender=proc(3)}]},{process=proc(3),msgs=[]},{process=proc(4),msgs=[]}]++
1`[{process=proc(1),msgs=[{varName="w",value=6,vector=[1,3,0,0],sender=proc(2)},{varName="x",value=5,vector=[0,0,0,1],sender=proc(4)},{varName="z",value=2,vector=[1,3,6,1],sender=proc(3)}]},{process=proc(2),msgs=[{varName="x",value=5,vector=[0,0,0,1],sender=proc(4)},{varName="z",value=2,vector=[1,3,6,1],sender=proc(3)}]},{process=proc(3),msgs=[]},{process=proc(4),msgs=[{varName="w",value=6,vector=[1,3,0,0],sender=proc(2)},{varName="z",value=2,vector=[1,3,6,1],sender=proc(3)}]}]++
1`[{process=proc(1),msgs=[{varName="w",value=6,vector=[1,3,0,0],sender=proc(2)},{varName="x",value=5,vector=[0,0,0,1],sender=proc(4)},{varName="z",value=2,vector=[1,3,6,1],sender=proc(3)}]},{process=proc(2),msgs=[{varName="x",value=5,vector=[0,0,0,1],sender=proc(4)},{varName="z",value=2,vector=[1,3,6,1],sender=proc(3)}]},{process=proc(3),msgs=[]},{process=proc(4),msgs=[{varName="y",value=4,vector=[1,0,0,0],sender=proc(1)},{varName="w",value=6,vector=[1,3,0,0],sender=proc(2)},{varName="z",value=2,vector=[1,3,6,1],sender=proc(3)}]}]++
1`[{process=proc(1),msgs=[{varName="w",value=6,vector=[1,3,0,0],sender=proc(2)},{varName="x",value=5,vector=[0,0,0,1],sender=proc(4)},{varName="z",value=2,vector=[1,3,6,1],sender=proc(3)}]},{process=proc(2),msgs=[{varName="x",value=5,vector=[0,0,0,1],sender=proc(4)},{varName="z",value=2,vector=[1,3,6,1],sender=proc(3)}]},{process=proc(3),msgs=[]},{process=proc(4),msgs=[{varName="z",value=2,vector=[1,3,6,1],sender=proc(3)}]}]++
1`[{process=proc(1),msgs=[{varName="w",value=6,vector=[1,3,0,0],sender=proc(2)},{varName="x",value=5,vector=[0,0,0,1],sender=proc(4)},{varName="z",value=2,vector=[1,3,6,1],sender=proc(3)}]},{process=proc(2),msgs=[{varName="z",value=2,vector=[1,3,6,1],sender=proc(3)}]},{process=proc(3),msgs=[]},{process=proc(4),msgs=[]}]++
1`[{process=proc(1),msgs=[{varName="w",value=6,vector=[1,3,0,0],sender=proc(2)},{varName="x",value=5,vector=[0,0,0,1],sender=proc(4)},{varName="z",value=2,vector=[1,3,6,1],sender=proc(3)}]},{process=proc(2),msgs=[{varName="z",value=2,vector=[1,3,6,1],sender=proc(3)}]},{process=proc(3),msgs=[]},{process=proc(4),msgs=[{varName="w",value=6,vector=[1,3,0,0],sender=proc(2)},{varName="x",value=3,vector=[3,0,0,0],sender=proc(1)},{varName="z",value=2,vector=[1,3,6,1],sender=proc(3)}]}]++
1`[{process=proc(1),msgs=[{varName="w",value=6,vector=[1,3,0,0],sender=proc(2)},{varName="x",value=5,vector=[0,0,0,1],sender=proc(4)},{varName="z",value=2,vector=[1,3,6,1],sender=proc(3)}]},{process=proc(2),msgs=[{varName="z",value=2,vector=[1,3,6,1],sender=proc(3)}]},{process=proc(3),msgs=[]},{process=proc(4),msgs=[{varName="w",value=6,vector=[1,3,0,0],sender=proc(2)},{varName="z",value=2,vector=[1,3,6,1],sender=proc(3)}]}]++
1`[{process=proc(1),msgs=[{varName="w",value=6,vector=[1,3,0,0],sender=proc(2)},{varName="x",value=5,vector=[0,0,0,1],sender=proc(4)},{varName="z",value=2,vector=[1,3,6,1],sender=proc(3)}]},{process=proc(2),msgs=[{varName="z",value=2,vector=[1,3,6,1],sender=proc(3)}]},{process=proc(3),msgs=[]},{process=proc(4),msgs=[{varName="x",value=3,vector=[3,0,0,0],sender=proc(1)},{varName="z",value=2,vector=[1,3,6,1],sender=proc(3)}]}]++
1`[{process=proc(1),msgs=[{varName="w",value=6,vector=[1,3,0,0],sender=proc(2)},{varName="x",value=5,vector=[0,0,0,1],sender=proc(4)},{varName="z",value=2,vector=[1,3,6,1],sender=proc(3)}]},{process=proc(2),msgs=[{varName="z",value=2,vector=[1,3,6,1],sender=proc(3)}]},{process=proc(3),msgs=[]},{process=proc(4),msgs=[{varName="y",value=4,vector=[1,0,0,0],sender=proc(1)},{varName="w",value=6,vector=[1,3,0,0],sender=proc(2)},{varName="x",value=3,vector=[3,0,0,0],sender=proc(1)},{varName="z",value=2,vector=[1,3,6,1],sender=proc(3)}]}]++
1`[{process=proc(1),msgs=[{varName="w",value=6,vector=[1,3,0,0],sender=proc(2)},{varName="x",value=5,vector=[0,0,0,1],sender=proc(4)},{varName="z",value=2,vector=[1,3,6,1],sender=proc(3)}]},{process=proc(2),msgs=[{varName="z",value=2,vector=[1,3,6,1],sender=proc(3)}]},{process=proc(3),msgs=[]},{process=proc(4),msgs=[{varName="y",value=4,vector=[1,0,0,0],sender=proc(1)},{varName="w",value=6,vector=[1,3,0,0],sender=proc(2)},{varName="z",value=2,vector=[1,3,6,1],sender=proc(3)}]}]++
1`[{process=proc(1),msgs=[{varName="w",value=6,vector=[1,3,0,0],sender=proc(2)},{varName="x",value=5,vector=[0,0,0,1],sender=proc(4)},{varName="z",value=2,vector=[1,3,6,1],sender=proc(3)}]},{process=proc(2),msgs=[{varName="z",value=2,vector=[1,3,6,1],sender=proc(3)}]},{process=proc(3),msgs=[]},{process=proc(4),msgs=[{varName="z",value=2,vector=[1,3,6,1],sender=proc(3)}]}]++
1`[{process=proc(1),msgs=[{varName="w",value=6,vector=[1,3,0,0],sender=proc(2)},{varName="x",value=5,vector=[0,0,0,1],sender=proc(4)},{varName="z",value=2,vector=[1,3,6,1],sender=proc(3)}]},{process=proc(2),msgs=[{varName="z",value=2,vector=[1,3,6,1],sender=proc(3)}]},{process=proc(3),msgs=[{varName="x",value=3,vector=[3,0,0,0],sender=proc(1)}]},{process=proc(4),msgs=[]}]++
1`[{process=proc(1),msgs=[{varName="w",value=6,vector=[1,3,0,0],sender=proc(2)},{varName="x",value=5,vector=[0,0,0,1],sender=proc(4)},{varName="z",value=2,vector=[1,3,6,1],sender=proc(3)}]},{process=proc(2),msgs=[{varName="z",value=2,vector=[1,3,6,1],sender=proc(3)}]},{process=proc(3),msgs=[{varName="x",value=3,vector=[3,0,0,0],sender=proc(1)}]},{process=proc(4),msgs=[{varName="w",value=6,vector=[1,3,0,0],sender=proc(2)},{varName="x",value=3,vector=[3,0,0,0],sender=proc(1)},{varName="z",value=2,vector=[1,3,6,1],sender=proc(3)}]}]++
1`[{process=proc(1),msgs=[{varName="w",value=6,vector=[1,3,0,0],sender=proc(2)},{varName="x",value=5,vector=[0,0,0,1],sender=proc(4)},{varName="z",value=2,vector=[1,3,6,1],sender=proc(3)}]},{process=proc(2),msgs=[{varName="z",value=2,vector=[1,3,6,1],sender=proc(3)}]},{process=proc(3),msgs=[{varName="x",value=3,vector=[3,0,0,0],sender=proc(1)}]},{process=proc(4),msgs=[{varName="x",value=3,vector=[3,0,0,0],sender=proc(1)},{varName="z",value=2,vector=[1,3,6,1],sender=proc(3)}]}]++
1`[{process=proc(1),msgs=[{varName="w",value=6,vector=[1,3,0,0],sender=proc(2)},{varName="x",value=5,vector=[0,0,0,1],sender=proc(4)},{varName="z",value=2,vector=[1,3,6,1],sender=proc(3)}]},{process=proc(2),msgs=[{varName="z",value=2,vector=[1,3,6,1],sender=proc(3)}]},{process=proc(3),msgs=[{varName="x",value=3,vector=[3,0,0,0],sender=proc(1)}]},{process=proc(4),msgs=[{varName="y",value=4,vector=[1,0,0,0],sender=proc(1)},{varName="w",value=6,vector=[1,3,0,0],sender=proc(2)},{varName="x",value=3,vector=[3,0,0,0],sender=proc(1)},{varName="z",value=2,vector=[1,3,6,1],sender=proc(3)}]}]++
1`[{process=proc(1),msgs=[{varName="w",value=6,vector=[1,3,0,0],sender=proc(2)},{varName="x",value=5,vector=[0,0,0,1],sender=proc(4)},{varName="z",value=2,vector=[1,3,6,1],sender=proc(3)}]},{process=proc(2),msgs=[{varName="z",value=2,vector=[1,3,6,1],sender=proc(3)}]},{process=proc(3),msgs=[{varName="x",value=3,vector=[3,0,0,0],sender=proc(1)}]},{process=proc(4),msgs=[{varName="z",value=2,vector=[1,3,6,1],sender=proc(3)}]}]++
1`[{process=proc(1),msgs=[{varName="w",value=6,vector=[1,3,0,0],sender=proc(2)},{varName="x",value=5,vector=[0,0,0,1],sender=proc(4)},{varName="z",value=2,vector=[1,3,6,1],sender=proc(3)}]},{process=proc(2),msgs=[{varName="z",value=2,vector=[1,3,6,1],sender=proc(3)},{varName="x",value=3,vector=[3,0,0,0],sender=proc(1)}]},{process=proc(3),msgs=[]},{process=proc(4),msgs=[]}]++
1`[{process=proc(1),msgs=[{varName="w",value=6,vector=[1,3,0,0],sender=proc(2)},{varName="x",value=5,vector=[0,0,0,1],sender=proc(4)},{varName="z",value=2,vector=[1,3,6,1],sender=proc(3)}]},{process=proc(2),msgs=[{varName="z",value=2,vector=[1,3,6,1],sender=proc(3)},{varName="x",value=3,vector=[3,0,0,0],sender=proc(1)}]},{process=proc(3),msgs=[]},{process=proc(4),msgs=[{varName="w",value=6,vector=[1,3,0,0],sender=proc(2)},{varName="z",value=2,vector=[1,3,6,1],sender=proc(3)},{varName="x",value=3,vector=[3,0,0,0],sender=proc(1)}]}]++
1`[{process=proc(1),msgs=[{varName="w",value=6,vector=[1,3,0,0],sender=proc(2)},{varName="x",value=5,vector=[0,0,0,1],sender=proc(4)},{varName="z",value=2,vector=[1,3,6,1],sender=proc(3)}]},{process=proc(2),msgs=[{varName="z",value=2,vector=[1,3,6,1],sender=proc(3)},{varName="x",value=3,vector=[3,0,0,0],sender=proc(1)}]},{process=proc(3),msgs=[]},{process=proc(4),msgs=[{varName="x",value=3,vector=[3,0,0,0],sender=proc(1)}]}]++
1`[{process=proc(1),msgs=[{varName="w",value=6,vector=[1,3,0,0],sender=proc(2)},{varName="x",value=5,vector=[0,0,0,1],sender=proc(4)},{varName="z",value=2,vector=[1,3,6,1],sender=proc(3)}]},{process=proc(2),msgs=[{varName="z",value=2,vector=[1,3,6,1],sender=proc(3)},{varName="x",value=3,vector=[3,0,0,0],sender=proc(1)}]},{process=proc(3),msgs=[]},{process=proc(4),msgs=[{varName="y",value=4,vector=[1,0,0,0],sender=proc(1)},{varName="w",value=6,vector=[1,3,0,0],sender=proc(2)},{varName="z",value=2,vector=[1,3,6,1],sender=proc(3)},{varName="x",value=3,vector=[3,0,0,0],sender=proc(1)}]}]++
1`[{process=proc(1),msgs=[{varName="w",value=6,vector=[1,3,0,0],sender=proc(2)},{varName="x",value=5,vector=[0,0,0,1],sender=proc(4)},{varName="z",value=2,vector=[1,3,6,1],sender=proc(3)}]},{process=proc(2),msgs=[{varName="z",value=2,vector=[1,3,6,1],sender=proc(3)},{varName="x",value=3,vector=[3,0,0,0],sender=proc(1)}]},{process=proc(3),msgs=[]},{process=proc(4),msgs=[{varName="z",value=2,vector=[1,3,6,1],sender=proc(3)},{varName="x",value=3,vector=[3,0,0,0],sender=proc(1)}]}]++
1`[{process=proc(1),msgs=[{varName="w",value=6,vector=[1,3,0,0],sender=proc(2)},{varName="x",value=5,vector=[0,0,0,1],sender=proc(4)},{varName="z",value=2,vector=[1,3,6,1],sender=proc(3)}]},{process=proc(2),msgs=[{varName="z",value=2,vector=[1,3,6,1],sender=proc(3)},{varName="x",value=3,vector=[3,0,0,0],sender=proc(1)}]},{process=proc(3),msgs=[{varName="x",value=3,vector=[3,0,0,0],sender=proc(1)}]},{process=proc(4),msgs=[]}]++
1`[{process=proc(1),msgs=[{varName="w",value=6,vector=[1,3,0,0],sender=proc(2)},{varName="x",value=5,vector=[0,0,0,1],sender=proc(4)},{varName="z",value=2,vector=[1,3,6,1],sender=proc(3)}]},{process=proc(2),msgs=[{varName="z",value=2,vector=[1,3,6,1],sender=proc(3)},{varName="x",value=3,vector=[3,0,0,0],sender=proc(1)}]},{process=proc(3),msgs=[{varName="x",value=3,vector=[3,0,0,0],sender=proc(1)}]},{process=proc(4),msgs=[{varName="w",value=6,vector=[1,3,0,0],sender=proc(2)},{varName="z",value=2,vector=[1,3,6,1],sender=proc(3)},{varName="x",value=3,vector=[3,0,0,0],sender=proc(1)}]}]++
1`[{process=proc(1),msgs=[{varName="w",value=6,vector=[1,3,0,0],sender=proc(2)},{varName="x",value=5,vector=[0,0,0,1],sender=proc(4)},{varName="z",value=2,vector=[1,3,6,1],sender=proc(3)}]},{process=proc(2),msgs=[{varName="z",value=2,vector=[1,3,6,1],sender=proc(3)},{varName="x",value=3,vector=[3,0,0,0],sender=proc(1)}]},{process=proc(3),msgs=[{varName="x",value=3,vector=[3,0,0,0],sender=proc(1)}]},{process=proc(4),msgs=[{varName="x",value=3,vector=[3,0,0,0],sender=proc(1)}]}]++
1`[{process=proc(1),msgs=[{varName="w",value=6,vector=[1,3,0,0],sender=proc(2)},{varName="x",value=5,vector=[0,0,0,1],sender=proc(4)},{varName="z",value=2,vector=[1,3,6,1],sender=proc(3)}]},{process=proc(2),msgs=[{varName="z",value=2,vector=[1,3,6,1],sender=proc(3)},{varName="x",value=3,vector=[3,0,0,0],sender=proc(1)}]},{process=proc(3),msgs=[{varName="x",value=3,vector=[3,0,0,0],sender=proc(1)}]},{process=proc(4),msgs=[{varName="y",value=4,vector=[1,0,0,0],sender=proc(1)},{varName="w",value=6,vector=[1,3,0,0],sender=proc(2)},{varName="z",value=2,vector=[1,3,6,1],sender=proc(3)},{varName="x",value=3,vector=[3,0,0,0],sender=proc(1)}]}]++
1`[{process=proc(1),msgs=[{varName="w",value=6,vector=[1,3,0,0],sender=proc(2)},{varName="x",value=5,vector=[0,0,0,1],sender=proc(4)},{varName="z",value=2,vector=[1,3,6,1],sender=proc(3)}]},{process=proc(2),msgs=[{varName="z",value=2,vector=[1,3,6,1],sender=proc(3)},{varName="x",value=3,vector=[3,0,0,0],sender=proc(1)}]},{process=proc(3),msgs=[{varName="x",value=3,vector=[3,0,0,0],sender=proc(1)}]},{process=proc(4),msgs=[{varName="z",value=2,vector=[1,3,6,1],sender=proc(3)},{varName="x",value=3,vector=[3,0,0,0],sender=proc(1)}]}]++
1`[{process=proc(1),msgs=[{varName="w",value=6,vector=[1,3,0,0],sender=proc(2)},{varName="x",value=5,vector=[1,0,0,2],sender=proc(4)}]},{process=proc(2),msgs=[]},{process=proc(3),msgs=[]},{process=proc(4),msgs=[]}]++
1`[{process=proc(1),msgs=[{varName="w",value=6,vector=[1,3,0,0],sender=proc(2)},{varName="x",value=5,vector=[1,0,0,2],sender=proc(4)}]},{process=proc(2),msgs=[]},{process=proc(3),msgs=[]},{process=proc(4),msgs=[{varName="w",value=6,vector=[1,3,0,0],sender=proc(2)}]}]++
1`[{process=proc(1),msgs=[{varName="w",value=6,vector=[1,3,0,0],sender=proc(2)},{varName="x",value=5,vector=[1,0,0,2],sender=proc(4)}]},{process=proc(2),msgs=[]},{process=proc(3),msgs=[]},{process=proc(4),msgs=[{varName="w",value=6,vector=[1,3,0,0],sender=proc(2)},{varName="x",value=3,vector=[3,0,0,0],sender=proc(1)}]}]++
1`[{process=proc(1),msgs=[{varName="w",value=6,vector=[1,3,0,0],sender=proc(2)},{varName="x",value=5,vector=[1,0,0,2],sender=proc(4)}]},{process=proc(2),msgs=[]},{process=proc(3),msgs=[]},{process=proc(4),msgs=[{varName="x",value=3,vector=[3,0,0,0],sender=proc(1)}]}]++
1`[{process=proc(1),msgs=[{varName="w",value=6,vector=[1,3,0,0],sender=proc(2)},{varName="x",value=5,vector=[1,0,0,2],sender=proc(4)}]},{process=proc(2),msgs=[]},{process=proc(3),msgs=[{varName="w",value=6,vector=[1,3,0,0],sender=proc(2)},{varName="x",value=5,vector=[1,0,0,2],sender=proc(4)}]},{process=proc(4),msgs=[]}]++
1`[{process=proc(1),msgs=[{varName="w",value=6,vector=[1,3,0,0],sender=proc(2)},{varName="x",value=5,vector=[1,0,0,2],sender=proc(4)}]},{process=proc(2),msgs=[]},{process=proc(3),msgs=[{varName="w",value=6,vector=[1,3,0,0],sender=proc(2)},{varName="x",value=5,vector=[1,0,0,2],sender=proc(4)}]},{process=proc(4),msgs=[{varName="w",value=6,vector=[1,3,0,0],sender=proc(2)}]}]++
1`[{process=proc(1),msgs=[{varName="w",value=6,vector=[1,3,0,0],sender=proc(2)},{varName="x",value=5,vector=[1,0,0,2],sender=proc(4)}]},{process=proc(2),msgs=[]},{process=proc(3),msgs=[{varName="x",value=3,vector=[3,0,0,0],sender=proc(1)}]},{process=proc(4),msgs=[]}]++
1`[{process=proc(1),msgs=[{varName="w",value=6,vector=[1,3,0,0],sender=proc(2)},{varName="x",value=5,vector=[1,0,0,2],sender=proc(4)}]},{process=proc(2),msgs=[]},{process=proc(3),msgs=[{varName="x",value=3,vector=[3,0,0,0],sender=proc(1)}]},{process=proc(4),msgs=[{varName="w",value=6,vector=[1,3,0,0],sender=proc(2)},{varName="x",value=3,vector=[3,0,0,0],sender=proc(1)}]}]++
1`[{process=proc(1),msgs=[{varName="w",value=6,vector=[1,3,0,0],sender=proc(2)},{varName="x",value=5,vector=[1,0,0,2],sender=proc(4)}]},{process=proc(2),msgs=[]},{process=proc(3),msgs=[{varName="x",value=3,vector=[3,0,0,0],sender=proc(1)}]},{process=proc(4),msgs=[{varName="x",value=3,vector=[3,0,0,0],sender=proc(1)}]}]++
1`[{process=proc(1),msgs=[{varName="w",value=6,vector=[1,3,0,0],sender=proc(2)},{varName="x",value=5,vector=[1,0,0,2],sender=proc(4)}]},{process=proc(2),msgs=[]},{process=proc(3),msgs=[{varName="x",value=5,vector=[1,0,0,2],sender=proc(4)}]},{process=proc(4),msgs=[]}]++
1`[{process=proc(1),msgs=[{varName="w",value=6,vector=[1,3,0,0],sender=proc(2)},{varName="x",value=5,vector=[1,0,0,2],sender=proc(4)}]},{process=proc(2),msgs=[]},{process=proc(3),msgs=[{varName="x",value=5,vector=[1,0,0,2],sender=proc(4)}]},{process=proc(4),msgs=[{varName="w",value=6,vector=[1,3,0,0],sender=proc(2)}]}]++
1`[{process=proc(1),msgs=[{varName="w",value=6,vector=[1,3,0,0],sender=proc(2)},{varName="x",value=5,vector=[1,0,0,2],sender=proc(4)}]},{process=proc(2),msgs=[]},{process=proc(3),msgs=[{varName="y",value=4,vector=[1,0,0,0],sender=proc(1)},{varName="w",value=6,vector=[1,3,0,0],sender=proc(2)},{varName="x",value=5,vector=[1,0,0,2],sender=proc(4)}]},{process=proc(4),msgs=[]}]++
1`[{process=proc(1),msgs=[{varName="w",value=6,vector=[1,3,0,0],sender=proc(2)},{varName="x",value=5,vector=[1,0,0,2],sender=proc(4)}]},{process=proc(2),msgs=[]},{process=proc(3),msgs=[{varName="y",value=4,vector=[1,0,0,0],sender=proc(1)},{varName="w",value=6,vector=[1,3,0,0],sender=proc(2)},{varName="x",value=5,vector=[1,0,0,2],sender=proc(4)}]},{process=proc(4),msgs=[{varName="w",value=6,vector=[1,3,0,0],sender=proc(2)}]}]++
1`[{process=proc(1),msgs=[{varName="w",value=6,vector=[1,3,0,0],sender=proc(2)},{varName="x",value=5,vector=[1,0,0,2],sender=proc(4)}]},{process=proc(2),msgs=[{varName="x",value=3,vector=[3,0,0,0],sender=proc(1)}]},{process=proc(3),msgs=[]},{process=proc(4),msgs=[]}]++
1`[{process=proc(1),msgs=[{varName="w",value=6,vector=[1,3,0,0],sender=proc(2)},{varName="x",value=5,vector=[1,0,0,2],sender=proc(4)}]},{process=proc(2),msgs=[{varName="x",value=3,vector=[3,0,0,0],sender=proc(1)}]},{process=proc(3),msgs=[]},{process=proc(4),msgs=[{varName="w",value=6,vector=[1,3,0,0],sender=proc(2)},{varName="x",value=3,vector=[3,0,0,0],sender=proc(1)}]}]++
1`[{process=proc(1),msgs=[{varName="w",value=6,vector=[1,3,0,0],sender=proc(2)},{varName="x",value=5,vector=[1,0,0,2],sender=proc(4)}]},{process=proc(2),msgs=[{varName="x",value=3,vector=[3,0,0,0],sender=proc(1)}]},{process=proc(3),msgs=[]},{process=proc(4),msgs=[{varName="x",value=3,vector=[3,0,0,0],sender=proc(1)}]}]++
1`[{process=proc(1),msgs=[{varName="w",value=6,vector=[1,3,0,0],sender=proc(2)},{varName="x",value=5,vector=[1,0,0,2],sender=proc(4)}]},{process=proc(2),msgs=[{varName="x",value=3,vector=[3,0,0,0],sender=proc(1)}]},{process=proc(3),msgs=[{varName="x",value=3,vector=[3,0,0,0],sender=proc(1)}]},{process=proc(4),msgs=[]}]++
1`[{process=proc(1),msgs=[{varName="w",value=6,vector=[1,3,0,0],sender=proc(2)},{varName="x",value=5,vector=[1,0,0,2],sender=proc(4)}]},{process=proc(2),msgs=[{varName="x",value=3,vector=[3,0,0,0],sender=proc(1)}]},{process=proc(3),msgs=[{varName="x",value=3,vector=[3,0,0,0],sender=proc(1)}]},{process=proc(4),msgs=[{varName="w",value=6,vector=[1,3,0,0],sender=proc(2)},{varName="x",value=3,vector=[3,0,0,0],sender=proc(1)}]}]++
1`[{process=proc(1),msgs=[{varName="w",value=6,vector=[1,3,0,0],sender=proc(2)},{varName="x",value=5,vector=[1,0,0,2],sender=proc(4)}]},{process=proc(2),msgs=[{varName="x",value=3,vector=[3,0,0,0],sender=proc(1)}]},{process=proc(3),msgs=[{varName="x",value=3,vector=[3,0,0,0],sender=proc(1)}]},{process=proc(4),msgs=[{varName="x",value=3,vector=[3,0,0,0],sender=proc(1)}]}]++
1`[{process=proc(1),msgs=[{varName="w",value=6,vector=[1,3,0,0],sender=proc(2)},{varName="x",value=5,vector=[1,0,0,2],sender=proc(4)}]},{process=proc(2),msgs=[{varName="x",value=5,vector=[1,0,0,2],sender=proc(4)}]},{process=proc(3),msgs=[]},{process=proc(4),msgs=[]}]++
1`[{process=proc(1),msgs=[{varName="w",value=6,vector=[1,3,0,0],sender=proc(2)},{varName="x",value=5,vector=[1,0,0,2],sender=proc(4)}]},{process=proc(2),msgs=[{varName="x",value=5,vector=[1,0,0,2],sender=proc(4)}]},{process=proc(3),msgs=[]},{process=proc(4),msgs=[{varName="w",value=6,vector=[1,3,0,0],sender=proc(2)}]}]++
1`[{process=proc(1),msgs=[{varName="w",value=6,vector=[1,3,0,0],sender=proc(2)},{varName="x",value=5,vector=[1,0,0,2],sender=proc(4)}]},{process=proc(2),msgs=[{varName="x",value=5,vector=[1,0,0,2],sender=proc(4)}]},{process=proc(3),msgs=[{varName="w",value=6,vector=[1,3,0,0],sender=proc(2)},{varName="x",value=5,vector=[1,0,0,2],sender=proc(4)}]},{process=proc(4),msgs=[]}]++
1`[{process=proc(1),msgs=[{varName="w",value=6,vector=[1,3,0,0],sender=proc(2)},{varName="x",value=5,vector=[1,0,0,2],sender=proc(4)}]},{process=proc(2),msgs=[{varName="x",value=5,vector=[1,0,0,2],sender=proc(4)}]},{process=proc(3),msgs=[{varName="w",value=6,vector=[1,3,0,0],sender=proc(2)},{varName="x",value=5,vector=[1,0,0,2],sender=proc(4)}]},{process=proc(4),msgs=[{varName="w",value=6,vector=[1,3,0,0],sender=proc(2)}]}]++
1`[{process=proc(1),msgs=[{varName="w",value=6,vector=[1,3,0,0],sender=proc(2)},{varName="x",value=5,vector=[1,0,0,2],sender=proc(4)}]},{process=proc(2),msgs=[{varName="x",value=5,vector=[1,0,0,2],sender=proc(4)}]},{process=proc(3),msgs=[{varName="x",value=5,vector=[1,0,0,2],sender=proc(4)}]},{process=proc(4),msgs=[]}]++
1`[{process=proc(1),msgs=[{varName="w",value=6,vector=[1,3,0,0],sender=proc(2)},{varName="x",value=5,vector=[1,0,0,2],sender=proc(4)}]},{process=proc(2),msgs=[{varName="x",value=5,vector=[1,0,0,2],sender=proc(4)}]},{process=proc(3),msgs=[{varName="x",value=5,vector=[1,0,0,2],sender=proc(4)}]},{process=proc(4),msgs=[{varName="w",value=6,vector=[1,3,0,0],sender=proc(2)}]}]++
1`[{process=proc(1),msgs=[{varName="w",value=6,vector=[1,3,0,0],sender=proc(2)},{varName="x",value=5,vector=[1,0,0,2],sender=proc(4)}]},{process=proc(2),msgs=[{varName="x",value=5,vector=[1,0,0,2],sender=proc(4)}]},{process=proc(3),msgs=[{varName="y",value=4,vector=[1,0,0,0],sender=proc(1)},{varName="w",value=6,vector=[1,3,0,0],sender=proc(2)},{varName="x",value=5,vector=[1,0,0,2],sender=proc(4)}]},{process=proc(4),msgs=[]}]++
1`[{process=proc(1),msgs=[{varName="w",value=6,vector=[1,3,0,0],sender=proc(2)},{varName="x",value=5,vector=[1,0,0,2],sender=proc(4)}]},{process=proc(2),msgs=[{varName="x",value=5,vector=[1,0,0,2],sender=proc(4)}]},{process=proc(3),msgs=[{varName="y",value=4,vector=[1,0,0,0],sender=proc(1)},{varName="w",value=6,vector=[1,3,0,0],sender=proc(2)},{varName="x",value=5,vector=[1,0,0,2],sender=proc(4)}]},{process=proc(4),msgs=[{varName="w",value=6,vector=[1,3,0,0],sender=proc(2)}]}]++
1`[{process=proc(1),msgs=[{varName="w",value=6,vector=[1,3,0,0],sender=proc(2)},{varName="x",value=5,vector=[1,0,0,2],sender=proc(4)},{varName="z",value=2,vector=[1,3,6,2],sender=proc(3)}]},{process=proc(2),msgs=[]},{process=proc(3),msgs=[]},{process=proc(4),msgs=[]}]++
1`[{process=proc(1),msgs=[{varName="w",value=6,vector=[1,3,0,0],sender=proc(2)},{varName="x",value=5,vector=[1,0,0,2],sender=proc(4)},{varName="z",value=2,vector=[1,3,6,2],sender=proc(3)}]},{process=proc(2),msgs=[]},{process=proc(3),msgs=[]},{process=proc(4),msgs=[{varName="w",value=6,vector=[1,3,0,0],sender=proc(2)},{varName="x",value=3,vector=[3,0,0,0],sender=proc(1)},{varName="z",value=2,vector=[1,3,6,2],sender=proc(3)}]}]++
1`[{process=proc(1),msgs=[{varName="w",value=6,vector=[1,3,0,0],sender=proc(2)},{varName="x",value=5,vector=[1,0,0,2],sender=proc(4)},{varName="z",value=2,vector=[1,3,6,2],sender=proc(3)}]},{process=proc(2),msgs=[]},{process=proc(3),msgs=[]},{process=proc(4),msgs=[{varName="w",value=6,vector=[1,3,0,0],sender=proc(2)},{varName="z",value=2,vector=[1,3,6,2],sender=proc(3)}]}]++
1`[{process=proc(1),msgs=[{varName="w",value=6,vector=[1,3,0,0],sender=proc(2)},{varName="x",value=5,vector=[1,0,0,2],sender=proc(4)},{varName="z",value=2,vector=[1,3,6,2],sender=proc(3)}]},{process=proc(2),msgs=[]},{process=proc(3),msgs=[]},{process=proc(4),msgs=[{varName="w",value=6,vector=[1,3,0,0],sender=proc(2)},{varName="z",value=2,vector=[1,3,6,2],sender=proc(3)},{varName="x",value=3,vector=[3,0,0,0],sender=proc(1)}]}]++
1`[{process=proc(1),msgs=[{varName="w",value=6,vector=[1,3,0,0],sender=proc(2)},{varName="x",value=5,vector=[1,0,0,2],sender=proc(4)},{varName="z",value=2,vector=[1,3,6,2],sender=proc(3)}]},{process=proc(2),msgs=[]},{process=proc(3),msgs=[]},{process=proc(4),msgs=[{varName="x",value=3,vector=[3,0,0,0],sender=proc(1)}]}]++
1`[{process=proc(1),msgs=[{varName="w",value=6,vector=[1,3,0,0],sender=proc(2)},{varName="x",value=5,vector=[1,0,0,2],sender=proc(4)},{varName="z",value=2,vector=[1,3,6,2],sender=proc(3)}]},{process=proc(2),msgs=[]},{process=proc(3),msgs=[]},{process=proc(4),msgs=[{varName="x",value=3,vector=[3,0,0,0],sender=proc(1)},{varName="z",value=2,vector=[1,3,6,2],sender=proc(3)}]}]++
1`[{process=proc(1),msgs=[{varName="w",value=6,vector=[1,3,0,0],sender=proc(2)},{varName="x",value=5,vector=[1,0,0,2],sender=proc(4)},{varName="z",value=2,vector=[1,3,6,2],sender=proc(3)}]},{process=proc(2),msgs=[]},{process=proc(3),msgs=[]},{process=proc(4),msgs=[{varName="z",value=2,vector=[1,3,6,2],sender=proc(3)}]}]++
1`[{process=proc(1),msgs=[{varName="w",value=6,vector=[1,3,0,0],sender=proc(2)},{varName="x",value=5,vector=[1,0,0,2],sender=proc(4)},{varName="z",value=2,vector=[1,3,6,2],sender=proc(3)}]},{process=proc(2),msgs=[]},{process=proc(3),msgs=[]},{process=proc(4),msgs=[{varName="z",value=2,vector=[1,3,6,2],sender=proc(3)},{varName="x",value=3,vector=[3,0,0,0],sender=proc(1)}]}]++
1`[{process=proc(1),msgs=[{varName="w",value=6,vector=[1,3,0,0],sender=proc(2)},{varName="x",value=5,vector=[1,0,0,2],sender=proc(4)},{varName="z",value=2,vector=[1,3,6,2],sender=proc(3)}]},{process=proc(2),msgs=[]},{process=proc(3),msgs=[{varName="x",value=3,vector=[3,0,0,0],sender=proc(1)}]},{process=proc(4),msgs=[]}]++
1`[{process=proc(1),msgs=[{varName="w",value=6,vector=[1,3,0,0],sender=proc(2)},{varName="x",value=5,vector=[1,0,0,2],sender=proc(4)},{varName="z",value=2,vector=[1,3,6,2],sender=proc(3)}]},{process=proc(2),msgs=[]},{process=proc(3),msgs=[{varName="x",value=3,vector=[3,0,0,0],sender=proc(1)}]},{process=proc(4),msgs=[{varName="w",value=6,vector=[1,3,0,0],sender=proc(2)},{varName="x",value=3,vector=[3,0,0,0],sender=proc(1)},{varName="z",value=2,vector=[1,3,6,2],sender=proc(3)}]}]++
1`[{process=proc(1),msgs=[{varName="w",value=6,vector=[1,3,0,0],sender=proc(2)},{varName="x",value=5,vector=[1,0,0,2],sender=proc(4)},{varName="z",value=2,vector=[1,3,6,2],sender=proc(3)}]},{process=proc(2),msgs=[]},{process=proc(3),msgs=[{varName="x",value=3,vector=[3,0,0,0],sender=proc(1)}]},{process=proc(4),msgs=[{varName="w",value=6,vector=[1,3,0,0],sender=proc(2)},{varName="z",value=2,vector=[1,3,6,2],sender=proc(3)},{varName="x",value=3,vector=[3,0,0,0],sender=proc(1)}]}]++
1`[{process=proc(1),msgs=[{varName="w",value=6,vector=[1,3,0,0],sender=proc(2)},{varName="x",value=5,vector=[1,0,0,2],sender=proc(4)},{varName="z",value=2,vector=[1,3,6,2],sender=proc(3)}]},{process=proc(2),msgs=[]},{process=proc(3),msgs=[{varName="x",value=3,vector=[3,0,0,0],sender=proc(1)}]},{process=proc(4),msgs=[{varName="x",value=3,vector=[3,0,0,0],sender=proc(1)}]}]++
1`[{process=proc(1),msgs=[{varName="w",value=6,vector=[1,3,0,0],sender=proc(2)},{varName="x",value=5,vector=[1,0,0,2],sender=proc(4)},{varName="z",value=2,vector=[1,3,6,2],sender=proc(3)}]},{process=proc(2),msgs=[]},{process=proc(3),msgs=[{varName="x",value=3,vector=[3,0,0,0],sender=proc(1)}]},{process=proc(4),msgs=[{varName="x",value=3,vector=[3,0,0,0],sender=proc(1)},{varName="z",value=2,vector=[1,3,6,2],sender=proc(3)}]}]++
1`[{process=proc(1),msgs=[{varName="w",value=6,vector=[1,3,0,0],sender=proc(2)},{varName="x",value=5,vector=[1,0,0,2],sender=proc(4)},{varName="z",value=2,vector=[1,3,6,2],sender=proc(3)}]},{process=proc(2),msgs=[]},{process=proc(3),msgs=[{varName="x",value=3,vector=[3,0,0,0],sender=proc(1)}]},{process=proc(4),msgs=[{varName="z",value=2,vector=[1,3,6,2],sender=proc(3)}]}]++
1`[{process=proc(1),msgs=[{varName="w",value=6,vector=[1,3,0,0],sender=proc(2)},{varName="x",value=5,vector=[1,0,0,2],sender=proc(4)},{varName="z",value=2,vector=[1,3,6,2],sender=proc(3)}]},{process=proc(2),msgs=[]},{process=proc(3),msgs=[{varName="x",value=3,vector=[3,0,0,0],sender=proc(1)}]},{process=proc(4),msgs=[{varName="z",value=2,vector=[1,3,6,2],sender=proc(3)},{varName="x",value=3,vector=[3,0,0,0],sender=proc(1)}]}]++
1`[{process=proc(1),msgs=[{varName="w",value=6,vector=[1,3,0,0],sender=proc(2)},{varName="x",value=5,vector=[1,0,0,2],sender=proc(4)},{varName="z",value=2,vector=[1,3,6,2],sender=proc(3)}]},{process=proc(2),msgs=[{varName="x",value=3,vector=[3,0,0,0],sender=proc(1)}]},{process=proc(3),msgs=[]},{process=proc(4),msgs=[]}]++
1`[{process=proc(1),msgs=[{varName="w",value=6,vector=[1,3,0,0],sender=proc(2)},{varName="x",value=5,vector=[1,0,0,2],sender=proc(4)},{varName="z",value=2,vector=[1,3,6,2],sender=proc(3)}]},{process=proc(2),msgs=[{varName="x",value=3,vector=[3,0,0,0],sender=proc(1)}]},{process=proc(3),msgs=[]},{process=proc(4),msgs=[{varName="w",value=6,vector=[1,3,0,0],sender=proc(2)},{varName="z",value=2,vector=[1,3,6,2],sender=proc(3)},{varName="x",value=3,vector=[3,0,0,0],sender=proc(1)}]}]++
1`[{process=proc(1),msgs=[{varName="w",value=6,vector=[1,3,0,0],sender=proc(2)},{varName="x",value=5,vector=[1,0,0,2],sender=proc(4)},{varName="z",value=2,vector=[1,3,6,2],sender=proc(3)}]},{process=proc(2),msgs=[{varName="x",value=3,vector=[3,0,0,0],sender=proc(1)}]},{process=proc(3),msgs=[]},{process=proc(4),msgs=[{varName="x",value=3,vector=[3,0,0,0],sender=proc(1)}]}]++
1`[{process=proc(1),msgs=[{varName="w",value=6,vector=[1,3,0,0],sender=proc(2)},{varName="x",value=5,vector=[1,0,0,2],sender=proc(4)},{varName="z",value=2,vector=[1,3,6,2],sender=proc(3)}]},{process=proc(2),msgs=[{varName="x",value=3,vector=[3,0,0,0],sender=proc(1)}]},{process=proc(3),msgs=[]},{process=proc(4),msgs=[{varName="z",value=2,vector=[1,3,6,2],sender=proc(3)},{varName="x",value=3,vector=[3,0,0,0],sender=proc(1)}]}]++
1`[{process=proc(1),msgs=[{varName="w",value=6,vector=[1,3,0,0],sender=proc(2)},{varName="x",value=5,vector=[1,0,0,2],sender=proc(4)},{varName="z",value=2,vector=[1,3,6,2],sender=proc(3)}]},{process=proc(2),msgs=[{varName="x",value=3,vector=[3,0,0,0],sender=proc(1)}]},{process=proc(3),msgs=[{varName="x",value=3,vector=[3,0,0,0],sender=proc(1)}]},{process=proc(4),msgs=[]}]++
1`[{process=proc(1),msgs=[{varName="w",value=6,vector=[1,3,0,0],sender=proc(2)},{varName="x",value=5,vector=[1,0,0,2],sender=proc(4)},{varName="z",value=2,vector=[1,3,6,2],sender=proc(3)}]},{process=proc(2),msgs=[{varName="x",value=3,vector=[3,0,0,0],sender=proc(1)}]},{process=proc(3),msgs=[{varName="x",value=3,vector=[3,0,0,0],sender=proc(1)}]},{process=proc(4),msgs=[{varName="w",value=6,vector=[1,3,0,0],sender=proc(2)},{varName="z",value=2,vector=[1,3,6,2],sender=proc(3)},{varName="x",value=3,vector=[3,0,0,0],sender=proc(1)}]}]++
1`[{process=proc(1),msgs=[{varName="w",value=6,vector=[1,3,0,0],sender=proc(2)},{varName="x",value=5,vector=[1,0,0,2],sender=proc(4)},{varName="z",value=2,vector=[1,3,6,2],sender=proc(3)}]},{process=proc(2),msgs=[{varName="x",value=3,vector=[3,0,0,0],sender=proc(1)}]},{process=proc(3),msgs=[{varName="x",value=3,vector=[3,0,0,0],sender=proc(1)}]},{process=proc(4),msgs=[{varName="x",value=3,vector=[3,0,0,0],sender=proc(1)}]}]++
1`[{process=proc(1),msgs=[{varName="w",value=6,vector=[1,3,0,0],sender=proc(2)},{varName="x",value=5,vector=[1,0,0,2],sender=proc(4)},{varName="z",value=2,vector=[1,3,6,2],sender=proc(3)}]},{process=proc(2),msgs=[{varName="x",value=3,vector=[3,0,0,0],sender=proc(1)}]},{process=proc(3),msgs=[{varName="x",value=3,vector=[3,0,0,0],sender=proc(1)}]},{process=proc(4),msgs=[{varName="z",value=2,vector=[1,3,6,2],sender=proc(3)},{varName="x",value=3,vector=[3,0,0,0],sender=proc(1)}]}]++
1`[{process=proc(1),msgs=[{varName="w",value=6,vector=[1,3,0,0],sender=proc(2)},{varName="x",value=5,vector=[1,0,0,2],sender=proc(4)},{varName="z",value=2,vector=[1,3,6,2],sender=proc(3)}]},{process=proc(2),msgs=[{varName="x",value=3,vector=[3,0,0,0],sender=proc(1)},{varName="z",value=2,vector=[1,3,6,2],sender=proc(3)}]},{process=proc(3),msgs=[]},{process=proc(4),msgs=[]}]++
1`[{process=proc(1),msgs=[{varName="w",value=6,vector=[1,3,0,0],sender=proc(2)},{varName="x",value=5,vector=[1,0,0,2],sender=proc(4)},{varName="z",value=2,vector=[1,3,6,2],sender=proc(3)}]},{process=proc(2),msgs=[{varName="x",value=3,vector=[3,0,0,0],sender=proc(1)},{varName="z",value=2,vector=[1,3,6,2],sender=proc(3)}]},{process=proc(3),msgs=[]},{process=proc(4),msgs=[{varName="w",value=6,vector=[1,3,0,0],sender=proc(2)},{varName="x",value=3,vector=[3,0,0,0],sender=proc(1)},{varName="z",value=2,vector=[1,3,6,2],sender=proc(3)}]}]++
1`[{process=proc(1),msgs=[{varName="w",value=6,vector=[1,3,0,0],sender=proc(2)},{varName="x",value=5,vector=[1,0,0,2],sender=proc(4)},{varName="z",value=2,vector=[1,3,6,2],sender=proc(3)}]},{process=proc(2),msgs=[{varName="x",value=3,vector=[3,0,0,0],sender=proc(1)},{varName="z",value=2,vector=[1,3,6,2],sender=proc(3)}]},{process=proc(3),msgs=[]},{process=proc(4),msgs=[{varName="x",value=3,vector=[3,0,0,0],sender=proc(1)},{varName="z",value=2,vector=[1,3,6,2],sender=proc(3)}]}]++
1`[{process=proc(1),msgs=[{varName="w",value=6,vector=[1,3,0,0],sender=proc(2)},{varName="x",value=5,vector=[1,0,0,2],sender=proc(4)},{varName="z",value=2,vector=[1,3,6,2],sender=proc(3)}]},{process=proc(2),msgs=[{varName="x",value=3,vector=[3,0,0,0],sender=proc(1)},{varName="z",value=2,vector=[1,3,6,2],sender=proc(3)}]},{process=proc(3),msgs=[]},{process=proc(4),msgs=[{varName="z",value=2,vector=[1,3,6,2],sender=proc(3)}]}]++
1`[{process=proc(1),msgs=[{varName="w",value=6,vector=[1,3,0,0],sender=proc(2)},{varName="x",value=5,vector=[1,0,0,2],sender=proc(4)},{varName="z",value=2,vector=[1,3,6,2],sender=proc(3)}]},{process=proc(2),msgs=[{varName="x",value=3,vector=[3,0,0,0],sender=proc(1)},{varName="z",value=2,vector=[1,3,6,2],sender=proc(3)}]},{process=proc(3),msgs=[{varName="x",value=3,vector=[3,0,0,0],sender=proc(1)}]},{process=proc(4),msgs=[]}]++
1`[{process=proc(1),msgs=[{varName="w",value=6,vector=[1,3,0,0],sender=proc(2)},{varName="x",value=5,vector=[1,0,0,2],sender=proc(4)},{varName="z",value=2,vector=[1,3,6,2],sender=proc(3)}]},{process=proc(2),msgs=[{varName="x",value=3,vector=[3,0,0,0],sender=proc(1)},{varName="z",value=2,vector=[1,3,6,2],sender=proc(3)}]},{process=proc(3),msgs=[{varName="x",value=3,vector=[3,0,0,0],sender=proc(1)}]},{process=proc(4),msgs=[{varName="w",value=6,vector=[1,3,0,0],sender=proc(2)},{varName="x",value=3,vector=[3,0,0,0],sender=proc(1)},{varName="z",value=2,vector=[1,3,6,2],sender=proc(3)}]}]++
1`[{process=proc(1),msgs=[{varName="w",value=6,vector=[1,3,0,0],sender=proc(2)},{varName="x",value=5,vector=[1,0,0,2],sender=proc(4)},{varName="z",value=2,vector=[1,3,6,2],sender=proc(3)}]},{process=proc(2),msgs=[{varName="x",value=3,vector=[3,0,0,0],sender=proc(1)},{varName="z",value=2,vector=[1,3,6,2],sender=proc(3)}]},{process=proc(3),msgs=[{varName="x",value=3,vector=[3,0,0,0],sender=proc(1)}]},{process=proc(4),msgs=[{varName="x",value=3,vector=[3,0,0,0],sender=proc(1)},{varName="z",value=2,vector=[1,3,6,2],sender=proc(3)}]}]++
1`[{process=proc(1),msgs=[{varName="w",value=6,vector=[1,3,0,0],sender=proc(2)},{varName="x",value=5,vector=[1,0,0,2],sender=proc(4)},{varName="z",value=2,vector=[1,3,6,2],sender=proc(3)}]},{process=proc(2),msgs=[{varName="x",value=3,vector=[3,0,0,0],sender=proc(1)},{varName="z",value=2,vector=[1,3,6,2],sender=proc(3)}]},{process=proc(3),msgs=[{varName="x",value=3,vector=[3,0,0,0],sender=proc(1)}]},{process=proc(4),msgs=[{varName="z",value=2,vector=[1,3,6,2],sender=proc(3)}]}]++
1`[{process=proc(1),msgs=[{varName="w",value=6,vector=[1,3,0,0],sender=proc(2)},{varName="x",value=5,vector=[1,0,0,2],sender=proc(4)},{varName="z",value=2,vector=[1,3,6,2],sender=proc(3)}]},{process=proc(2),msgs=[{varName="x",value=5,vector=[1,0,0,2],sender=proc(4)},{varName="z",value=2,vector=[1,3,6,2],sender=proc(3)}]},{process=proc(3),msgs=[]},{process=proc(4),msgs=[]}]++
1`[{process=proc(1),msgs=[{varName="w",value=6,vector=[1,3,0,0],sender=proc(2)},{varName="x",value=5,vector=[1,0,0,2],sender=proc(4)},{varName="z",value=2,vector=[1,3,6,2],sender=proc(3)}]},{process=proc(2),msgs=[{varName="x",value=5,vector=[1,0,0,2],sender=proc(4)},{varName="z",value=2,vector=[1,3,6,2],sender=proc(3)}]},{process=proc(3),msgs=[]},{process=proc(4),msgs=[{varName="w",value=6,vector=[1,3,0,0],sender=proc(2)},{varName="z",value=2,vector=[1,3,6,2],sender=proc(3)}]}]++
1`[{process=proc(1),msgs=[{varName="w",value=6,vector=[1,3,0,0],sender=proc(2)},{varName="x",value=5,vector=[1,0,0,2],sender=proc(4)},{varName="z",value=2,vector=[1,3,6,2],sender=proc(3)}]},{process=proc(2),msgs=[{varName="x",value=5,vector=[1,0,0,2],sender=proc(4)},{varName="z",value=2,vector=[1,3,6,2],sender=proc(3)}]},{process=proc(3),msgs=[]},{process=proc(4),msgs=[{varName="z",value=2,vector=[1,3,6,2],sender=proc(3)}]}]++
1`[{process=proc(1),msgs=[{varName="w",value=6,vector=[1,3,0,0],sender=proc(2)},{varName="x",value=5,vector=[1,0,0,2],sender=proc(4)},{varName="z",value=2,vector=[1,3,6,2],sender=proc(3)}]},{process=proc(2),msgs=[{varName="z",value=2,vector=[1,3,6,2],sender=proc(3)}]},{process=proc(3),msgs=[]},{process=proc(4),msgs=[]}]++
1`[{process=proc(1),msgs=[{varName="w",value=6,vector=[1,3,0,0],sender=proc(2)},{varName="x",value=5,vector=[1,0,0,2],sender=proc(4)},{varName="z",value=2,vector=[1,3,6,2],sender=proc(3)}]},{process=proc(2),msgs=[{varName="z",value=2,vector=[1,3,6,2],sender=proc(3)}]},{process=proc(3),msgs=[]},{process=proc(4),msgs=[{varName="w",value=6,vector=[1,3,0,0],sender=proc(2)},{varName="x",value=3,vector=[3,0,0,0],sender=proc(1)},{varName="z",value=2,vector=[1,3,6,2],sender=proc(3)}]}]++
1`[{process=proc(1),msgs=[{varName="w",value=6,vector=[1,3,0,0],sender=proc(2)},{varName="x",value=5,vector=[1,0,0,2],sender=proc(4)},{varName="z",value=2,vector=[1,3,6,2],sender=proc(3)}]},{process=proc(2),msgs=[{varName="z",value=2,vector=[1,3,6,2],sender=proc(3)}]},{process=proc(3),msgs=[]},{process=proc(4),msgs=[{varName="w",value=6,vector=[1,3,0,0],sender=proc(2)},{varName="z",value=2,vector=[1,3,6,2],sender=proc(3)}]}]++
1`[{process=proc(1),msgs=[{varName="w",value=6,vector=[1,3,0,0],sender=proc(2)},{varName="x",value=5,vector=[1,0,0,2],sender=proc(4)},{varName="z",value=2,vector=[1,3,6,2],sender=proc(3)}]},{process=proc(2),msgs=[{varName="z",value=2,vector=[1,3,6,2],sender=proc(3)}]},{process=proc(3),msgs=[]},{process=proc(4),msgs=[{varName="x",value=3,vector=[3,0,0,0],sender=proc(1)},{varName="z",value=2,vector=[1,3,6,2],sender=proc(3)}]}]++
1`[{process=proc(1),msgs=[{varName="w",value=6,vector=[1,3,0,0],sender=proc(2)},{varName="x",value=5,vector=[1,0,0,2],sender=proc(4)},{varName="z",value=2,vector=[1,3,6,2],sender=proc(3)}]},{process=proc(2),msgs=[{varName="z",value=2,vector=[1,3,6,2],sender=proc(3)}]},{process=proc(3),msgs=[]},{process=proc(4),msgs=[{varName="z",value=2,vector=[1,3,6,2],sender=proc(3)}]}]++
1`[{process=proc(1),msgs=[{varName="w",value=6,vector=[1,3,0,0],sender=proc(2)},{varName="x",value=5,vector=[1,0,0,2],sender=proc(4)},{varName="z",value=2,vector=[1,3,6,2],sender=proc(3)}]},{process=proc(2),msgs=[{varName="z",value=2,vector=[1,3,6,2],sender=proc(3)}]},{process=proc(3),msgs=[{varName="x",value=3,vector=[3,0,0,0],sender=proc(1)}]},{process=proc(4),msgs=[]}]++
1`[{process=proc(1),msgs=[{varName="w",value=6,vector=[1,3,0,0],sender=proc(2)},{varName="x",value=5,vector=[1,0,0,2],sender=proc(4)},{varName="z",value=2,vector=[1,3,6,2],sender=proc(3)}]},{process=proc(2),msgs=[{varName="z",value=2,vector=[1,3,6,2],sender=proc(3)}]},{process=proc(3),msgs=[{varName="x",value=3,vector=[3,0,0,0],sender=proc(1)}]},{process=proc(4),msgs=[{varName="w",value=6,vector=[1,3,0,0],sender=proc(2)},{varName="x",value=3,vector=[3,0,0,0],sender=proc(1)},{varName="z",value=2,vector=[1,3,6,2],sender=proc(3)}]}]++
1`[{process=proc(1),msgs=[{varName="w",value=6,vector=[1,3,0,0],sender=proc(2)},{varName="x",value=5,vector=[1,0,0,2],sender=proc(4)},{varName="z",value=2,vector=[1,3,6,2],sender=proc(3)}]},{process=proc(2),msgs=[{varName="z",value=2,vector=[1,3,6,2],sender=proc(3)}]},{process=proc(3),msgs=[{varName="x",value=3,vector=[3,0,0,0],sender=proc(1)}]},{process=proc(4),msgs=[{varName="x",value=3,vector=[3,0,0,0],sender=proc(1)},{varName="z",value=2,vector=[1,3,6,2],sender=proc(3)}]}]++
1`[{process=proc(1),msgs=[{varName="w",value=6,vector=[1,3,0,0],sender=proc(2)},{varName="x",value=5,vector=[1,0,0,2],sender=proc(4)},{varName="z",value=2,vector=[1,3,6,2],sender=proc(3)}]},{process=proc(2),msgs=[{varName="z",value=2,vector=[1,3,6,2],sender=proc(3)}]},{process=proc(3),msgs=[{varName="x",value=3,vector=[3,0,0,0],sender=proc(1)}]},{process=proc(4),msgs=[{varName="z",value=2,vector=[1,3,6,2],sender=proc(3)}]}]++
1`[{process=proc(1),msgs=[{varName="w",value=6,vector=[1,3,0,0],sender=proc(2)},{varName="x",value=5,vector=[1,0,0,2],sender=proc(4)},{varName="z",value=2,vector=[1,3,6,2],sender=proc(3)}]},{process=proc(2),msgs=[{varName="z",value=2,vector=[1,3,6,2],sender=proc(3)},{varName="x",value=3,vector=[3,0,0,0],sender=proc(1)}]},{process=proc(3),msgs=[]},{process=proc(4),msgs=[]}]++
1`[{process=proc(1),msgs=[{varName="w",value=6,vector=[1,3,0,0],sender=proc(2)},{varName="x",value=5,vector=[1,0,0,2],sender=proc(4)},{varName="z",value=2,vector=[1,3,6,2],sender=proc(3)}]},{process=proc(2),msgs=[{varName="z",value=2,vector=[1,3,6,2],sender=proc(3)},{varName="x",value=3,vector=[3,0,0,0],sender=proc(1)}]},{process=proc(3),msgs=[]},{process=proc(4),msgs=[{varName="w",value=6,vector=[1,3,0,0],sender=proc(2)},{varName="z",value=2,vector=[1,3,6,2],sender=proc(3)},{varName="x",value=3,vector=[3,0,0,0],sender=proc(1)}]}]++
1`[{process=proc(1),msgs=[{varName="w",value=6,vector=[1,3,0,0],sender=proc(2)},{varName="x",value=5,vector=[1,0,0,2],sender=proc(4)},{varName="z",value=2,vector=[1,3,6,2],sender=proc(3)}]},{process=proc(2),msgs=[{varName="z",value=2,vector=[1,3,6,2],sender=proc(3)},{varName="x",value=3,vector=[3,0,0,0],sender=proc(1)}]},{process=proc(3),msgs=[]},{process=proc(4),msgs=[{varName="x",value=3,vector=[3,0,0,0],sender=proc(1)}]}]++
1`[{process=proc(1),msgs=[{varName="w",value=6,vector=[1,3,0,0],sender=proc(2)},{varName="x",value=5,vector=[1,0,0,2],sender=proc(4)},{varName="z",value=2,vector=[1,3,6,2],sender=proc(3)}]},{process=proc(2),msgs=[{varName="z",value=2,vector=[1,3,6,2],sender=proc(3)},{varName="x",value=3,vector=[3,0,0,0],sender=proc(1)}]},{process=proc(3),msgs=[]},{process=proc(4),msgs=[{varName="z",value=2,vector=[1,3,6,2],sender=proc(3)},{varName="x",value=3,vector=[3,0,0,0],sender=proc(1)}]}]++
1`[{process=proc(1),msgs=[{varName="w",value=6,vector=[1,3,0,0],sender=proc(2)},{varName="x",value=5,vector=[1,0,0,2],sender=proc(4)},{varName="z",value=2,vector=[1,3,6,2],sender=proc(3)}]},{process=proc(2),msgs=[{varName="z",value=2,vector=[1,3,6,2],sender=proc(3)},{varName="x",value=3,vector=[3,0,0,0],sender=proc(1)}]},{process=proc(3),msgs=[{varName="x",value=3,vector=[3,0,0,0],sender=proc(1)}]},{process=proc(4),msgs=[]}]++
1`[{process=proc(1),msgs=[{varName="w",value=6,vector=[1,3,0,0],sender=proc(2)},{varName="x",value=5,vector=[1,0,0,2],sender=proc(4)},{varName="z",value=2,vector=[1,3,6,2],sender=proc(3)}]},{process=proc(2),msgs=[{varName="z",value=2,vector=[1,3,6,2],sender=proc(3)},{varName="x",value=3,vector=[3,0,0,0],sender=proc(1)}]},{process=proc(3),msgs=[{varName="x",value=3,vector=[3,0,0,0],sender=proc(1)}]},{process=proc(4),msgs=[{varName="w",value=6,vector=[1,3,0,0],sender=proc(2)},{varName="z",value=2,vector=[1,3,6,2],sender=proc(3)},{varName="x",value=3,vector=[3,0,0,0],sender=proc(1)}]}]++
1`[{process=proc(1),msgs=[{varName="w",value=6,vector=[1,3,0,0],sender=proc(2)},{varName="x",value=5,vector=[1,0,0,2],sender=proc(4)},{varName="z",value=2,vector=[1,3,6,2],sender=proc(3)}]},{process=proc(2),msgs=[{varName="z",value=2,vector=[1,3,6,2],sender=proc(3)},{varName="x",value=3,vector=[3,0,0,0],sender=proc(1)}]},{process=proc(3),msgs=[{varName="x",value=3,vector=[3,0,0,0],sender=proc(1)}]},{process=proc(4),msgs=[{varName="x",value=3,vector=[3,0,0,0],sender=proc(1)}]}]++
1`[{process=proc(1),msgs=[{varName="w",value=6,vector=[1,3,0,0],sender=proc(2)},{varName="x",value=5,vector=[1,0,0,2],sender=proc(4)},{varName="z",value=2,vector=[1,3,6,2],sender=proc(3)}]},{process=proc(2),msgs=[{varName="z",value=2,vector=[1,3,6,2],sender=proc(3)},{varName="x",value=3,vector=[3,0,0,0],sender=proc(1)}]},{process=proc(3),msgs=[{varName="x",value=3,vector=[3,0,0,0],sender=proc(1)}]},{process=proc(4),msgs=[{varName="z",value=2,vector=[1,3,6,2],sender=proc(3)},{varName="x",value=3,vector=[3,0,0,0],sender=proc(1)}]}]++
1`[{process=proc(1),msgs=[{varName="w",value=6,vector=[1,3,0,0],sender=proc(2)},{varName="z",value=2,vector=[1,3,6,1],sender=proc(3)}]},{process=proc(2),msgs=[]},{process=proc(3),msgs=[]},{process=proc(4),msgs=[]}]++
1`[{process=proc(1),msgs=[{varName="w",value=6,vector=[1,3,0,0],sender=proc(2)},{varName="z",value=2,vector=[1,3,6,1],sender=proc(3)}]},{process=proc(2),msgs=[]},{process=proc(3),msgs=[]},{process=proc(4),msgs=[{varName="w",value=6,vector=[1,3,0,0],sender=proc(2)},{varName="x",value=3,vector=[3,0,0,0],sender=proc(1)},{varName="z",value=2,vector=[1,3,6,1],sender=proc(3)}]}]++
1`[{process=proc(1),msgs=[{varName="w",value=6,vector=[1,3,0,0],sender=proc(2)},{varName="z",value=2,vector=[1,3,6,1],sender=proc(3)}]},{process=proc(2),msgs=[]},{process=proc(3),msgs=[]},{process=proc(4),msgs=[{varName="w",value=6,vector=[1,3,0,0],sender=proc(2)},{varName="x",value=3,vector=[4,0,0,1],sender=proc(1)},{varName="z",value=2,vector=[1,3,6,1],sender=proc(3)}]}]++
1`[{process=proc(1),msgs=[{varName="w",value=6,vector=[1,3,0,0],sender=proc(2)},{varName="z",value=2,vector=[1,3,6,1],sender=proc(3)}]},{process=proc(2),msgs=[]},{process=proc(3),msgs=[]},{process=proc(4),msgs=[{varName="w",value=6,vector=[1,3,0,0],sender=proc(2)},{varName="z",value=2,vector=[1,3,6,1],sender=proc(3)}]}]++
1`[{process=proc(1),msgs=[{varName="w",value=6,vector=[1,3,0,0],sender=proc(2)},{varName="z",value=2,vector=[1,3,6,1],sender=proc(3)}]},{process=proc(2),msgs=[]},{process=proc(3),msgs=[]},{process=proc(4),msgs=[{varName="w",value=6,vector=[1,3,0,0],sender=proc(2)},{varName="z",value=2,vector=[1,3,6,1],sender=proc(3)},{varName="x",value=3,vector=[3,0,0,0],sender=proc(1)}]}]++
[truncated: 712,955 more chars]
